# Supplementary material for: Nxhl Controls Angiogenesis by Targeting VE-PTP Through Interaction With Nucleolin
Source: Front Cell Dev Biol. 2021 Oct 11;9:728821. doi: 10.3389/fcell.2021.728821 (PMC8558974; doi:10.3389/fcell.2021.728821)
Supplement: Supplementary Table 1 — Primers and probes used in this study. [file Data_Sheet_3.zip]

Archive with 6 entries (5 files):
- supplementry tables (frionter)/
- supplementry tables (frionter)/Supplementary  Tables (Table S3).xls
- supplementry tables (frionter)/Supplementary Tables (Table S1).docx
- supplementry tables (frionter)/Supplementary Tables (Table S2).xls
- supplementry tables (frionter)/Supplementary Tables (Table S4-6).xls
- supplementry tables (frionter)/Supplementary Tables (Table S7-8).xls
