# Supplementary material for: Nxhl Controls Angiogenesis by Targeting VE-PTP Through Interaction With Nucleolin
Source: Front Cell Dev Biol. 2021 Oct 11;9:728821. doi: 10.3389/fcell.2021.728821 (PMC8558974; doi:10.3389/fcell.2021.728821)
Supplement: Supplementary Table 1 — Primers and probes used in this study. [file Data_Sheet_3.zip › supplementry tables (frionter)/Supplementary Tables (Table S3).xls]

## Sheet: Table S3
	Table S3. Differentially expression analysis between nxhl MO and Control MO.
id	name	log2FC(nxhl/CT)	pval	fdr	regulate	significant	mean_nxhl	mean_CT	count_nxhl_MO_S21	count_control_MO_S20	fpkm_nxhl_MO_S21	fpkm_control_MO_S20
ENSDARG00000002193	rho	-3.45416	0	0	down	yes	153.265	1680.76	23822	216643	153.265	1680.76
ENSDARG00000002696	gnb3b	-3.00548	0	0	down	yes	16.0383	129.498	4263	28528	16.0383	129.498
ENSDARG00000007276	ela3l	-4.71061	0	0	down	yes	5.20074	138.694	509	11252	5.20074	138.694
ENSDARG00000009443	zgc:92137	-4.45072	0	0	down	yes	1.34662	31.534	226	4383	1.34662	31.534
ENSDARG00000013856	amy2a	-4.46651	0	0	down	yes	1.18129	28.2269	203	3997	1.18129	28.2269
ENSDARG00000017314	zgc:92041	-2.88496	0	0	down	yes	9.62479	71.7357	4872	30092	9.62479	71.7357
ENSDARG00000017490	cel.1	-2.97713	0	0	down	yes	5.26697	42.1606	1057	7011	5.26697	42.1606
ENSDARG00000019763	acp5a	4.31617	0	0	up	yes	18.6195	0.839713	3697	140	18.6195	0.839713
ENSDARG00000021339	cpa5	-2.75298	0	0	down	yes	39.7908	268.808	5413	30323	39.7908	268.808
ENSDARG00000029822	cel.2	-3.5801	0	0	down	yes	3.29383	40.4889	605	6161	3.29383	40.4889
ENSDARG00000038424	si:dkey-8k3.2	3.10353	0	0	up	yes	42.5471	4.86175	25576	2425	42.5471	4.86175
ENSDARG00000038439	fabp10a	-4.57809	0	0	down	yes	3.93986	96.3957	172	3480	3.93986	96.3957
ENSDARG00000039730	zgc:112160	-4.86842	0	0	down	yes	4.39138	131.096	702	17357	4.39138	131.096
ENSDARG00000042816	mmp9	3.15982	0	0	up	yes	66.2078	7.31932	20861	1913	66.2078	7.31932
ENSDARG00000042993	prss1	-3.05955	0	0	down	yes	53.0149	442.727	4643	32151	53.0149	442.727
ENSDARG00000044199	gnat1	-3.19311	0	0	down	yes	6.16519	57.2004	1220	9381	6.16519	57.2004
ENSDARG00000045442	cpb1	-4.24574	0	0	down	yes	3.17437	62.0189	709	11480	3.17437	62.0189
ENSDARG00000045677	opn1sw1	-3.32395	0	0	down	yes	86.0304	862.411	15370	127771	86.0304	862.411
ENSDARG00000052905	zgc:165423	-3.68095	0	0	down	yes	2.02655	27.1742	433	4810	2.02655	27.1742
ENSDARG00000056744	ela2	-6.95333	0	0	down	yes	1.60008	210.583	144	15626	1.60008	210.583
ENSDARG00000056765	ela2l	-5.23963	0	0	down	yes	1.2663	51.5217	180	6045	1.2663	51.5217
ENSDARG00000068006	gck	-4.29094	0	0	down	yes	0.421831	10.1148	127	2508	0.421831	10.1148
ENSDARG00000068680	ctrl	-4.5023	0	0	down	yes	2.24275	52.9947	414	8086	2.24275	52.9947
ENSDARG00000075261	timp2b	4.04106	0	0	up	yes	64.8275	3.84409	23007	1133	64.8275	3.84409
ENSDARG00000079274	prss59.1	-3.93459	0	0	down	yes	12.8645	198.137	1100	14042	12.8645	198.137
ENSDARG00000090352	CR855311.1	3.06387	0	0	up	yes	30.0155	3.50143	12002	1162	30.0155	3.50143
ENSDARG00000090428	ctrb1	-3.49934	0	0	down	yes	16.4335	186.87	3170	29885	16.4335	186.87
ENSDARG00000097008	opn1mw1	-3.38257	0	0	down	yes	32.2858	337.662	5109	44312	32.2858	337.662
ENSDARG00000099035	pcdh1g33	3.05649	0	0	up	yes	29.955	3.5126	13513	1315	29.955	3.5126
ENSDARG00000099185	chia.2	-4.52081	0	0	down	yes	1.20333	29.8194	376	7716	1.20333	29.8194
ENSDARG00000099646	pcdh1g3	-4.50953	0	0	down	yes	0.745926	19.1679	329	6991	0.745926	19.1679
ENSDARG00000100406	zgc:112265	-2.96173	0	0	down	yes	3.78009	30.1282	1260	8326	3.78009	30.1282
ENSDARG00000103602	pcdh1a3	-5.40262	0	0	down	yes	0.212168	13.105	116	5892	0.212168	13.105
ENSDARG00000103878	anpepb	-5.32041	0	0	down	yes	0.344102	17.6454	114	4810	0.344102	17.6454
ENSDARG00000114451	mmp13a	3.5597	0	0	up	yes	31.2733	2.56063	8037	546	31.2733	2.56063
ENSDARG00000042529	gnat2	-2.73144	3.45845952088873e-322	1.76900204493458e-319	down	yes	16.9275	112.983	4402	24361	16.9275	112.983
ENSDARG00000057113	c6	2.82627	3.55727265005698e-321	1.77036566611711e-318	up	yes	29.996	4.14343	12029	1380	29.996	4.14343
ENSDARG00000075542	zfhx4	-2.71305	3.13365681278752e-317	1.51850411978046e-314	down	yes	1.52212	10.5364	2281	13084	1.52212	10.5364
ENSDARG00000089310	gc	-3.73966	4.82828442278366e-313	2.279693060542e-310	down	yes	1.48152	21.0264	270	3169	1.48152	21.0264
ENSDARG00000014840	prph2b	-2.778	8.0916397752418e-313	3.72498637053256e-310	down	yes	8.37242	58.0123	1974	11343	8.37242	58.0123
ENSDARG00000012395	mmp13a	4.44086	7.27562e-302	3.26764e-299	up	yes	15.6411	0.624772	2664	89	15.6411	0.624772
ENSDARG00000063713	syngap1a	-3.82904	1.3964e-300	6.12221e-298	down	yes	0.362243	6.4694	164	2424	0.362243	6.4694
ENSDARG00000040466	vil1	-2.64517	5.68301e-297	2.43365e-294	down	yes	3.98098	25.4293	2713	14355	3.98098	25.4293
ENSDARG00000104598	pcdh1a3	3.69317	1.62887e-291	6.81684e-289	up	yes	5.13898	0.305035	3089	154	5.13898	0.305035
ENSDARG00000038025	cbx7a	2.71068	4.69317e-291	1.92044e-288	up	yes	50.523	7.6331	10484	1314	50.523	7.6331
ENSDARG00000001721	oc90	3.61533	6.85204e-291	2.7429e-288	up	yes	10.2522	0.744711	3558	215	10.2522	0.744711
ENSDARG00000115956	CABZ01044281.1	-2.62208	2.08575e-290	8.1717e-288	down	yes	4.40257	27.6195	2596	13502	4.40257	27.6195
ENSDARG00000069017	elnb	-3.70528	6.50612e-290	2.49591e-287	down	yes	0.240035	4.33531	151	2254	0.240035	4.33531
ENSDARG00000043531	jun	2.60121	5.13925e-285	1.93131e-282	up	yes	79.29	12.9835	15545	2112	79.29	12.9835
ENSDARG00000073742	prss59.2	-2.53194	1.75964e-282	6.4804e-280	down	yes	65.1051	377.012	5754	27630	65.1051	377.012
ENSDARG00000013926	slc16a9a	2.71285	5.63806e-273	2.03567e-270	up	yes	22.9167	3.41069	7035	870	22.9167	3.41069
ENSDARG00000015355	fosl1a	3.26224	1.65934e-272	5.87599e-270	up	yes	10.0644	0.959373	4053	321	10.0644	0.959373
ENSDARG00000017274	opn1sw2	-2.48545	2.70817e-271	9.4091e-269	down	yes	32.9131	184.776	5066	23586	32.9131	184.776
ENSDARG00000102241	zgc:136410	2.52651	4.81874e-267	1.64319e-264	up	yes	166.308	28.7813	14078	2021	166.308	28.7813
ENSDARG00000103775	CABZ01118001.1	2.45388	6.73867e-265	2.25611e-262	up	yes	33.2333	5.98398	18899	2823	33.2333	5.98398
ENSDARG00000076192	ankrd1b	-3.04594	2.34875e-264	7.7232e-262	down	yes	4.35135	36.663	590	4121	4.35135	36.663
ENSDARG00000026926	rom1b	-3.15401	2.56924e-264	8.29999e-262	down	yes	1.55844	14.6622	443	3448	1.55844	14.6622
ENSDARG00000016918	ace2	-2.95107	1.62075e-263	5.1456e-261	down	yes	2.33147	18.703	673	4478	2.33147	18.703
ENSDARG00000018060	pik3r2	-2.88024	8.20496e-263	2.56078e-260	down	yes	0.606677	5.10307	583	4063	0.606677	5.10307
ENSDARG00000104685	grk1b	-3.18493	2.34658e-261	7.20166e-259	down	yes	1.68036	16.0907	414	3277	1.68036	16.0907
ENSDARG00000019752	rom1a	-2.85669	1.87683e-260	5.66556e-258	down	yes	1.58055	12.0731	763	4828	1.58055	12.0731
ENSDARG00000053480	aqp9b	-2.80327	8.76246e-259	2.60245e-256	down	yes	3.66563	26.1848	942	5576	3.66563	26.1848
ENSDARG00000096843	zgc:193593	-3.64463	4.54687e-254	1.32898e-251	down	yes	1.57414	20.838	200	2190	1.57414	20.838
ENSDARG00000003216	anxa2a	2.31534	1.75149e-251	5.03936e-249	up	yes	316.687	63.5475	54858	9130	316.687	63.5475
ENSDARG00000100829	pcdh1g32	-2.85816	8.59753e-251	2.43561e-248	down	yes	1.51777	11.6303	672	4266	1.51777	11.6303
ENSDARG00000058053	serping1	3.65362	1.01705e-250	2.83757e-248	up	yes	9.72228	0.680483	2595	152	9.72228	0.680483
ENSDARG00000062165	tub	-3.11685	1.12254e-248	3.08514e-246	down	yes	0.185457	2.37632	206	2166	0.185457	2.37632
ENSDARG00000043722	cpa4	-2.6015	3.56505e-247	9.65394e-245	down	yes	7.50695	46.0678	1055	5366	7.50695	46.0678
ENSDARG00000103543	gngt2b	-2.39375	4.11976e-247	1.09944e-244	down	yes	65.0861	342.468	3796	16561	65.0861	342.468
ENSDARG00000086463	klhl13	-3.13254	1.38242e-246	3.5977e-244	down	yes	1.13439	10.7253	374	2916	1.13439	10.7253
ENSDARG00000101629	CABZ01079192.1	-2.94625	1.38719e-246	3.5977e-244	down	yes	1.29714	10.6684	520	3547	1.29714	10.6684
ENSDARG00000035798	gngt1	-2.91109	1.46862e-243	3.75599e-241	down	yes	6.76576	51.5433	627	3959	6.76576	51.5433
ENSDARG00000099470	muc5.3	-2.86291	5.44609e-242	1.37376e-239	down	yes	0.102985	1.37668	179	1980	0.102985	1.37668
ENSDARG00000038018	prph2a	-2.45358	1.08352e-238	2.6962e-236	down	yes	6.63853	36.812	1658	7624	6.63853	36.812
ENSDARG00000056781	zanl	-2.73232	7.51202e-238	1.84435e-235	down	yes	0.332626	2.77491	460	3177	0.332626	2.77491
ENSDARG00000099351	igfbp1a	2.37785	1.17816e-231	2.85455e-229	up	yes	58.5413	11.1824	10436	1654	58.5413	11.1824
ENSDARG00000009637	rcvrn3	-2.26993	2.74707e-231	6.56942e-229	down	yes	16.873	81.7609	6073	24399	16.873	81.7609
ENSDARG00000010042	dnm1a	-2.59713	1.02899e-228	2.4292e-226	down	yes	1.7827	11.2919	963	5055	1.7827	11.2919
ENSDARG00000007344	tcap	2.98867	1.67964e-228	3.91506e-226	up	yes	31.436	3.87307	3761	385	31.436	3.87307
ENSDARG00000025428	socs3a	2.50725	2.65512e-228	6.11142e-226	up	yes	30.3513	5.25611	5905	848	30.3513	5.25611
ENSDARG00000056795	serpine1	2.9896	4.61242e-227	1.04856e-224	up	yes	20.1696	2.45202	3628	366	20.1696	2.45202
ENSDARG00000056248	si:dkey-183i3.5	-2.1928	4.42103e-225	9.9279e-223	down	yes	111.304	509.231	22873	86782	111.304	509.231
ENSDARG00000070511	si:dkey-183j2.10	-3.36265	2.75615e-222	6.11467e-220	down	yes	0.710661	8.23871	198	1900	0.710661	8.23871
ENSDARG00000042285	atp8b3	2.6931	2.92727e-222	6.41699e-220	up	yes	3.9159	0.520982	3962	438	3.9159	0.520982
ENSDARG00000105674	ms4a17a.2	3.43915	3.78503e-222	8.1997e-220	up	yes	26.9625	2.39507	2478	183	26.9625	2.39507
ENSDARG00000044861	opn1lw2	-2.15918	2.91097e-218	6.23287e-216	down	yes	112.432	502.538	20449	75796	112.432	502.538
ENSDARG00000036840	krt15	-2.29215	3.86631e-216	8.18325e-214	down	yes	14.6565	72.175	2277	9298	14.6565	72.175
ENSDARG00000091699	capn2a	2.14641	6.89964e-212	1.44375e-209	up	yes	42.8211	9.59476	23278	4326	42.8211	9.59476
ENSDARG00000041960	si:ch211-173a9.6	2.35872	4.97024e-211	1.02834e-208	up	yes	27.1601	5.21473	6565	1046	27.1601	5.21473
ENSDARG00000100635	chia.1	-3.68817	1.98293e-208	4.05708e-206	down	yes	0.361156	5.84424	103	1370	0.361156	5.84424
ENSDARG00000000380	pde6a	-3.03823	4.65966e-208	9.4289e-206	down	yes	0.672219	6.24363	271	2075	0.672219	6.24363
ENSDARG00000037281	fgg	2.08465	1.20844e-207	2.40685e-205	up	yes	238.682	56.1935	49649	9695	238.682	56.1935
ENSDARG00000054378	pcbp3	-2.78268	1.21558e-207	2.40685e-205	down	yes	1.02413	7.63542	449	2760	1.02413	7.63542
ENSDARG00000040623	fosl2	2.25506	1.29524e-207	2.53729e-205	up	yes	24.2463	5.00025	8854	1515	24.2463	5.00025
ENSDARG00000058803	grk1a	-2.79112	6.34504e-206	1.22987e-203	down	yes	1.05433	7.88992	430	2669	1.05433	7.88992
ENSDARG00000112287	zgc:66156	-2.53228	2.65002e-204	5.08308e-202	down	yes	5.19887	30.5533	882	4295	5.19887	30.5533
ENSDARG00000042172	c7a	2.24148	7.6609e-203	1.45431e-200	up	yes	26.8028	5.58911	8319	1439	26.8028	5.58911
ENSDARG00000063157	mapk8ip2	-3.07569	8.50952e-203	1.59892e-200	down	yes	0.41609	4.2511	214	1802	0.41609	4.2511
ENSDARG00000011671	pde6b	-2.8733	3.17093e-201	5.89793e-199	down	yes	0.53937	4.58491	304	2138	0.53937	4.58491
ENSDARG00000007024	uox	-3.1475	1.14882e-199	2.11543e-197	down	yes	2.01653	18.655	252	1923	2.01653	18.655
ENSDARG00000026611	socs3b	2.11317	4.87227e-197	8.88296e-195	up	yes	65.1802	14.9887	14836	2830	65.1802	14.9887
ENSDARG00000001452	adam8a	2.78286	6.07049e-197	1.0959e-194	up	yes	9.21962	1.25417	3094	350	9.21962	1.25417
ENSDARG00000087863	cd44a	3.05315	6.8214e-197	1.21951e-194	up	yes	12.5549	1.42465	2488	235	12.5549	1.42465
ENSDARG00000016085	mbnl3	-2.41264	9.08248e-197	1.60812e-194	down	yes	0.813523	4.76403	791	3844	0.813523	4.76403
ENSDARG00000069615	ckmt2a	-2.11612	1.84456e-196	3.23482e-194	down	yes	19.327	84.1216	4121	14871	19.327	84.1216
ENSDARG00000076448	serpinf2a	-3.45646	4.98959e-196	8.66777e-194	down	yes	0.799132	9.77013	146	1471	0.799132	9.77013
ENSDARG00000078187	slc12a5b	-2.78314	1.28182e-195	2.20592e-193	down	yes	0.358667	3.05724	284	2008	0.358667	3.05724
ENSDARG00000017634	pdcb	-2.29511	4.62211e-195	7.88069e-193	down	yes	4.9901	24.8818	1172	4845	4.9901	24.8818
ENSDARG00000038378	sagb	-2.17785	8.3322e-195	1.40761e-192	down	yes	13.8524	63.0316	2268	8553	13.8524	63.0316
ENSDARG00000059163	rbp3	-2.13511	1.27113e-192	2.12788e-190	down	yes	11.7306	51.8683	2777	10180	11.7306	51.8683
ENSDARG00000022615	si:ch211-241e1.3	2.27866	1.88002e-191	3.1188e-189	up	yes	11.2809	2.24548	5148	850	11.2809	2.24548
ENSDARG00000020761	arrdc2	2.04134	3.92784e-190	6.45779e-188	up	yes	59.1622	14.297	19277	3865	59.1622	14.297
ENSDARG00000002197	pygl	-2.10484	7.26016e-188	1.18308e-185	down	yes	10.0193	43.4281	2818	10128	10.0193	43.4281
ENSDARG00000006526	fn1b	1.93478	2.4785e-186	4.00343e-184	up	yes	215.164	56.2047	198082	42912	215.164	56.2047
ENSDARG00000055192	zgc:136930	-1.98716	4.90117e-186	7.84784e-184	down	yes	102.239	405.631	17084	56208	102.239	405.631
ENSDARG00000104773	junbb	2.08435	6.10644e-186	9.69345e-184	up	yes	80.9677	19.0159	11437	2228	80.9677	19.0159
ENSDARG00000095863	afp4	1.95828	7.38448e-186	1.1622e-183	up	yes	177.71	45.6567	52294	11142	177.71	45.6567
ENSDARG00000045944	slc6a1a	-2.16504	8.51494e-186	1.32876e-183	down	yes	7.0945	32.1659	1733	6515	7.0945	32.1659
ENSDARG00000032242	tnnt2c	2.40597	2.99754e-185	4.63837e-183	up	yes	25.1232	4.65919	4822	742	25.1232	4.65919
ENSDARG00000101232	pcdh1g2	-2.56837	3.20508e-185	4.91819e-183	down	yes	1.18708	7.53416	524	2756	1.18708	7.53416
ENSDARG00000100352	aglb	-2.15368	4.19105e-185	6.37802e-183	down	yes	2.56286	11.7487	1568	5959	2.56286	11.7487
ENSDARG00000073843	myo9ab	-2.27602	2.48344e-184	3.74836e-182	down	yes	0.975265	5.10792	997	4327	0.975265	5.10792
ENSDARG00000015025	l1camb	-2.74354	1.29143e-182	1.93337e-180	down	yes	0.69388	5.21669	330	2056	0.69388	5.21669
ENSDARG00000089429	si:dkey-205h13.2	-2.1279	1.72015e-182	2.55442e-180	down	yes	3.87137	17.2581	1788	6608	3.87137	17.2581
ENSDARG00000071429	tdo2a	-3.38925	2.89747e-182	4.26832e-180	down	yes	0.556221	6.7757	133	1322	0.556221	6.7757
ENSDARG00000008969	fgb	1.93995	6.51517e-182	9.52145e-180	up	yes	206.385	53.715	46875	10119	206.385	53.715
ENSDARG00000077465	sorcs2	-2.62438	4.38946e-181	6.36437e-179	down	yes	0.41131	3.05283	333	2048	0.41131	3.05283
ENSDARG00000068288	lamc2	2.80596	3.71055e-180	5.33798e-178	up	yes	6.07996	0.783707	2406	258	6.07996	0.783707
ENSDARG00000100397	pde6c	-2.04421	4.01248e-180	5.72759e-178	down	yes	6.80343	28.3731	3097	10709	6.80343	28.3731
ENSDARG00000045835	si:dkey-14d8.6	-3.35598	1.63211e-178	2.31183e-176	down	yes	2.29862	24.459	158	1391	2.29862	24.459
ENSDARG00000030157	mybpc2a	-3.14582	6.53988e-178	9.19278e-176	down	yes	0.270589	3.18004	133	1291	0.270589	3.18004
ENSDARG00000016188	si:ch73-63e15.2	1.98512	9.84481e-178	1.37335e-175	up	yes	17.4887	4.34275	13889	2861	17.4887	4.34275
ENSDARG00000069018	cyp7a1	-3.47446	1.20831e-177	1.67292e-175	down	yes	0.565408	7.29613	113	1209	0.565408	7.29613
ENSDARG00000042010	pklr	-1.99668	3.47767e-175	4.77895e-173	down	yes	22.8962	91.6731	4114	13659	22.8962	91.6731
ENSDARG00000001818	c3b.2	-2.29583	2.33594e-174	3.18623e-172	down	yes	1.52337	7.87134	878	3762	1.52337	7.87134
ENSDARG00000037925	rgs9a	-2.54831	1.29084e-171	1.74776e-169	down	yes	1.0226	6.46665	445	2329	1.0226	6.46665
ENSDARG00000062024	kif1ab	-2.0972	2.32055e-171	3.11903e-169	down	yes	2.5022	11.0343	1406	5138	2.5022	11.0343
ENSDARG00000041490	afp4	2.44386	1.07402e-170	1.42822e-168	up	yes	42.5002	7.72957	3666	553	42.5002	7.72957
ENSDARG00000018404	krt18	1.86013	1.0781e-170	1.42822e-168	up	yes	400.405	110.22	74512	17011	400.405	110.22
ENSDARG00000020602	grk7a	-2.07964	7.55708e-169	9.93972e-167	down	yes	4.57744	19.6716	1555	5542	4.57744	19.6716
ENSDARG00000008788	camk1gb	-2.48636	3.3732e-168	4.40525e-166	down	yes	0.889851	5.44676	465	2358	0.889851	5.44676
ENSDARG00000035852	cart3	3.02725	1.04963e-167	1.36111e-165	up	yes	30.9036	3.70295	1949	194	30.9036	3.70295
ENSDARG00000026229	prnpa	-3.41405	7.82097e-167	1.0071e-164	down	yes	1.40881	15.9829	128	1198	1.40881	15.9829
ENSDARG00000052138	slc1a2a	-2.93644	9.22968e-167	1.18025e-164	down	yes	0.512916	4.592	195	1441	0.512916	4.592
ENSDARG00000020086	nuak1a	2.06938	1.84663e-166	2.34509e-164	up	yes	29.579	6.97137	6317	1235	29.579	6.97137
ENSDARG00000018263	pdia2	-2.21664	1.2917e-163	1.62914e-161	down	yes	2.91182	13.8992	998	3948	2.91182	13.8992
ENSDARG00000001127	slc17a6a	-2.51466	1.62929e-163	2.04093e-161	down	yes	1.77239	10.6	465	2305	1.77239	10.6
ENSDARG00000104937	CABZ01084323.1	-1.93108	1.06777e-162	1.32851e-160	down	yes	6.36404	24.5501	3387	10833	6.36404	24.5501
ENSDARG00000025254	s100a10b	1.85946	2.09238e-162	2.58585e-160	up	yes	268.752	73.9898	23562	5381	268.752	73.9898
ENSDARG00000038974	DPYSL2	-2.64097	4.35177e-162	5.34223e-160	down	yes	2.12794	13.7969	370	1988	2.12794	13.7969
ENSDARG00000060927	si:ch211-136a13.1	2.06602	1.8886e-161	2.30309e-159	up	yes	11.5459	2.68124	5189	1000	11.5459	2.68124
ENSDARG00000059978	cplx4a	-2.05224	3.46111e-161	4.19295e-159	down	yes	5.77743	24.2766	1461	5089	5.77743	24.2766
ENSDARG00000018743	scamp5a	-2.45026	5.51504e-161	6.63752e-159	down	yes	3.87632	21.6312	548	2536	3.87632	21.6312
ENSDARG00000101726	si:ch211-93f2.1	-1.94721	5.55863e-160	6.64654e-158	down	yes	8.07012	31.4064	2667	8606	8.07012	31.4064
ENSDARG00000002600	pcsk1	-3.26243	7.15725e-160	8.50282e-158	down	yes	0.463312	5.30552	118	1114	0.463312	5.30552
ENSDARG00000033227	lect2l	2.38446	1.01823e-159	1.20191e-157	up	yes	46.4675	8.81842	3406	536	46.4675	8.81842
ENSDARG00000035559	tp53	1.87397	2.03724e-158	2.3894e-156	up	yes	52.2379	14.1789	14378	3239	52.2379	14.1789
ENSDARG00000038296	tmem86b	-2.20747	2.46473e-158	2.8725e-156	down	yes	3.36002	15.8806	940	3684	3.36002	15.8806
ENSDARG00000025728	grin1b	-1.84661	2.48508e-158	2.87801e-156	down	yes	13.8638	50.1213	8069	24188	13.8638	50.1213
ENSDARG00000045560	mybpc1	-2.02798	2.17487e-156	2.50301e-154	down	yes	3.10228	12.96	1335	4619	3.10228	12.96
ENSDARG00000044125	txn	1.95803	8.50908e-156	9.73206e-154	up	yes	47.8482	12.2409	7544	1602	47.8482	12.2409
ENSDARG00000009782	myh11a	-1.92267	1.45058e-155	1.64882e-153	down	yes	3.20118	12.4155	2288	7357	3.20118	12.4155
ENSDARG00000052223	rcvrna	-2.1076	2.45282e-155	2.77093e-153	down	yes	9.06054	39.3795	1032	3714	9.06054	39.3795
ENSDARG00000103277	cyp24a1	2.50507	8.45813e-154	9.49683e-152	up	yes	11.922	2.01775	2539	357	11.922	2.01775
ENSDARG00000052099	agxta	-2.67091	1.85504e-153	2.07023e-151	down	yes	1.66907	11.166	309	1712	1.66907	11.166
ENSDARG00000012366	fbp2	-1.92358	5.507e-153	6.10878e-151	down	yes	18.7786	71.5182	2451	7740	18.7786	71.5182
ENSDARG00000040747	tm4sf4	-2.07416	1.0958e-152	1.20827e-150	down	yes	5.13905	21.9616	1057	3744	5.13905	21.9616
ENSDARG00000057881	si:dkey-33c12.3	-2.17083	2.61866e-152	2.87023e-150	down	yes	3.12471	14.4203	921	3523	3.12471	14.4203
ENSDARG00000098805	vwa11	-3.27357	2.80061e-152	3.0515e-150	down	yes	0.790331	8.50981	121	1077	0.790331	8.50981
ENSDARG00000075513	ccdc136b	-3.03493	2.93132e-152	3.17514e-150	down	yes	0.420633	4.16715	140	1144	0.420633	4.16715
ENSDARG00000068242	cngb1a	-3.18109	3.53466e-152	3.80627e-150	down	yes	0.478505	5.147	123	1084	0.478505	5.147
ENSDARG00000079586	gabrb2	-2.39705	3.91445e-151	4.19074e-149	down	yes	1.39459	7.77238	478	2205	1.39459	7.77238
ENSDARG00000090297	ldlrad2	2.30203	1.51373e-150	1.61121e-148	up	yes	17.4291	3.45451	3256	536	17.4291	3.45451
ENSDARG00000105592	CR936442.1	2.32527	4.60352e-150	4.87179e-148	up	yes	11.853	2.28508	3042	487	11.853	2.28508
ENSDARG00000052615	tnmd	-1.90177	1.71202e-148	1.80144e-146	down	yes	4.13004	15.7064	2074	6538	4.13004	15.7064
ENSDARG00000062319	si:dkey-103g5.3	-2.4575	2.30941e-148	2.41622e-146	down	yes	2.3005	13.0851	433	2039	2.3005	13.0851
ENSDARG00000078847	si:dkey-238o13.4	2.65705	2.84618e-148	2.961e-146	up	yes	17.0949	2.62614	2066	264	17.0949	2.62614
ENSDARG00000062661	abca4b	-2.09579	4.00834e-148	4.13361e-146	down	yes	1.17046	5.33068	897	3387	1.17046	5.33068
ENSDARG00000043141	si:ch211-132f19.7	-2.53604	4.01823e-148	4.13361e-146	down	yes	0.504267	3.40471	283	1581	0.504267	3.40471
ENSDARG00000030915	cpa1	-3.17381	2.53881e-147	2.5972e-145	down	yes	0.88846	8.82015	133	1088	0.88846	8.82015
ENSDARG00000057262	si:dkey-91i10.3	-2.93952	2.83501e-147	2.88419e-145	down	yes	0.794551	6.76259	174	1227	0.794551	6.76259
ENSDARG00000045180	acta2	-1.80209	1.71979e-146	1.74002e-144	down	yes	18.6822	65.3983	5248	15236	18.6822	65.3983
ENSDARG00000100139	si:ch211-113d22.2	-2.40186	5.68575e-146	5.72117e-144	down	yes	4.01959	21.6714	488	2179	4.01959	21.6714
ENSDARG00000015263	adma	2.37656	2.09502e-145	2.09661e-143	up	yes	15.7784	2.95766	2677	416	15.7784	2.95766
ENSDARG00000112419	si:ch211-62a1.3	-1.89195	8.95451e-145	8.91288e-143	down	yes	3.27864	12.4393	1842	5793	3.27864	12.4393
ENSDARG00000010434	clu	1.86745	5.39258e-144	5.33865e-142	up	yes	39.0498	10.6293	7676	1734	39.0498	10.6293
ENSDARG00000079111	actc1c	-1.87374	1.7245e-143	1.69812e-141	down	yes	15.4029	56.7153	2272	6937	15.4029	56.7153
ENSDARG00000043729	plac8.1	-2.17017	2.63583e-142	2.58171e-140	down	yes	10.2039	46.2752	813	3056	10.2039	46.2752
ENSDARG00000070543	grin2ab	-2.11027	4.76056e-142	4.63814e-140	down	yes	0.904559	4.2374	718	2785	0.904559	4.2374
ENSDARG00000042368	kif26aa	-2.17254	1.68796e-141	1.6359e-139	down	yes	0.449484	2.37716	481	2106	0.449484	2.37716
ENSDARG00000069438	neurl1aa	-2.73665	1.76254e-141	1.69923e-139	down	yes	0.492697	3.85046	192	1242	0.492697	3.85046
ENSDARG00000075393	spock2	-1.84366	2.20066e-141	2.11057e-139	down	yes	10.898	39.3737	2518	7538	10.898	39.3737
ENSDARG00000026820	gucy2d	-1.89629	4.4558e-141	4.25125e-139	down	yes	3.524	13.3905	1603	5049	3.524	13.3905
ENSDARG00000010312	cp	1.73245	7.06176e-141	6.70285e-139	up	yes	50.9143	15.2523	18376	4566	50.9143	15.2523
ENSDARG00000042982	cyp2p8	-3.03403	3.14336e-140	2.9683e-138	down	yes	0.74899	6.85405	141	1067	0.74899	6.85405
ENSDARG00000092204	ms4a17a.5	2.37362	6.75814e-140	6.34921e-138	up	yes	24.2224	4.59326	2531	399	24.2224	4.59326
ENSDARG00000099406	lrit1b	-2.15086	1.36494e-139	1.27584e-137	down	yes	2.72404	12.4414	751	2845	2.72404	12.4414
ENSDARG00000086272	si:dkey-4p15.5	-2.14776	2.53558e-139	2.35809e-137	down	yes	3.11293	14.1377	767	2883	3.11293	14.1377
ENSDARG00000102414	myhz1.1	-1.76801	4.98095e-139	4.609e-137	down	yes	8.39356	28.8277	4129	11761	8.39356	28.8277
ENSDARG00000094451	cfp	-2.2427	5.72755e-139	5.27335e-137	down	yes	0.971563	4.9715	510	2162	0.971563	4.9715
ENSDARG00000058461	ice1	1.88112	6.87032e-139	6.29404e-137	up	yes	11.3307	3.00313	5481	1205	11.3307	3.00313
ENSDARG00000075016	apobb.2	-2.18592	1.59637e-138	1.45523e-136	down	yes	0.60592	3.11206	500	2129	0.60592	3.11206
ENSDARG00000005221	desmb	-2.75394	3.13222e-138	2.84121e-136	down	yes	0.922076	6.79449	210	1277	0.922076	6.79449
ENSDARG00000059391	gyg1b	-1.83656	2.64513e-137	2.38762e-135	down	yes	12.7638	45.844	2217	6601	12.7638	45.844
ENSDARG00000075837	si:dkey-1d7.3	-2.08959	6.88412e-137	6.18362e-135	down	yes	1.46635	6.5668	770	2857	1.46635	6.5668
ENSDARG00000012881	slc4a1a	1.80933	8.33499e-137	7.45051e-135	up	yes	21.1249	5.95593	7554	1767	21.1249	5.95593
ENSDARG00000054911	tmsb	2.12047	9.63133e-137	8.56769e-135	up	yes	18.4303	4.16147	3512	659	18.4303	4.16147
ENSDARG00000023683	cacna1fb	-2.11459	1.19144e-136	1.05477e-134	down	yes	0.800367	3.79919	621	2444	0.800367	3.79919
ENSDARG00000027419	gad1b	-1.73879	1.34071e-135	1.18123e-133	down	yes	8.91957	30.0032	4543	12668	8.91957	30.0032
ENSDARG00000103519	adamts1	2.03307	3.27066e-135	2.8679e-133	up	yes	14.5107	3.46989	3992	792	14.5107	3.46989
ENSDARG00000101919	foxj1a	2.24706	3.3854e-135	2.95444e-133	up	yes	5.17039	1.01023	2482	403	5.17039	1.01023
ENSDARG00000027424	slc25a3a	-2.14286	1.02948e-134	8.94188e-133	down	yes	5.14435	23.061	736	2733	5.14435	23.061
ENSDARG00000032865	pacsin1a	-1.79575	1.02124e-133	8.82873e-132	down	yes	5.52273	19.4219	2342	6821	5.52273	19.4219
ENSDARG00000063007	apc2	-1.84695	1.50101e-133	1.29157e-131	down	yes	2.28066	8.46418	1479	4552	2.28066	8.46418
ENSDARG00000021991	erlin1	-1.74671	1.63149e-133	1.39731e-131	down	yes	7.97687	27.0054	3545	9952	7.97687	27.0054
ENSDARG00000036186	mbpa	-2.06896	2.39293e-133	2.03997e-131	down	yes	3.13152	13.459	846	3011	3.13152	13.459
ENSDARG00000093546	ms4a17a.10	2.23742	3.56131e-133	3.02203e-131	up	yes	15.7078	3.25228	2684	461	15.7078	3.25228
ENSDARG00000105490	rph3ab	-3.02393	4.2552e-133	3.59427e-131	down	yes	0.525323	4.98626	124	965	0.525323	4.98626
ENSDARG00000061031	dner	-2.69968	1.05077e-132	8.83506e-131	down	yes	0.939663	6.65424	212	1242	0.939663	6.65424
ENSDARG00000059945	sv2a	-1.67882	2.653e-132	2.22056e-130	down	yes	8.96526	28.9239	8075	21606	8.96526	28.9239
ENSDARG00000026726	anxa1a	1.65142	5.35427e-132	4.46125e-130	up	yes	163.374	51.9381	26973	7115	163.374	51.9381
ENSDARG00000086647	chrng	2.28587	5.39521e-132	4.47511e-130	up	yes	9.41313	1.85078	2385	389	9.41313	1.85078
ENSDARG00000093068	c3b.1	-1.79294	1.32381e-131	1.09312e-129	down	yes	3.27904	11.609	1987	5834	3.27904	11.609
ENSDARG00000026796	grm1a	-2.01407	2.16584e-131	1.78044e-129	down	yes	1.72812	7.28415	873	3050	1.72812	7.28415
ENSDARG00000034493	grin2aa	-1.95305	3.08638e-131	2.52589e-129	down	yes	0.940431	3.92846	904	3132	0.940431	3.92846
ENSDARG00000078052	emilin3a	1.79706	3.36511e-130	2.74182e-128	up	yes	24.3987	6.94973	6362	1504	24.3987	6.94973
ENSDARG00000059483	tead1b	-1.85951	5.99691e-130	4.86463e-128	down	yes	1.0661	4.13159	1024	3290	1.0661	4.13159
ENSDARG00000044526	camk1ga	-2.72402	6.05981e-130	4.89409e-128	down	yes	0.801933	5.85919	193	1164	0.801933	5.85919
ENSDARG00000070038	rbp2a	-1.76503	8.66345e-130	6.96632e-128	down	yes	39.7821	135.451	2676	7556	39.7821	135.451
ENSDARG00000108372	LO017648.1	-2.67147	9.82987e-130	7.86988e-128	down	yes	1.39791	9.44288	224	1255	1.39791	9.44288
ENSDARG00000097118	CU693494.2	1.73061	7.87057e-129	6.27397e-127	up	yes	85.3392	25.6449	9060	2258	85.3392	25.6449
ENSDARG00000014024	ms4a17a.4	2.19472	9.05002e-129	7.18307e-127	up	yes	15.3384	3.2723	2648	469	15.3384	3.2723
ENSDARG00000098049	BX248121.1	-2.62428	5.28664e-128	4.17803e-126	down	yes	0.927678	6.23644	221	1232	0.927678	6.23644
ENSDARG00000087981	slc6a11b	-1.81645	1.27364e-127	1.00226e-125	down	yes	8.33057	29.5936	1660	4891	8.33057	29.5936
ENSDARG00000100513	CABZ01079011.1	1.86885	1.25078e-126	9.8008e-125	up	yes	56.099	15.2869	4445	1005	56.099	15.2869
ENSDARG00000095908	sat1a.2	1.65229	2.51882e-126	1.96532e-124	up	yes	104.879	33.2976	14952	3937	104.879	33.2976
ENSDARG00000093052	c6	2.55066	4.50866e-126	3.50306e-124	up	yes	5.17651	0.800581	1563	201	5.17651	0.800581
ENSDARG00000098051	opn6b	-2.57246	9.07528e-126	7.02152e-124	down	yes	0.841009	5.49734	229	1238	0.841009	5.49734
ENSDARG00000043102	lxn	1.81347	5.31515e-125	4.09511e-123	up	yes	19.1688	5.38209	4923	1147	19.1688	5.38209
ENSDARG00000094466	si:ch73-199e17.1	-2.34476	5.51187e-125	4.22898e-123	down	yes	2.49322	13.073	382	1660	2.49322	13.073
ENSDARG00000018478	agxtb	-1.74809	1.05716e-124	8.07743e-123	down	yes	10.133	34.274	2254	6319	10.133	34.274
ENSDARG00000017444	hal	-2.07768	1.07284e-124	8.16334e-123	down	yes	3.04302	13.1676	690	2474	3.04302	13.1676
ENSDARG00000041062	calb2a	-1.68932	2.39172e-124	1.81239e-122	down	yes	27.1672	87.8377	3729	9997	27.1672	87.8377
ENSDARG00000103342	wu:fa56d06	-2.63856	4.86268e-124	3.66973e-122	down	yes	0.933941	6.33845	207	1160	0.933941	6.33845
ENSDARG00000037941	syt5a	-2.30064	3.2673e-123	2.45568e-121	down	yes	2.16338	11.0511	399	1690	2.16338	11.0511
ENSDARG00000053068	cyp8b1	-2.24306	3.76015e-123	2.81461e-121	down	yes	2.24966	11.0233	447	1816	2.24966	11.0233
ENSDARG00000099633	sec14l7	-2.82929	4.79087e-123	3.57162e-121	down	yes	0.386719	3.35924	129	920	0.386719	3.35924
ENSDARG00000098475	arr3b	-1.72829	6.00211e-123	4.45656e-121	down	yes	5.37377	18.0365	2237	6224	5.37377	18.0365
ENSDARG00000023445	atp2b3b	-1.64971	8.69927e-123	6.43327e-121	down	yes	4.43656	14.1344	4170	11016	4.43656	14.1344
ENSDARG00000055377	gnb5b	-1.95578	1.21848e-122	8.97485e-121	down	yes	4.53899	17.8959	960	3135	4.53899	17.8959
ENSDARG00000093381	tgm2l	1.79857	3.90639e-121	2.86583e-119	up	yes	10.8549	3.04907	4408	1028	10.8549	3.04907
ENSDARG00000020741	fga	1.55274	3.98952e-121	2.9152e-119	up	yes	154.387	52.5588	48770	13771	154.387	52.5588
ENSDARG00000095802	si:ch1073-155h21.2	-1.84645	4.0137e-121	2.92128e-119	down	yes	3.57475	13.1149	1097	3336	3.57475	13.1149
ENSDARG00000063075	soga1	-1.91278	5.67687e-121	4.11551e-119	down	yes	1.20315	4.80678	872	2886	1.20315	4.80678
ENSDARG00000059363	tgfbr2a	2.5311	1.43084e-120	1.03324e-118	up	yes	7.89778	1.28367	1539	208	7.89778	1.28367
ENSDARG00000094677	si:dkey-92j12.5	-2.50574	1.89113e-120	1.36028e-118	down	yes	0.236059	1.80861	156	988	0.236059	1.80861
ENSDARG00000091061	slc38a3b	1.79323	2.12494e-120	1.52252e-118	up	yes	5.59025	1.54178	3948	903	5.59025	1.54178
ENSDARG00000009160	kmo	-2.2054	2.30692e-120	1.6465e-118	down	yes	2.15076	10.2805	460	1821	2.15076	10.2805
ENSDARG00000074149	itpr1b	-1.91893	2.97297e-120	2.11368e-118	down	yes	0.692075	2.89518	717	2484	0.692075	2.89518
ENSDARG00000059006	otud5a	1.6032	4.09199e-120	2.89807e-118	up	yes	64.992	21.3248	15349	4177	64.992	21.3248
ENSDARG00000057427	sv2ba	-1.69643	4.20681e-120	2.96797e-118	down	yes	5.05967	16.6224	2409	6562	5.05967	16.6224
ENSDARG00000056753	dctn1b	-2.07563	1.38721e-119	9.74962e-118	down	yes	0.498815	2.42418	434	1747	0.498815	2.42418
ENSDARG00000075058	gabra6a	-2.70389	1.55388e-119	1.08795e-117	down	yes	0.545117	4.10331	158	985	0.545117	4.10331
ENSDARG00000013750	eno1b	-1.80151	1.77301e-119	1.23668e-117	down	yes	7.24407	25.5002	1349	3935	7.24407	25.5002
ENSDARG00000032799	kcnd2	-2.08964	1.2069e-118	8.38635e-117	down	yes	0.77402	3.62021	478	1851	0.77402	3.62021
ENSDARG00000097613	igfn1.3	-1.58717	1.33261e-118	9.22504e-117	down	yes	11.0457	33.3882	8447	21171	11.0457	33.3882
ENSDARG00000019902	rcvrn2	-1.61902	1.36546e-118	9.41704e-117	down	yes	25.7939	79.437	5340	13637	25.7939	79.437
ENSDARG00000068586	CDHR2	-2.7229	2.55315e-118	1.75424e-116	down	yes	0.326283	2.71431	129	890	0.326283	2.71431
ENSDARG00000044528	slc15a1b	-2.53404	6.71559e-118	4.59706e-116	down	yes	0.818748	5.22129	217	1146	0.818748	5.22129
ENSDARG00000012610	saga	-1.83113	7.07492e-118	4.8251e-116	down	yes	3.0588	11.1395	1041	3144	3.0588	11.1395
ENSDARG00000009281	dnm1b	-1.81827	7.55669e-118	5.13464e-116	down	yes	3.63915	13.0864	1124	3349	3.63915	13.0864
ENSDARG00000018896	mmp24	-2.65267	1.70868e-117	1.15675e-115	down	yes	0.347988	2.71709	145	935	0.347988	2.71709
ENSDARG00000057644	adam8b	1.80924	1.93027e-117	1.30198e-115	up	yes	10.0428	2.79417	3805	879	10.0428	2.79417
ENSDARG00000096762	si:dkey-61p9.11	2.2766	2.35075e-117	1.57981e-115	up	yes	2.52257	0.441255	1603	233	2.52257	0.441255
ENSDARG00000116769	LO018191.1	-2.16107	3.89996e-117	2.61141e-115	down	yes	1.16915	5.57627	438	1730	1.16915	5.57627
ENSDARG00000008127	pcdh15b	-2.23317	4.00721e-117	2.6735e-115	down	yes	0.51336	2.78381	313	1403	0.51336	2.78381
ENSDARG00000017047	slc27a4	-2.38768	1.06883e-116	7.10524e-115	down	yes	1.14721	6.42685	284	1319	1.14721	6.42685
ENSDARG00000097160	si:ch211-121j5.4	-2.19567	2.00557e-116	1.32844e-114	down	yes	0.35942	2.00461	286	1323	0.35942	2.00461
ENSDARG00000058462	zgc:158846	-1.64474	3.74687e-116	2.47294e-114	down	yes	16.8371	52.8611	3245	8449	16.8371	52.8611
ENSDARG00000037747	fscn1b	-1.89105	4.59124e-116	3.01939e-114	down	yes	2.48144	9.47465	944	2987	2.48144	9.47465
ENSDARG00000075864	igsf9a	-1.87104	6.40587e-116	4.19778e-114	down	yes	0.825495	3.28543	793	2612	0.825495	3.28543
ENSDARG00000043171	CELA1	-2.06492	7.04751e-116	4.60187e-114	down	yes	4.43849	18.8895	613	2163	4.43849	18.8895
ENSDARG00000007836	ctsla	1.49529	1.46254e-115	9.51632e-114	up	yes	857.127	303.968	179495	52791	857.127	303.968
ENSDARG00000103498	epd	-1.79145	2.57792e-115	1.67147e-113	down	yes	14.1768	49.3211	1269	3660	14.1768	49.3211
ENSDARG00000017780	rorcb	-1.63174	4.03856e-115	2.60933e-113	down	yes	2.86903	9.10059	2698	7097	2.86903	9.10059
ENSDARG00000012694	c3a.1	1.50087	4.4947e-115	2.89389e-113	up	yes	145.013	51.1741	73900	21628	145.013	51.1741
ENSDARG00000111102	camk2n2	-1.98462	5.18074e-115	3.32398e-113	down	yes	4.28559	17.2564	740	2469	4.28559	17.2564
ENSDARG00000007996	pou2f1b	-1.88183	7.06847e-115	4.5194e-113	down	yes	1.62321	6.25072	885	2823	1.62321	6.25072
ENSDARG00000029689	tkta	-1.58816	7.38069e-115	4.7027e-113	down	yes	8.77609	26.5874	5173	12995	8.77609	26.5874
ENSDARG00000074781	ptprt	-2.45235	8.06224e-115	5.11925e-113	down	yes	0.447625	2.89719	204	1086	0.447625	2.89719
ENSDARG00000015537	gad2	-1.56726	2.80157e-114	1.77279e-112	down	yes	10.4763	31.2419	6873	16997	10.4763	31.2419
ENSDARG00000043474	atp2b3a	-1.58021	3.46231e-114	2.18339e-112	down	yes	10.972	33.0068	5574	13905	10.972	33.0068
ENSDARG00000105039	phka1b	-2.42573	1.21686e-113	7.6475e-112	down	yes	0.399563	2.58416	198	1062	0.399563	2.58416
ENSDARG00000074094	tgm2b	1.53364	3.46417e-113	2.1697e-111	up	yes	58.4238	20.1145	19560	5586	58.4238	20.1145
ENSDARG00000102207	CABZ01102578.1	2.09634	3.9944e-113	2.49332e-111	up	yes	34.7338	8.04589	2378	457	34.7338	8.04589
ENSDARG00000069765	syngap1b	-1.88981	4.44345e-113	2.76425e-111	down	yes	0.567858	2.37499	619	2145	0.567858	2.37499
ENSDARG00000094557	nupr1	1.5613	7.61858e-113	4.72352e-111	up	yes	173.39	58.6863	13841	3886	173.39	58.6863
ENSDARG00000098315	cyp1a	-1.58594	2.32081e-112	1.43407e-110	down	yes	17.3231	52.2047	4554	11379	17.3231	52.2047
ENSDARG00000030478	zgc:66484	-2.1835	2.67013e-112	1.64441e-110	down	yes	0.940338	4.62576	371	1512	0.940338	4.62576
ENSDARG00000078125	rusc1	-1.92137	2.81922e-112	1.73044e-110	down	yes	3.60922	13.9499	819	2623	3.60922	13.9499
ENSDARG00000032039	mxd1	-3.06829	2.98611e-112	1.82679e-110	down	yes	0.759647	7.11055	98	761	0.759647	7.11055
ENSDARG00000069295	bcl6ab	1.77988	5.19291e-112	3.1663e-110	up	yes	16.0324	4.5979	3727	887	16.0324	4.5979
ENSDARG00000079946	sqlea	2.38995	5.91461e-112	3.59444e-110	up	yes	7.26201	1.30459	1529	228	7.26201	1.30459
ENSDARG00000092870	BX936337.1	1.61424	9.33727e-112	5.65581e-110	up	yes	98.786	32.1997	8214	2221	98.786	32.1997
ENSDARG00000079414	sez6b	-2.20416	3.1774e-111	1.91832e-109	down	yes	0.721986	3.68775	329	1394	0.721986	3.68775
ENSDARG00000074378	junba	1.66965	3.76928e-111	2.26822e-109	up	yes	36.7227	11.4744	5749	1491	36.7227	11.4744
ENSDARG00000087625	si:ch211-173a9.7	1.7057	4.19133e-111	2.51398e-109	up	yes	29.6891	9.0325	4857	1226	29.6891	9.0325
ENSDARG00000035544	etnppl	-1.78856	4.87911e-111	2.91701e-109	down	yes	2.77225	9.82275	1000	2938	2.77225	9.82275
ENSDARG00000063133	slc4a10a	-1.55767	5.64576e-111	3.36444e-109	down	yes	7.28982	21.654	5240	12906	7.28982	21.654
ENSDARG00000100958	si:ch211-188f17.1	-2.37826	6.24666e-111	3.71052e-109	down	yes	0.283205	1.89232	181	997	0.283205	1.89232
ENSDARG00000043587	srd5a2a	-2.99853	7.04277e-111	4.16995e-109	down	yes	0.553292	5.121	100	760	0.553292	5.121
ENSDARG00000045306	slc51a	-2.0886	2.04977e-110	1.20976e-108	down	yes	2.735	11.9583	506	1833	2.735	11.9583
ENSDARG00000039272	pls1	-2.0288	2.21159e-110	1.3011e-108	down	yes	1.27007	5.49078	523	1874	1.27007	5.49078
ENSDARG00000004291	hecw1b	-2.03603	2.63818e-110	1.54711e-108	down	yes	1.04503	4.59595	496	1808	1.04503	4.59595
ENSDARG00000007377	odc1	1.49197	4.79454e-110	2.80275e-108	up	yes	51.7705	18.3413	27035	7945	51.7705	18.3413
ENSDARG00000100313	pip5k1cb	-1.83891	5.51138e-110	3.2116e-108	down	yes	0.989394	3.7972	802	2549	0.989394	3.7972
ENSDARG00000061040	pum2	-2.53103	7.70594e-110	4.47625e-108	down	yes	0.416372	2.88456	164	940	0.416372	2.88456
ENSDARG00000062132	cyp4v8	-2.02749	9.82319e-110	5.68818e-108	down	yes	2.10269	8.88025	560	1958	2.10269	8.88025
ENSDARG00000057940	dido1	-1.54788	1.01145e-109	5.83853e-108	down	yes	3.17783	9.48392	4315	10675	3.17783	9.48392
ENSDARG00000101054	syn2b	-1.66566	1.26166e-109	7.26006e-108	down	yes	8.03439	25.7071	1897	5033	8.03439	25.7071
ENSDARG00000092813	fndc7rs4	-2.27616	1.74658e-109	1.00192e-107	down	yes	2.53279	12.6529	341	1410	2.53279	12.6529
ENSDARG00000004692	nabp1a	1.706	6.54757e-109	3.74431e-107	up	yes	18.8635	5.71249	4408	1108	18.8635	5.71249
ENSDARG00000033539	paics	1.48046	6.76203e-109	3.85499e-107	up	yes	72.3929	25.8796	29827	8844	72.3929	25.8796
ENSDARG00000103394	kif5bb	-1.87956	7.10273e-109	4.03672e-107	down	yes	2.54608	9.63663	827	2593	2.54608	9.63663
ENSDARG00000012281	zgc:65851	-2.00123	9.1774e-109	5.19977e-107	down	yes	2.41769	9.97934	593	2027	2.41769	9.97934
ENSDARG00000009311	pvalb6	-1.76175	9.55042e-109	5.39452e-107	down	yes	7.09696	24.3055	1135	3223	7.09696	24.3055
ENSDARG00000070726	cnga3a	-2.19837	1.00836e-108	5.67829e-107	down	yes	1.15922	5.67935	353	1431	1.15922	5.67935
ENSDARG00000056036	stxbp1b	-1.59065	2.87067e-108	1.6116e-106	down	yes	5.45084	16.6183	2875	7268	5.45084	16.6183
ENSDARG00000043796	ms4a17a.7	1.92324	3.15328e-108	1.76488e-106	up	yes	28.7631	7.51009	2886	625	28.7631	7.51009
ENSDARG00000104472	FP017217.1	1.95418	3.43015e-108	1.91271e-106	up	yes	17.3608	4.40606	2673	563	17.3608	4.40606
ENSDARG00000041735	tmem237a	-2.47189	3.43819e-108	1.91271e-106	down	yes	1.51647	8.86766	228	1103	1.51647	8.86766
ENSDARG00000040274	scamp5b	-1.82699	7.54781e-108	4.1863e-106	down	yes	3.63618	13.1558	981	2941	3.63618	13.1558
ENSDARG00000069823	proca1	1.82141	4.38908e-107	2.42704e-105	up	yes	10.1524	2.80085	3322	760	10.1524	2.80085
ENSDARG00000096603	bmb	2.07144	5.02645e-107	2.77117e-105	up	yes	6.43197	1.4541	2036	383	6.43197	1.4541
ENSDARG00000023771	gabrb3	-1.72793	6.74856e-107	3.70949e-105	down	yes	2.88166	9.7768	1144	3213	2.88166	9.7768
ENSDARG00000037607	nol4lb	-2.11832	6.969e-107	3.81926e-105	down	yes	2.34959	10.5358	438	1627	2.34959	10.5358
ENSDARG00000016319	c9	1.46373	9.29183e-107	5.07714e-105	up	yes	134.256	48.6115	31653	9505	134.256	48.6115
ENSDARG00000071592	aqp8a.2	-1.95151	1.50454e-106	8.19663e-105	down	yes	3.48287	13.7578	664	2171	3.48287	13.7578
ENSDARG00000077201	myo7bb	-2.08993	3.83725e-106	2.08434e-104	down	yes	0.43308	2.16948	320	1327	0.43308	2.16948
ENSDARG00000036344	calb2b	-1.55296	4.96068e-106	2.68665e-104	down	yes	29.8814	87.8707	4029	9825	29.8814	87.8707
ENSDARG00000092660	cyp27c1	1.81228	5.507e-106	2.97378e-104	up	yes	12.7251	3.55182	3356	777	12.7251	3.55182
ENSDARG00000101363	ano2	-1.93038	5.59261e-106	3.01118e-104	down	yes	0.77126	3.22085	535	1853	0.77126	3.22085
ENSDARG00000056084	igsf21b	-1.88116	5.74673e-106	3.08514e-104	down	yes	3.35272	12.6188	786	2452	3.35272	12.6188
ENSDARG00000078088	si:ch211-186j3.6	-1.79328	1.04712e-105	5.60513e-104	down	yes	0.663839	2.54748	724	2303	0.663839	2.54748
ENSDARG00000063433	atp2b2	-1.58139	2.15821e-105	1.15192e-103	down	yes	5.14285	15.5896	2593	6518	5.14285	15.5896
ENSDARG00000039863	lifrb	1.832	3.14271e-105	1.67254e-103	up	yes	7.4593	2.02322	3031	683	7.4593	2.02322
ENSDARG00000100670	pcdh1g31	-1.97031	4.35202e-105	2.30946e-103	down	yes	1.2161	5.05719	535	1843	1.2161	5.05719
ENSDARG00000042725	cebpb	1.52092	4.67549e-105	2.47398e-103	up	yes	72.4523	25.1818	11043	3183	72.4523	25.1818
ENSDARG00000100971	fxyd6	-2.45398	1.20892e-104	6.37852e-103	down	yes	1.69964	9.76072	227	1074	1.69964	9.76072
ENSDARG00000035458	atp2a1l	-1.46057	1.67926e-104	8.83483e-103	down	yes	48.3167	133.151	27442	62712	48.3167	133.151
ENSDARG00000043907	fgf11b	-1.88342	1.87803e-104	9.85242e-103	down	yes	0.869058	3.47532	603	1998	0.869058	3.47532
ENSDARG00000059818	kif5ab	-2.39196	2.03092e-104	1.06242e-102	down	yes	0.639516	3.7815	211	1031	0.639516	3.7815
ENSDARG00000104450	CR855996.2	-1.67896	2.12506e-104	1.10852e-102	down	yes	3.08411	10.0954	1304	3540	3.08411	10.0954
ENSDARG00000056511	arr3a	-1.47763	2.39736e-103	1.24703e-101	down	yes	58.7527	163.799	10184	23544	58.7527	163.799
ENSDARG00000004445	grm5a	-2.1156	4.4157e-103	2.29044e-101	down	yes	0.339126	1.80304	260	1147	0.339126	1.80304
ENSDARG00000074508	si:dkey-28e7.3	-1.70819	4.85107e-103	2.5092e-101	down	yes	1.93989	6.56536	1022	2867	1.93989	6.56536
ENSDARG00000035663	zgc:103438	1.9262	6.6923e-103	3.45188e-101	up	yes	13.9191	3.58871	2489	533	13.9191	3.58871
ENSDARG00000010936	abcb4	-1.79629	6.91801e-103	3.55833e-101	down	yes	2.22064	7.96021	901	2676	2.22064	7.96021
ENSDARG00000079119	si:ch211-229d2.5	-1.93979	7.3186e-103	3.75389e-101	down	yes	5.29305	20.5904	643	2074	5.29305	20.5904
ENSDARG00000055897	zgc:154093	1.63659	7.83639e-103	4.00831e-101	up	yes	16.801	5.33565	4617	1216	16.801	5.33565
ENSDARG00000040295	apoeb	1.40576	7.86459e-103	4.01159e-101	up	yes	692.292	261.222	147274	46086	692.292	261.222
ENSDARG00000032639	cd36	-2.01152	8.41676e-103	4.28139e-101	down	yes	2.74206	11.3594	519	1781	2.74206	11.3594
ENSDARG00000023886	cacna2d4b	-1.91654	1.77108e-102	8.98421e-101	down	yes	0.86109	3.52828	533	1811	0.86109	3.52828
ENSDARG00000099148	bzw1b	1.45048	3.46433e-102	1.75253e-100	up	yes	80.0506	29.2271	20073	6080	80.0506	29.2271
ENSDARG00000056080	si:dkey-191g9.5	-2.33604	4.43814e-102	2.23901e-100	down	yes	1.24742	6.70335	251	1117	1.24742	6.70335
ENSDARG00000093702	si:dkey-126g1.9	2.33511	4.51678e-102	2.27246e-100	up	yes	12.9262	2.48154	1435	229	12.9262	2.48154
ENSDARG00000020178	nova1	-1.61197	5.61063e-102	2.8151e-100	down	yes	9.07535	27.9462	1877	4792	9.07535	27.9462
ENSDARG00000058656	desma	1.41871	6.68642e-102	3.34575e-100	up	yes	226.309	84.5877	42183	13077	226.309	84.5877
ENSDARG00000019945	ptprdb	-1.75164	8.19201e-102	4.08801e-100	down	yes	1.20408	4.29137	892	2637	1.20408	4.29137
ENSDARG00000093357	nyap2b	-1.89023	9.96443e-102	4.95906e-100	down	yes	1.25523	4.92376	608	1978	1.25523	4.92376
ENSDARG00000039832	gsta.2	2.5638	1.0909e-101	5.41449e-100	up	yes	10.9707	1.77239	1162	156	10.9707	1.77239
ENSDARG00000038643	alas2	1.57154	1.50452e-101	7.44736e-100	up	yes	20.2935	6.76137	6038	1670	20.2935	6.76137
ENSDARG00000027495	elovl4b	-1.56063	1.65358e-101	8.16328e-100	down	yes	10.2513	30.4345	2611	6428	10.2513	30.4345
ENSDARG00000016667	gabbr1b	-2.43673	1.77189e-101	8.72396e-100	down	yes	0.378866	2.49265	163	884	0.378866	2.49265
ENSDARG00000101592	prp	-1.75502	2.26407e-101	1.11175e-99	down	yes	1.97465	6.90258	967	2803	1.97465	6.90258
ENSDARG00000057661	aldoca	-2.79068	3.99909e-101	1.95649e-99	down	yes	0.496277	4.02597	109	730	0.496277	4.02597
ENSDARG00000077069	srgn	1.64187	4.00563e-101	1.95649e-99	up	yes	21.9952	6.98022	4337	1142	21.9952	6.98022
ENSDARG00000061994	acacb	-1.5205	7.45096e-101	3.62968e-99	down	yes	3.63285	10.6092	3043	7370	3.63285	10.6092
ENSDARG00000030614	syt1a	-1.44792	7.62937e-101	3.70679e-99	down	yes	24.8124	67.8647	13224	29995	24.8124	67.8647
ENSDARG00000056873	and3	-1.52067	8.79964e-101	4.26412e-99	down	yes	30.8326	88.6532	3754	8951	30.8326	88.6532
ENSDARG00000038703	hkdc1	-1.70601	1.86087e-100	8.99371e-99	down	yes	3.09864	10.3358	1022	2827	3.09864	10.3358
ENSDARG00000023609	AL845324.1	-2.02446	1.99434e-100	9.61353e-99	down	yes	0.860372	3.80716	404	1480	0.860372	3.80716
ENSDARG00000042641	cyp51	1.60995	2.18257e-100	1.04934e-98	up	yes	18.2028	5.89615	4754	1278	18.2028	5.89615
ENSDARG00000055252	snap23.2	2.33376	2.8249e-100	1.35463e-98	up	yes	9.29032	1.76272	1378	218	9.29032	1.76272
ENSDARG00000091801	serpinb14	1.50159	2.93867e-100	1.40552e-98	up	yes	48.3781	17.0207	9218	2690	48.3781	17.0207
ENSDARG00000059311	dpysl5b	-1.48393	2.99902e-100	1.43067e-98	down	yes	14.8165	41.6228	5386	12546	14.8165	41.6228
ENSDARG00000010658	insig1	1.54073	3.61981e-100	1.72236e-98	up	yes	16.5619	5.62691	6560	1849	16.5619	5.62691
ENSDARG00000086569	zgc:172051	-2.27748	4.79414e-100	2.27524e-98	down	yes	0.964293	5.06003	257	1118	0.964293	5.06003
ENSDARG00000059773	si:ch211-278a6.1	-1.79809	6.62751e-100	3.13725e-98	down	yes	0.676509	2.60038	631	2009	0.676509	2.60038
ENSDARG00000062549	acmsd	-2.32238	1.8403e-99	8.68907e-98	down	yes	1.60535	8.4294	254	1105	1.60535	8.4294
ENSDARG00000087857	si:ch211-180a12.2	-2.13749	1.9788e-99	9.31907e-98	down	yes	1.04526	4.93909	331	1295	1.04526	4.93909
ENSDARG00000006220	ugt1ab	-1.50302	3.20675e-99	1.50635e-97	down	yes	4.1315	11.8935	3314	7906	4.1315	11.8935
ENSDARG00000033662	scd	2.75513	4.48652e-99	2.09974e-97	up	yes	6.13778	0.823957	950	106	6.13778	0.823957
ENSDARG00000104687	slc16a9b	1.53461	4.49277e-99	2.09974e-97	up	yes	25.8732	8.86524	6641	1887	25.8732	8.86524
ENSDARG00000068088	tcnl	-1.79605	5.00829e-99	2.33475e-97	down	yes	13.9019	48.524	916	2650	13.9019	48.524
ENSDARG00000062325	shank2	-1.78606	5.41697e-99	2.51889e-97	down	yes	1.43104	5.18014	779	2337	1.43104	5.18014
ENSDARG00000037587	SYNPR	-1.76824	6.90437e-99	3.20244e-97	down	yes	1.36933	4.9051	815	2417	1.36933	4.9051
ENSDARG00000088366	zgc:77938	-1.77616	7.80077e-99	3.60913e-97	down	yes	6.36651	22.0487	941	2702	6.36651	22.0487
ENSDARG00000103295	cyp3a65	-1.87994	8.32121e-99	3.84027e-97	down	yes	3.27512	12.3224	666	2076	3.27512	12.3224
ENSDARG00000075121	hbegfa	1.64245	1.77465e-98	8.1696e-97	up	yes	20.7127	6.56658	3938	1036	20.7127	6.56658
ENSDARG00000036767	si:dkey-204a24.10	-1.80179	2.63575e-98	1.21034e-96	down	yes	1.20201	4.43947	706	2162	1.20201	4.43947
ENSDARG00000020718	slc25a22a	-2.89056	2.69199e-98	1.23309e-96	down	yes	0.666124	5.58125	99	685	0.666124	5.58125
ENSDARG00000045574	lrmp	-1.94012	3.76062e-98	1.71831e-96	down	yes	0.731747	3.09173	442	1549	0.731747	3.09173
ENSDARG00000017354	epha2a	1.57693	5.22596e-98	2.38195e-96	up	yes	13.071	4.31486	4875	1336	13.071	4.31486
ENSDARG00000002445	prdm1a	1.57495	6.52151e-98	2.96511e-96	up	yes	13.1528	4.34837	4885	1340	13.1528	4.34837
ENSDARG00000038814	myrip	-1.60481	1.09255e-97	4.95521e-96	down	yes	1.75504	5.54218	1308	3423	1.75504	5.54218
ENSDARG00000041595	ces3	-2.62062	1.19492e-97	5.40619e-96	down	yes	0.817679	5.54384	144	808	0.817679	5.54384
ENSDARG00000032737	gria3a	-1.51435	1.43132e-97	6.45987e-96	down	yes	8.68112	24.9851	2949	7037	8.68112	24.9851
ENSDARG00000079296	gcga	1.99324	1.60439e-97	7.22326e-96	up	yes	8.31289	2.01311	1938	390	8.31289	2.01311
ENSDARG00000014871	syngr3a	-1.51764	1.61811e-97	7.2673e-96	down	yes	10.2093	29.4179	2892	6910	10.2093	29.4179
ENSDARG00000098880	pclob	-1.43157	2.26645e-97	1.01543e-95	down	yes	0.796343	2.3178	2562	6181	0.796343	2.3178
ENSDARG00000042988	slc24a2	-1.56428	2.90403e-97	1.29793e-95	down	yes	3.10058	9.3651	1781	4461	3.10058	9.3651
ENSDARG00000063180	dock3	-2.05048	1.84784e-96	8.23878e-95	down	yes	0.354197	1.78148	269	1119	0.354197	1.78148
ENSDARG00000059601	map1aa	-1.44026	2.03912e-96	9.06963e-95	down	yes	4.29457	11.8256	5379	12281	4.29457	11.8256
ENSDARG00000030376	grin2bb	-1.61102	2.59477e-96	1.15133e-94	down	yes	1.13529	3.67342	1067	2863	1.13529	3.67342
ENSDARG00000095002	si:rp71-17i16.4	-2.03728	3.05223e-96	1.35105e-94	down	yes	7.74109	32.0853	452	1552	7.74109	32.0853
ENSDARG00000039626	nrgna	-2.01413	4.09372e-96	1.80772e-94	down	yes	4.80102	19.697	469	1592	4.80102	19.697
ENSDARG00000010591	foxn4	1.62194	1.1188e-95	4.9286e-94	up	yes	12.573	4.01743	3723	987	12.573	4.01743
ENSDARG00000053625	anxa2b	-1.66611	1.20318e-95	5.28766e-94	down	yes	7.07671	22.6758	1112	2952	7.07671	22.6758
ENSDARG00000057231	rorca	-1.59349	2.93294e-95	1.28588e-93	down	yes	7.44221	22.6608	1535	3875	7.44221	22.6608
ENSDARG00000013669	napba	-1.66885	4.16484e-95	1.82165e-93	down	yes	3.87115	12.5267	1026	2753	3.87115	12.5267
ENSDARG00000101713	scn2b	-2.10998	4.2868e-95	1.87055e-93	down	yes	1.23812	5.67648	329	1252	1.23812	5.67648
ENSDARG00000044053	vsnl1b	-1.46451	5.78998e-95	2.52049e-93	down	yes	17.3224	47.9805	4178	9595	17.3224	47.9805
ENSDARG00000029406	h2afx	1.54805	5.94717e-95	2.58281e-93	up	yes	84.0618	28.6809	5291	1497	84.0618	28.6809
ENSDARG00000094809	ms4a17a.11	1.54432	9.5946e-95	4.15706e-93	up	yes	57.1381	19.5245	5325	1510	57.1381	19.5245
ENSDARG00000052139	notch3	-1.43879	1.11288e-94	4.81047e-93	down	yes	3.71905	10.2532	4407	10074	3.71905	10.2532
ENSDARG00000021242	mvp	1.35606	1.15236e-94	4.96947e-93	up	yes	180.666	70.5159	57214	18521	180.666	70.5159
ENSDARG00000101368	cngb3.2	-2.14558	1.57096e-94	6.7588e-93	down	yes	1.3054	6.11844	311	1205	1.3054	6.11844
ENSDARG00000069095	gls2a	-2.12531	2.77188e-94	1.18977e-92	down	yes	1.77124	8.06419	331	1250	1.77124	8.06419
ENSDARG00000042249	FRMD4A	-1.78748	5.61782e-94	2.40573e-92	down	yes	2.45709	8.72738	745	2192	2.45709	8.72738
ENSDARG00000031683	fosab	1.86636	7.61394e-94	3.25297e-92	up	yes	13.2196	3.55309	2259	504	13.2196	3.55309
ENSDARG00000024219	zgc:55582	-1.81134	7.98504e-94	3.40362e-92	down	yes	1.70347	6.2296	657	1992	1.70347	6.2296
ENSDARG00000052917	si:ch211-202f3.3	1.47539	9.23518e-94	3.92741e-92	up	yes	23.6209	8.4309	7227	2141	23.6209	8.4309
ENSDARG00000009544	cldnb	1.4126	1.05663e-93	4.48313e-92	up	yes	119.657	44.885	13317	4143	119.657	44.885
ENSDARG00000067672	card9	2.53269	2.48238e-93	1.05082e-91	up	yes	5.13269	0.804294	993	129	5.13269	0.804294
ENSDARG00000097527	si:ch73-56d11.3	2.84014	3.7343e-93	1.57714e-91	up	yes	10.4648	1.37535	862	95	10.4648	1.37535
ENSDARG00000037946	prl	2.06631	3.93637e-93	1.65868e-91	up	yes	11.6411	2.70342	1638	316	11.6411	2.70342
ENSDARG00000059700	agmat	-2.79213	5.7773e-93	2.42884e-91	down	yes	0.726524	5.62495	105	673	0.726524	5.62495
ENSDARG00000069101	napbb	-2.03569	6.52113e-93	2.73531e-91	down	yes	2.4768	10.4654	403	1407	2.4768	10.4654
ENSDARG00000003820	nr1d2a	-1.48256	6.65022e-93	2.78312e-91	down	yes	6.75754	19.063	2773	6485	6.75754	19.063
ENSDARG00000063008	si:dkeyp-27e10.3	-1.55971	9.24005e-93	3.85819e-91	down	yes	1.62836	4.9951	1324	3365	1.62836	4.9951
ENSDARG00000060638	si:ch211-276c2.2	-2.12595	1.06781e-92	4.44242e-91	down	yes	0.765952	3.67981	282	1121	0.765952	3.67981
ENSDARG00000058160	tnfaip2b	2.1285	1.06875e-92	4.44242e-91	up	yes	6.64343	1.44219	1457	263	6.64343	1.44219
ENSDARG00000088711	lgals1l1	1.41743	1.43178e-92	5.938e-91	up	yes	130.864	48.9301	11420	3542	130.864	48.9301
ENSDARG00000071601	pvalb9	1.47741	1.64183e-92	6.79384e-91	up	yes	36.1767	12.9282	6810	2020	36.1767	12.9282
ENSDARG00000062462	shisa7a	-2.02743	3.27547e-92	1.35234e-90	down	yes	1.25066	5.40633	369	1321	1.25066	5.40633
ENSDARG00000062477	kiaa1549la	-1.4655	3.50254e-92	1.44286e-90	down	yes	4.61235	12.9136	2883	6694	4.61235	12.9136
ENSDARG00000011600	epha4b	-1.82453	3.718e-92	1.5282e-90	down	yes	1.86384	6.85576	621	1893	1.86384	6.85576
ENSDARG00000040440	snrpd2	1.43732	4.66234e-92	1.91208e-90	up	yes	121.396	44.7625	9093	2781	121.396	44.7625
ENSDARG00000099031	scn4ba	-2.51691	5.72269e-92	2.34173e-90	down	yes	0.710301	4.53779	148	784	0.710301	4.53779
ENSDARG00000076443	si:dkey-183c6.8	-1.8188	1.04369e-91	4.26132e-90	down	yes	0.8164	3.13295	526	1674	0.8164	3.13295
ENSDARG00000102204	jph3	-1.61949	2.48776e-91	1.01349e-89	down	yes	2.75998	8.68776	1066	2781	2.75998	8.68776
ENSDARG00000070775	cyp2x9	-2.13822	7.2641e-91	2.95279e-89	down	yes	1.36247	6.33805	294	1135	1.36247	6.33805
ENSDARG00000007869	ehd3	-1.97009	7.72099e-91	3.13159e-89	down	yes	1.54338	6.33864	416	1417	1.54338	6.33864
ENSDARG00000089486	cplx3b	-2.13708	1.91833e-90	7.76356e-89	down	yes	5.41402	24.1546	328	1211	5.41402	24.1546
ENSDARG00000100613	CABZ01089777.1	-2.47092	1.99576e-90	8.05921e-89	down	yes	1.47955	8.65698	172	834	1.47955	8.65698
ENSDARG00000075376	sgsm1b	-2.26737	2.05219e-90	8.26892e-89	down	yes	0.555929	3.05793	197	897	0.555929	3.05793
ENSDARG00000025504	gucy2f	-2.24822	2.23858e-90	9.00026e-89	down	yes	0.232504	1.47971	147	771	0.232504	1.47971
ENSDARG00000060350	apoda.2	-1.4338	2.63553e-90	1.05731e-88	down	yes	36.6885	99.2868	4052	9090	36.6885	99.2868
ENSDARG00000102185	PCDH8	-1.98881	3.13187e-90	1.2537e-88	down	yes	1.31792	5.52788	387	1343	1.31792	5.52788
ENSDARG00000114797	rab3b	-1.47566	3.31136e-90	1.32267e-88	down	yes	4.45359	12.5641	2346	5487	4.45359	12.5641
ENSDARG00000042107	si:dkey-44k1.5	-2.06765	4.17492e-90	1.664e-88	down	yes	0.540459	2.58482	270	1071	0.540459	2.58482
ENSDARG00000012261	eftud2	1.35598	5.17028e-90	2.05628e-88	up	yes	55.474	21.6111	18773	6065	55.474	21.6111
ENSDARG00000011703	clocka	-1.87272	5.75789e-90	2.28504e-88	down	yes	0.631208	2.57786	415	1406	0.631208	2.57786
ENSDARG00000078416	zeb2b	-1.49306	6.14016e-90	2.4315e-88	down	yes	2.39485	6.92263	1836	4400	2.39485	6.92263
ENSDARG00000031952	mb	-1.54257	8.2813e-90	3.27236e-88	down	yes	10.822	31.7171	1622	3943	10.822	31.7171
ENSDARG00000043640	cenpn	2.00809	8.63952e-90	3.4066e-88	up	yes	8.97821	2.15687	1632	326	8.97821	2.15687
ENSDARG00000013317	pygmb	-1.38152	9.85045e-90	3.87577e-88	down	yes	15.4429	40.3958	7875	17080	15.4429	40.3958
ENSDARG00000063056	tulp4b	-1.49583	1.29721e-89	5.09314e-88	down	yes	2.27672	6.60298	1751	4212	2.27672	6.60298
ENSDARG00000038609	mpz	-2.13467	1.64526e-89	6.44592e-88	down	yes	0.665831	3.26305	262	1048	0.665831	3.26305
ENSDARG00000088634	adcy1b	-2.65798	1.74978e-89	6.84085e-88	down	yes	0.399126	3.05023	103	647	0.399126	3.05023
ENSDARG00000079497	tcima	1.55562	1.75945e-89	6.86409e-88	up	yes	39.6788	13.432	4025	1130	39.6788	13.432
ENSDARG00000087390	AL935210.1	1.32505	2.1643e-89	8.42568e-88	up	yes	655.101	261.413	38331	12685	655.101	261.413
ENSDARG00000057032	ppm1nb	-1.8089	2.7027e-89	1.04995e-87	down	yes	2.64538	9.51915	624	1862	2.64538	9.51915
ENSDARG00000104818	si:ch211-93f2.1	-1.82175	2.94341e-89	1.14105e-87	down	yes	7.91918	28.2486	648	1915	7.91918	28.2486
ENSDARG00000002230	sypb	-1.38763	3.27498e-89	1.26692e-87	down	yes	15.8509	41.6353	6500	14157	15.8509	41.6353
ENSDARG00000073883	clstn3	-1.37921	3.86116e-89	1.49055e-87	down	yes	9.93226	25.9965	7040	15280	9.93226	25.9965
ENSDARG00000054304	homeza	1.51428	5.36472e-89	2.06665e-87	up	yes	21.5534	7.48023	4588	1321	21.5534	7.48023
ENSDARG00000010680	gngt2a	-1.68678	8.87367e-89	3.41127e-87	down	yes	14.7536	47.7193	977	2619	14.7536	47.7193
ENSDARG00000052142	acvr1bb	-1.94862	9.00406e-89	3.45418e-87	down	yes	2.07938	8.31252	434	1436	2.07938	8.31252
ENSDARG00000097017	mical3a	-1.63179	9.88496e-89	3.78423e-87	down	yes	1.46682	4.75552	963	2588	1.46682	4.75552
ENSDARG00000011929	plp1b	-2.16822	1.1878e-88	4.53778e-87	down	yes	1.22543	5.85739	266	1052	1.22543	5.85739
ENSDARG00000004539	ptgs2a	1.48164	1.56941e-88	5.98324e-87	up	yes	21.9943	7.81158	5248	1546	21.9943	7.81158
ENSDARG00000109715	sncgb	-1.38571	1.66074e-88	6.31834e-87	down	yes	76.3289	199.609	6569	14246	76.3289	199.609
ENSDARG00000039966	prom1a	-1.75585	2.76759e-88	1.05077e-86	down	yes	0.761088	2.80811	560	1711	0.761088	2.80811
ENSDARG00000005776	guk1b	-1.74347	3.65765e-88	1.38584e-86	down	yes	4.83251	16.416	768	2161	4.83251	16.416
ENSDARG00000079670	lrrc7	-1.68199	3.98444e-88	1.50656e-86	down	yes	1.60054	5.35654	819	2272	1.60054	5.35654
ENSDARG00000044485	sall4	1.4713	4.36751e-88	1.64802e-86	up	yes	5.16019	1.79712	4507	1302	5.16019	1.79712
ENSDARG00000020771	tnr	-1.77544	5.3678e-88	2.02132e-86	down	yes	1.07194	3.91205	575	1741	1.07194	3.91205
ENSDARG00000077187	impg1a	-2.80321	5.47267e-88	2.05661e-86	down	yes	0.790266	6.114	99	630	0.790266	6.114
ENSDARG00000077162	nwd2	-1.469	5.81497e-88	2.18079e-86	down	yes	1.66704	4.79169	1746	4162	1.66704	4.79169
ENSDARG00000021405	chd3	-1.63213	8.04539e-88	3.01114e-86	down	yes	1.57026	5.07732	953	2552	1.57026	5.07732
ENSDARG00000091293	dmxl2	-1.37625	8.71687e-88	3.25583e-86	down	yes	4.93722	12.9763	5379	11720	4.93722	12.9763
ENSDARG00000097746	si:rp71-77l1.1	1.53794	1.2843e-87	4.78728e-86	up	yes	52.0989	17.8761	4044	1151	52.0989	17.8761
ENSDARG00000115405	hbbe1.2	1.32717	2.31308e-87	8.60466e-86	up	yes	334.738	133.349	23020	7606	334.738	133.349
ENSDARG00000073824	RASGRF1	-1.84906	2.80972e-87	1.04311e-85	down	yes	1.14134	4.37214	480	1523	1.14134	4.37214
ENSDARG00000019228	mogat2	-2.12878	6.26849e-87	2.32249e-85	down	yes	1.20037	5.58716	273	1053	1.20037	5.58716
ENSDARG00000058328	lsm7	1.42224	8.01655e-87	2.96419e-85	up	yes	78.3936	29.1886	7165	2214	78.3936	29.1886
ENSDARG00000057169	abca4a	-1.79934	9.22492e-87	3.40416e-85	down	yes	0.56204	2.2043	443	1438	0.56204	2.2043
ENSDARG00000019532	fads2	1.81664	1.15336e-86	4.2476e-85	up	yes	12.4321	3.45762	2084	482	12.4321	3.45762
ENSDARG00000062720	pcdh1a	-1.51464	1.78376e-86	6.55613e-85	down	yes	1.76262	5.22202	1309	3214	1.76262	5.22202
ENSDARG00000068181	dpep1	-2.47959	2.12154e-86	7.78206e-85	down	yes	0.838103	5.13218	148	749	0.838103	5.13218
ENSDARG00000060609	cd109	-1.9449	2.35194e-86	8.61007e-85	down	yes	0.89461	3.72936	363	1255	0.89461	3.72936
ENSDARG00000116052	il4r.1	1.73969	2.74231e-86	1.00192e-84	up	yes	10.0031	2.92521	2370	577	10.0031	2.92521
ENSDARG00000059960	plch2a	-1.41348	3.43319e-86	1.25186e-84	down	yes	4.85487	13.0987	3013	6742	4.85487	13.0987
ENSDARG00000100435	sec22bb	1.41117	3.53816e-86	1.28758e-84	up	yes	40.2664	15.0781	7244	2250	40.2664	15.0781
ENSDARG00000076804	ttyh1	-1.44097	3.75831e-86	1.365e-84	down	yes	13.849	37.7721	2635	5960	13.849	37.7721
ENSDARG00000010096	slc1a6	-2.13016	3.80343e-86	1.37867e-84	down	yes	1.2959	6.01078	274	1050	1.2959	6.01078
ENSDARG00000060539	shank1	-2.08377	6.1984e-86	2.24238e-84	down	yes	0.970443	4.43776	280	1061	0.970443	4.43776
ENSDARG00000028793	nlk2	-1.63382	1.03716e-85	3.74477e-84	down	yes	2.73919	8.71096	968	2550	2.73919	8.71096
ENSDARG00000052118	adamtsl5	1.51792	1.3381e-85	4.82187e-84	up	yes	9.38902	3.21347	3682	1045	9.38902	3.21347
ENSDARG00000060680	si:ch73-127m5.1	-1.75915	1.68988e-85	6.07762e-84	down	yes	2.3829	8.30458	646	1865	2.3829	8.30458
ENSDARG00000102777	thbs4a	-1.84024	1.93998e-85	6.96352e-84	down	yes	0.654114	2.60026	411	1354	0.654114	2.60026
ENSDARG00000059368	gria4b	-1.45855	3.27062e-85	1.1717e-83	down	yes	5.17301	14.3919	2035	4693	5.17301	14.3919
ENSDARG00000102471	trak2	-1.74399	4.48653e-85	1.60418e-83	down	yes	1.88332	6.54334	642	1850	1.88332	6.54334
ENSDARG00000076487	haao	-2.00787	5.11526e-85	1.82544e-83	down	yes	1.83799	7.69436	352	1218	1.83799	7.69436
ENSDARG00000022689	itgb1b.2	-1.56154	5.88891e-85	2.09746e-83	down	yes	4.83033	14.4528	1159	2873	4.83033	14.4528
ENSDARG00000039393	si:ch211-240l19.5	-2.29426	7.35137e-85	2.61329e-83	down	yes	1.93684	9.89077	213	898	1.93684	9.89077
ENSDARG00000016771	tfa	-1.30556	7.37112e-85	2.61526e-83	down	yes	98.9489	244.729	49831	102207	98.9489	244.729
ENSDARG00000031269	rnf123	-1.95428	8.05903e-85	2.85382e-83	down	yes	0.874326	3.67574	345	1201	0.874326	3.67574
ENSDARG00000056929	kdm6bb	-1.38833	1.21705e-84	4.3015e-83	down	yes	5.82033	15.398	3505	7689	5.82033	15.398
ENSDARG00000104139	atp1a3b	-1.33287	1.25287e-84	4.4196e-83	down	yes	18.942	47.8674	9684	20292	18.942	47.8674
ENSDARG00000079305	hbae3	1.26752	2.13659e-84	7.52259e-83	up	yes	1309.37	543.821	103599	35684	1309.37	543.821
ENSDARG00000075045	cxcl18b	2.53963	2.34008e-84	8.22331e-83	up	yes	7.9895	1.29129	885	119	7.9895	1.29129
ENSDARG00000094929	apoa4b.3	1.70835	4.01865e-84	1.40951e-82	up	yes	25.7488	7.81	2486	627	25.7488	7.81
ENSDARG00000091234	si:ch73-335l21.4	1.9673	4.08484e-84	1.43001e-82	up	yes	10.2403	2.54433	1544	319	10.2403	2.54433
ENSDARG00000057000	camkvl	-1.75028	5.84257e-84	2.04146e-82	down	yes	2.33066	8.07734	632	1815	2.33066	8.07734
ENSDARG00000099323	dlg2	-1.99072	1.18949e-83	4.14835e-82	down	yes	1.17905	4.98339	331	1159	1.17905	4.98339
ENSDARG00000023228	vsnl1a	-1.38782	1.21235e-83	4.22006e-82	down	yes	10.666	28.073	3468	7570	10.666	28.073
ENSDARG00000102583	il4r.1	1.68742	1.23222e-83	4.28116e-82	up	yes	9.72693	2.95109	2454	619	9.72693	2.95109
ENSDARG00000098439	nr1h3	-1.43627	1.33087e-83	4.61519e-82	down	yes	2.6264	7.27822	1940	4455	2.6264	7.27822
ENSDARG00000013343	kif26ba	-1.40519	1.90757e-83	6.60262e-82	down	yes	1.95727	5.34873	2182	4945	1.95727	5.34873
ENSDARG00000010255	bin2b	1.68942	2.13606e-83	7.37962e-82	up	yes	5.98328	1.78614	2324	577	5.98328	1.78614
ENSDARG00000098856	RYR2	-1.44152	2.49097e-83	8.58963e-82	down	yes	0.678272	2.01384	1143	2812	0.678272	2.01384
ENSDARG00000110950	CU929544.1	-1.84656	2.96431e-83	1.02028e-81	down	yes	0.882361	3.43298	417	1345	0.882361	3.43298
ENSDARG00000091656	lsm8	1.6731	3.1492e-83	1.08189e-81	up	yes	41.7247	13.0153	2635	682	41.7247	13.0153
ENSDARG00000075830	syt3	-1.76264	3.62105e-83	1.24168e-81	down	yes	1.8556	6.53574	588	1712	1.8556	6.53574
ENSDARG00000024299	c1qtnf4	-1.47064	3.80511e-83	1.30236e-81	down	yes	4.21871	11.8691	1658	3867	4.21871	11.8691
ENSDARG00000098162	zgc:77748	-1.55528	4.17049e-83	1.42478e-81	down	yes	7.27736	21.5814	1140	2802	7.27736	21.5814
ENSDARG00000079543	dpys	-1.80386	7.34674e-83	2.50524e-81	down	yes	1.87943	6.81123	525	1575	1.87943	6.81123
ENSDARG00000102443	si:ch1073-450f2.1	-1.79297	8.02244e-83	2.7306e-81	down	yes	0.783752	2.96243	453	1419	0.783752	2.96243
ENSDARG00000074656	ctss2.1	1.7929	8.4071e-83	2.85624e-81	up	yes	13.9047	3.94164	1980	466	13.9047	3.94164
ENSDARG00000059370	nr1d4b	-1.90906	8.64334e-83	2.9311e-81	down	yes	1.61487	6.34044	406	1316	1.61487	6.34044
ENSDARG00000077749	usp54b	-2.29195	1.50107e-82	5.08102e-81	down	yes	0.55954	3.12989	166	768	0.55954	3.12989
ENSDARG00000099719	cdkn1d	-1.37569	1.60668e-82	5.42851e-81	down	yes	22.873	59.5128	3756	8103	22.873	59.5128
ENSDARG00000078582	myo16	-1.62051	1.63907e-82	5.52782e-81	down	yes	1.50701	4.84128	835	2223	1.50701	4.84128
ENSDARG00000093799	setbp1	-1.9329	2.22135e-82	7.47786e-81	down	yes	0.607008	2.59951	311	1104	0.607008	2.59951
ENSDARG00000090228	gsta.1	-1.32696	3.41094e-82	1.14615e-80	down	yes	72.4042	181.794	7600	15825	72.4042	181.794
ENSDARG00000104989	wnk2	-1.90985	3.43295e-82	1.15144e-80	down	yes	0.284822	1.34605	244	950	0.284822	1.34605
ENSDARG00000098392	si:ch73-28h20.1	-1.4301	7.19522e-82	2.40896e-80	down	yes	6.35131	17.2841	2074	4681	6.35131	17.2841
ENSDARG00000043798	ms4a17a.1	2.65465	7.82744e-82	2.61587e-80	up	yes	7.13485	1.04895	778	95	7.13485	1.04895
ENSDARG00000036028	arrdc3b	1.28513	8.03518e-82	2.68043e-80	up	yes	70.9491	29.0539	20051	6810	70.9491	29.0539
ENSDARG00000059824	soat2	-2.36357	1.12825e-81	3.7569e-80	down	yes	0.507516	3.02653	144	711	0.507516	3.02653
ENSDARG00000019949	serpinh1b	1.37807	1.2188e-81	4.05107e-80	up	yes	15.2726	5.81432	6469	2045	15.2726	5.81432
ENSDARG00000074481	ulk1b	-1.64057	1.38423e-81	4.59264e-80	down	yes	2.01338	6.48929	803	2142	2.01338	6.48929
ENSDARG00000011941	bmpr2a	-1.6124	2.51728e-81	8.33689e-80	down	yes	1.66079	5.28378	847	2231	1.66079	5.28378
ENSDARG00000055559	chrna6	-1.8113	3.12271e-81	1.03234e-79	down	yes	0.882674	3.34877	431	1356	0.882674	3.34877
ENSDARG00000077047	ptprnb	-2.00146	3.44521e-81	1.13692e-79	down	yes	0.798149	3.49623	285	1035	0.798149	3.49623
ENSDARG00000037122	TENM2	-1.36442	3.71197e-81	1.22276e-79	down	yes	2.3457	6.19701	2732	5985	2.3457	6.19701
ENSDARG00000069415	col17a1a	-1.28743	3.82307e-81	1.25711e-79	down	yes	39.3922	96.2978	18792	38097	39.3922	96.2978
ENSDARG00000026834	cdr2l	-1.45909	4.15146e-81	1.36266e-79	down	yes	7.12112	19.7534	1690	3885	7.12112	19.7534
ENSDARG00000018569	tnfrsf1a	1.34287	5.45975e-81	1.78889e-79	up	yes	18.4229	7.20239	8100	2627	18.4229	7.20239
ENSDARG00000018032	scn8ab	-1.71798	6.194e-81	2.02587e-79	down	yes	0.88249	3.13216	536	1577	0.88249	3.13216
ENSDARG00000098057	dscaml1	-1.71277	6.32432e-81	2.06482e-79	down	yes	0.75518	2.7032	520	1542	0.75518	2.7032
ENSDARG00000077176	zgc:174888	1.49429	6.34918e-81	2.06927e-79	up	yes	13.2943	4.65438	3483	1012	13.2943	4.65438
ENSDARG00000055527	cmn	-1.31146	8.93598e-81	2.90719e-79	down	yes	18.537	46.1554	7662	15821	18.537	46.1554
ENSDARG00000078210	tulp1b	-2.16623	9.44189e-81	3.06637e-79	down	yes	1.01986	4.92645	223	891	1.01986	4.92645
ENSDARG00000090106	slc17a7b	-2.42906	1.29142e-80	4.18665e-79	down	yes	0.732453	4.3831	141	696	0.732453	4.3831
ENSDARG00000113599	hbbe1.1	1.2404	1.75514e-80	5.67999e-79	up	yes	1011.02	427.861	69524	24401	1011.02	427.861
ENSDARG00000096922	CR376745.2	-2.42863	1.89635e-80	6.1262e-79	down	yes	0.479294	3.01881	127	659	0.479294	3.01881
ENSDARG00000044514	st6gal1	-2.44242	2.60332e-80	8.39535e-79	down	yes	0.45611	2.92275	122	647	0.45611	2.92275
ENSDARG00000018351	hpda	-1.8008	3.42181e-80	1.10156e-78	down	yes	2.57859	9.23257	509	1511	2.57859	9.23257
ENSDARG00000097693	si:ch211-248a14.8	-1.62019	3.97837e-80	1.27849e-78	down	yes	2.02886	6.44443	817	2150	2.02886	6.44443
ENSDARG00000055009	col4a1	-1.38075	4.64214e-80	1.48921e-78	down	yes	4.13844	10.9371	2533	5549	4.13844	10.9371
ENSDARG00000100223	si:zfos-1011f11.1	1.30598	4.72625e-80	1.51355e-78	up	yes	28.1937	11.3433	11099	3705	28.1937	11.3433
ENSDARG00000062942	kcna1a	-2.25877	6.47313e-80	2.06938e-78	down	yes	0.466857	2.61288	160	737	0.466857	2.61288
ENSDARG00000060922	ess2	1.36625	8.32739e-80	2.65755e-78	up	yes	25.454	9.81233	6424	2054	25.454	9.81233
ENSDARG00000079264	baiap3	-2.00659	1.05452e-79	3.35951e-78	down	yes	0.610636	2.75556	257	961	0.610636	2.75556
ENSDARG00000014717	dync1h1	-1.31269	1.16402e-79	3.70193e-78	down	yes	11.2532	28.1017	5991	12406	11.2532	28.1017
ENSDARG00000017429	sphkap	-1.47875	3.15449e-79	1.0015e-77	down	yes	2.57819	7.36433	1242	2942	2.57819	7.36433
ENSDARG00000103330	si:ch73-236c18.5	-2.30508	1.74505e-78	5.5307e-77	down	yes	0.552523	3.12473	151	707	0.552523	3.12473
ENSDARG00000004869	penka	-2.35864	1.8498e-78	5.8526e-77	down	yes	1.09961	6.05265	159	725	1.09961	6.05265
ENSDARG00000039099	aep1	1.23128	1.96036e-78	6.19179e-77	up	yes	263.027	111.977	43658	15414	263.027	111.977
ENSDARG00000090850	serpina1l	-1.29564	2.19674e-78	6.92651e-77	down	yes	44.8132	110.156	7471	15228	44.8132	110.156
ENSDARG00000068989	gabra1	-1.69571	3.73725e-78	1.17637e-76	down	yes	2.75444	9.14653	639	1759	2.75444	9.14653
ENSDARG00000052765	gria2b	-1.35636	4.10547e-78	1.29007e-76	down	yes	5.31986	13.7769	2807	6026	5.31986	13.7769
ENSDARG00000014190	sst2	2.23318	7.15611e-78	2.24485e-76	up	yes	19.2571	4.01704	1044	181	19.2571	4.01704
ENSDARG00000100166	si:dkeyp-9d4.3	-1.31815	1.3748e-77	4.30538e-76	down	yes	6.18394	15.5688	4014	8379	6.18394	15.5688
ENSDARG00000089124	hbae1.3	1.23835	1.41215e-77	4.41482e-76	up	yes	482.058	204.266	26898	9452	482.058	204.266
ENSDARG00000079840	kcnma1a	-1.41286	1.62295e-77	5.06525e-76	down	yes	2.82353	7.68432	1647	3716	2.82353	7.68432
ENSDARG00000011693	ttc36	-2.0507	1.644e-77	5.12226e-76	down	yes	3.70097	15.6477	292	1022	3.70097	15.6477
ENSDARG00000010231	ppm1na	-2.31055	3.26977e-77	1.01705e-75	down	yes	0.382294	2.29252	131	650	0.382294	2.29252
ENSDARG00000059805	slc25a38a	2.04701	4.62746e-77	1.43693e-75	up	yes	7.86265	1.82684	1186	229	7.86265	1.82684
ENSDARG00000104339	SMARCA4	-1.43791	4.74902e-77	1.4722e-75	down	yes	3.0032	8.30744	1418	3252	3.0032	8.30744
ENSDARG00000040503	sb:cb81	1.38172	5.08635e-77	1.57412e-75	up	yes	20.0143	7.61907	4924	1555	20.0143	7.61907
ENSDARG00000037790	pvalb8	-1.48478	6.2353e-77	1.92646e-75	down	yes	14.9104	41.9102	1260	2936	14.9104	41.9102
ENSDARG00000016536	npas2	-1.81418	8.58423e-77	2.64774e-75	down	yes	1.58948	5.84121	429	1307	1.58948	5.84121
ENSDARG00000035018	thy1	1.40306	9.52999e-77	2.93454e-75	up	yes	27.1931	10.2203	4432	1382	27.1931	10.2203
ENSDARG00000043835	rab3ab	-1.73787	9.86114e-77	3.03144e-75	down	yes	7.06246	23.7898	578	1615	7.06246	23.7898
ENSDARG00000006603	csrp1a	1.36377	9.96135e-77	3.05714e-75	up	yes	19.0191	7.32901	5328	1703	19.0191	7.32901
ENSDARG00000053520	LO017829.1	1.63068	1.35222e-76	4.14307e-75	up	yes	18.5688	5.92882	2330	617	18.5688	5.92882
ENSDARG00000015531	slc4a8	-1.46643	1.41179e-76	4.3184e-75	down	yes	2.14539	6.10483	1141	2693	2.14539	6.10483
ENSDARG00000099187	purg	-2.3558	1.46206e-76	4.46473e-75	down	yes	1.17886	6.44619	157	710	1.17886	6.44619
ENSDARG00000077329	nlgn2a	-1.42962	1.71767e-76	5.23662e-75	down	yes	2.11293	5.8611	1359	3124	2.11293	5.8611
ENSDARG00000105274	CABZ01074130.1	-1.25573	1.83433e-76	5.58303e-75	down	yes	60.3114	144.155	14365	28473	60.3114	144.155
ENSDARG00000059738	ptprsa	-1.44153	1.94829e-76	5.92011e-75	down	yes	1.89112	5.30807	1253	2913	1.89112	5.30807
ENSDARG00000063635	nrxn1b	-1.72403	2.55225e-76	7.74254e-75	down	yes	0.262529	1.09764	293	1014	0.262529	1.09764
ENSDARG00000011171	si:ch211-12m10.1	-1.30363	2.82753e-76	8.56351e-75	down	yes	3.00226	7.5579	3538	7386	3.00226	7.5579
ENSDARG00000055632	smtnl	1.46886	4.04191e-76	1.22213e-74	up	yes	14.7038	5.24813	3193	946	14.7038	5.24813
ENSDARG00000013961	slc31a1	-1.55537	4.10489e-76	1.23914e-74	down	yes	1.83332	5.58221	874	2207	1.83332	5.58221
ENSDARG00000100722	si:ch211-160f23.7	-1.51068	4.9638e-76	1.49596e-74	down	yes	1.31508	3.93221	953	2363	1.31508	3.93221
ENSDARG00000070734	dyrk4	-1.44838	7.33501e-76	2.20698e-74	down	yes	1.53797	4.37004	1129	2657	1.53797	4.37004
ENSDARG00000079150	si:ch211-276i12.9	1.56284	7.60361e-76	2.28406e-74	up	yes	29.233	9.82875	2731	762	29.233	9.82875
ENSDARG00000061099	nfasca	-1.33115	7.91917e-76	2.37498e-74	down	yes	2.38615	6.15523	2484	5314	2.38615	6.15523
ENSDARG00000102690	rims2b	-1.44541	8.76036e-76	2.62298e-74	down	yes	3.69724	10.2414	1329	3051	3.69724	10.2414
ENSDARG00000016868	rhobtb2a	-2.27238	1.57843e-75	4.71837e-74	down	yes	0.4416	2.51658	142	667	0.4416	2.51658
ENSDARG00000061660	CABZ01055347.1	-1.68317	1.7578e-75	5.24605e-74	down	yes	2.55059	8.41191	608	1663	2.55059	8.41191
ENSDARG00000033443	mdm2	1.32423	2.01636e-75	6.00798e-74	up	yes	16.0121	6.33457	6274	2061	16.0121	6.33457
ENSDARG00000037496	gria4a	-1.4734	2.3281e-75	6.92562e-74	down	yes	2.8668	8.13809	1107	2605	2.8668	8.13809
ENSDARG00000013430	bhmt	1.18594	2.77135e-75	8.2309e-74	up	yes	1604.35	705.115	305648	111405	1604.35	705.115
ENSDARG00000030270	tnnt3a	1.19613	2.86692e-75	8.50105e-74	up	yes	507.877	221.604	70819	25627	507.877	221.604
ENSDARG00000053487	osbp2	-1.68046	3.11312e-75	9.21624e-74	down	yes	1.50936	5.05849	568	1577	1.50936	5.05849
ENSDARG00000036036	mdka	1.1999	4.65538e-75	1.37599e-73	up	yes	175.195	76.2072	48437	17473	175.195	76.2072
ENSDARG00000051852	kcnc1a	-1.39894	5.34227e-75	1.57648e-73	down	yes	2.2693	6.14801	1500	3371	2.2693	6.14801
ENSDARG00000041797	cx28.9	-2.06243	5.56761e-75	1.64035e-73	down	yes	0.934634	4.22156	234	873	0.934634	4.22156
ENSDARG00000075754	mri1	-1.62411	7.31555e-75	2.15189e-73	down	yes	4.49496	14.0641	743	1926	4.49496	14.0641
ENSDARG00000016788	zeb1a	-2.08939	1.12953e-74	3.31726e-73	down	yes	0.396611	2.01342	177	744	0.396611	2.01342
ENSDARG00000100620	taok2b	-2.19952	1.68437e-74	4.93885e-73	down	yes	0.356009	1.99457	143	663	0.356009	1.99457
ENSDARG00000010752	cwc15	1.29878	1.76665e-74	5.17189e-73	up	yes	8.64079	3.45286	6424	2129	8.64079	3.45286
ENSDARG00000034705	pvalb7	-1.46387	1.78211e-74	5.20886e-73	down	yes	1.95368	5.56503	1049	2476	1.95368	5.56503
ENSDARG00000093303	ifitm1	1.78445	1.8059e-74	5.27002e-73	up	yes	23.556	6.76699	1658	395	23.556	6.76699
ENSDARG00000104980	CU695117.1	-1.96803	1.95632e-74	5.69995e-73	down	yes	0.779302	3.34012	264	937	0.779302	3.34012
ENSDARG00000086990	carmil3	-1.44639	2.67359e-74	7.77748e-73	down	yes	1.27907	3.65829	1021	2418	1.27907	3.65829
ENSDARG00000023914	mark4a	-1.91737	2.75896e-74	8.01318e-73	down	yes	1.24862	4.9942	315	1044	1.24862	4.9942
ENSDARG00000013871	slc5a1	-1.49034	2.76374e-74	8.01442e-73	down	yes	3.55183	10.16	1013	2402	3.55183	10.16
ENSDARG00000069292	acot16	-2.53806	2.89004e-74	8.36749e-73	down	yes	0.511219	3.45001	102	562	0.511219	3.45001
ENSDARG00000078057	snx8b	-2.2221	3.20351e-74	9.26049e-73	down	yes	0.579921	3.07233	162	706	0.579921	3.07233
ENSDARG00000031044	lipg	1.38501	3.33586e-74	9.62798e-73	up	yes	14.5974	5.52745	4135	1300	14.5974	5.52745
ENSDARG00000029230	pnp4b	-1.75611	3.64994e-74	1.0518e-72	down	yes	2.95641	10.2241	492	1411	2.95641	10.2241
ENSDARG00000104480	hcn1	-2.2837	4.11793e-74	1.18481e-72	down	yes	0.470015	2.67555	138	650	0.470015	2.67555
ENSDARG00000062208	prrt1	-1.67152	5.17477e-74	1.48656e-72	down	yes	5.65158	18.2216	642	1713	5.65158	18.2216
ENSDARG00000022254	prkcbb	-1.37638	6.39877e-74	1.83531e-72	down	yes	2.28163	6.08311	1624	3589	2.28163	6.08311
ENSDARG00000099667	snrpg	1.33928	7.57328e-74	2.16881e-72	up	yes	92.6236	36.5461	5485	1795	92.6236	36.5461
ENSDARG00000011886	pdca	-2.20147	9.27107e-74	2.65089e-72	down	yes	0.535903	2.82482	161	700	0.535903	2.82482
ENSDARG00000039647	slc6a1b	-1.23386	1.06309e-73	3.03499e-72	down	yes	29.7997	70.2228	12856	25124	29.7997	70.2228
ENSDARG00000077717	rpl29	1.24229	1.16744e-73	3.32774e-72	up	yes	113.58	47.9527	12756	4468	113.58	47.9527
ENSDARG00000099558	NPC1L1	-2.1824	1.25839e-73	3.58144e-72	down	yes	0.350482	1.94477	144	660	0.350482	1.94477
ENSDARG00000089361	wu:fb59d01	-1.6073	1.31256e-73	3.72985e-72	down	yes	6.83181	21.0199	766	1955	6.83181	21.0199
ENSDARG00000007654	nsfa	-1.24295	1.40711e-73	3.99238e-72	down	yes	28.0976	66.6389	9530	18742	28.0976	66.6389
ENSDARG00000037551	pm20d1.1	-2.15359	1.4116e-73	3.99894e-72	down	yes	1.12954	5.37061	200	789	1.12954	5.37061
ENSDARG00000031136	moxd1	1.41303	1.74013e-73	4.92209e-72	up	yes	7.49464	2.75195	3316	1010	7.49464	2.75195
ENSDARG00000061829	si:dkey-110c1.7	-1.60037	2.665e-73	7.52659e-72	down	yes	1.1347	3.64387	635	1691	1.1347	3.64387
ENSDARG00000069402	lrrc4.1	-1.34593	3.59809e-73	1.01463e-71	down	yes	4.80199	12.3606	2135	4557	4.80199	12.3606
ENSDARG00000003259	loxa	-2.00511	4.49951e-73	1.26688e-71	down	yes	1.35965	5.75931	265	928	1.35965	5.75931
ENSDARG00000077559	LO017815.1	1.93342	9.70566e-73	2.72855e-71	up	yes	10.6636	2.71799	1257	266	10.6636	2.71799
ENSDARG00000061836	nfixb	-2.34399	1.07744e-72	3.02439e-71	down	yes	0.402951	2.45351	117	591	0.402951	2.45351
ENSDARG00000095831	si:ch211-175f12.2	-2.0785	1.1205e-72	3.14046e-71	down	yes	0.364094	1.86019	167	708	0.364094	1.86019
ENSDARG00000045592	tnni2a.1	-1.48197	1.37611e-72	3.85101e-71	down	yes	12.7111	35.6852	1063	2473	12.7111	35.6852
ENSDARG00000044954	slit1a	-1.33787	1.41204e-72	3.94558e-71	down	yes	3.39709	8.73987	2063	4402	3.39709	8.73987
ENSDARG00000044935	hpdb	-1.40769	2.05371e-72	5.72986e-71	down	yes	9.0382	24.1447	1473	3264	9.0382	24.1447
ENSDARG00000007709	adamts8a	1.72035	2.83794e-72	7.90586e-71	up	yes	6.04802	1.76578	1628	394	6.04802	1.76578
ENSDARG00000104702	cat	-1.24651	2.99172e-72	8.32168e-71	down	yes	14.1539	33.7197	6439	12723	14.1539	33.7197
ENSDARG00000059231	hephl1a	1.48593	3.34481e-72	9.2898e-71	up	yes	4.00018	1.36384	2556	724	4.00018	1.36384
ENSDARG00000087318	CR382283.1	1.8498	4.50514e-72	1.24936e-70	up	yes	10.359	2.80166	1377	309	10.359	2.80166
ENSDARG00000061948	amotl2b	1.25929	4.9938e-72	1.3828e-70	up	yes	27.8152	11.5615	8348	2878	27.8152	11.5615
ENSDARG00000012369	rdh10b	1.65538	5.11779e-72	1.415e-70	up	yes	10.576	3.28915	1898	490	10.576	3.28915
ENSDARG00000041703	rrbp1b	1.2034	5.50304e-72	1.5191e-70	up	yes	28.8481	12.4707	17065	6119	28.8481	12.4707
ENSDARG00000007788	atp2b1b	-1.30863	5.5108e-72	1.5191e-70	down	yes	4.83741	12.1303	2624	5456	4.83741	12.1303
ENSDARG00000039385	dlg4b	-1.44379	5.55106e-72	1.52791e-70	down	yes	7.12151	19.545	1194	2717	7.12151	19.545
ENSDARG00000005141	camkvb	-1.48263	6.32423e-72	1.73812e-70	down	yes	1.62197	4.71219	954	2299	1.62197	4.71219
ENSDARG00000051730	slc7a10b	-2.28929	6.76011e-72	1.85515e-70	down	yes	0.611838	3.37957	141	642	0.611838	3.37957
ENSDARG00000101095	cpne4a	-1.56341	7.14738e-72	1.95851e-70	down	yes	2.5815	7.82522	783	1965	2.5815	7.82522
ENSDARG00000045979	zgc:153704	-1.4486	8.71043e-72	2.38327e-70	down	yes	12.7042	34.8482	1187	2700	12.7042	34.8482
ENSDARG00000104593	cyp2k18	-2.38333	1.04846e-71	2.86443e-70	down	yes	0.489667	2.97652	115	580	0.489667	2.97652
ENSDARG00000055278	cfb	1.22259	1.10446e-71	3.01296e-70	up	yes	51.4418	21.9863	12584	4461	51.4418	21.9863
ENSDARG00000014805	fhl5	-2.54249	1.27772e-71	3.48045e-70	down	yes	0.832422	5.33222	106	558	0.832422	5.33222
ENSDARG00000056745	necab2	-1.26271	1.55619e-71	4.23275e-70	down	yes	9.6725	23.3488	4406	8820	9.6725	23.3488
ENSDARG00000020242	fermt2	-1.61427	1.58572e-71	4.30672e-70	down	yes	2.21929	7.00066	651	1699	2.21929	7.00066
ENSDARG00000079161	bsnb	-1.30636	1.89871e-71	5.14917e-70	down	yes	1.70775	4.37088	2028	4304	1.70775	4.37088
ENSDARG00000087311	lgals9l5	-2.55673	1.99289e-71	5.39663e-70	down	yes	0.682416	4.50351	99	540	0.682416	4.50351
ENSDARG00000002071	adss	-1.30754	1.99632e-71	5.39797e-70	down	yes	12.6454	31.4474	2781	5735	12.6454	31.4474
ENSDARG00000103903	LO017650.1	-1.70161	2.00665e-71	5.41796e-70	down	yes	2.59049	8.65117	519	1437	2.59049	8.65117
ENSDARG00000018621	slc6a19a.1	-1.70645	2.3311e-71	6.28474e-70	down	yes	1.17103	4.04808	461	1319	1.17103	4.04808
ENSDARG00000062550	rc3h1a	-1.69189	2.40369e-71	6.471e-70	down	yes	1.29141	4.39536	488	1374	1.29141	4.39536
ENSDARG00000006553	rras	1.25012	2.49439e-71	6.70537e-70	up	yes	30.5734	12.7955	8615	2991	30.5734	12.7955
ENSDARG00000063330	mgat4a	-1.33666	3.50879e-71	9.41849e-70	down	yes	2.41596	6.25447	1806	3874	2.41596	6.25447
ENSDARG00000086838	itga2.3	1.96005	4.31617e-71	1.15688e-69	up	yes	6.67755	1.64197	1151	236	6.67755	1.64197
ENSDARG00000036383	si:ch73-335m24.5	-1.38295	4.88589e-71	1.30768e-69	down	yes	2.79555	7.45164	1405	3105	2.79555	7.45164
ENSDARG00000102773	cacna1da	-1.78413	5.476e-71	1.4635e-69	down	yes	0.435907	1.74572	294	972	0.435907	1.74572
ENSDARG00000043673	si:dkey-174m14.3	-1.55628	7.21469e-71	1.92538e-69	down	yes	2.30636	6.97696	755	1895	2.30636	6.97696
ENSDARG00000027065	slc38a3a	-1.28238	7.50985e-71	2.00125e-69	down	yes	2.45519	6.11525	2617	5404	2.45519	6.11525
ENSDARG00000036058	gnao1b	-1.24812	8.29257e-71	2.20664e-69	down	yes	21.8797	52.1088	5271	10411	21.8797	52.1088
ENSDARG00000103044	ASS1	1.39565	9.83753e-71	2.61397e-69	up	yes	38.189	14.4526	3490	1096	38.189	14.4526
ENSDARG00000104569	CABZ01088484.1	-2.31065	1.26308e-70	3.35135e-69	down	yes	1.09248	5.81596	148	652	1.09248	5.81596
ENSDARG00000011259	trpm1a	-1.78033	1.36159e-70	3.60753e-69	down	yes	0.484102	1.90641	302	985	0.484102	1.90641
ENSDARG00000101501	si:ch73-305o9.3	-2.21708	1.7235e-70	4.55986e-69	down	yes	0.230114	1.43487	108	557	0.230114	1.43487
ENSDARG00000075245	wdr11	-1.39824	1.91062e-70	5.04765e-69	down	yes	2.04015	5.54101	1202	2705	2.04015	5.54101
ENSDARG00000057790	ankrd6a	-2.02653	2.02138e-70	5.33263e-69	down	yes	0.874949	3.87219	223	818	0.874949	3.87219
ENSDARG00000073901	CABZ01046997.1	2.26085	2.19394e-70	5.77957e-69	up	yes	1.38495	0.209833	655	83	1.38495	0.209833
ENSDARG00000102883	sptbn1	-1.2023	2.44666e-70	6.43612e-69	down	yes	15.7699	36.4175	12876	24658	15.7699	36.4175
ENSDARG00000041685	A2ML1	-1.90263	2.50108e-70	6.56988e-69	down	yes	0.558619	2.36253	250	874	0.558619	2.36253
ENSDARG00000110528	sypa	-1.19933	3.20587e-70	8.40924e-69	down	yes	28.7721	66.1998	15098	28807	28.7721	66.1998
ENSDARG00000025513	dip2cb	-1.30272	4.18845e-70	1.0971e-68	down	yes	5.04831	12.6006	2413	4994	5.04831	12.6006
ENSDARG00000057035	stoml3b	-1.4275	4.49236e-70	1.17503e-68	down	yes	10.0511	27.2043	1206	2706	10.0511	27.2043
ENSDARG00000080675	si:dkey-71b5.7	-1.71106	4.70252e-70	1.22826e-68	down	yes	0.632607	2.29857	377	1137	0.632607	2.29857
ENSDARG00000097196	CR847531.1	-1.40732	5.18236e-70	1.35167e-68	down	yes	3.86875	10.4268	1238	2766	3.86875	10.4268
ENSDARG00000044441	si:ch73-194h10.2	-1.39934	5.87869e-70	1.53112e-68	down	yes	1.4167	3.90075	1078	2459	1.4167	3.90075
ENSDARG00000102750	cdh1	1.16747	8.34858e-70	2.17134e-68	up	yes	51.6219	22.9267	26392	9722	51.6219	22.9267
ENSDARG00000102558	pde6ha	-1.64195	8.77409e-70	2.27879e-68	down	yes	8.52145	26.8065	621	1619	8.52145	26.8065
ENSDARG00000036619	mgat3b	-1.90712	9.17207e-70	2.3788e-68	down	yes	1.69903	6.64743	303	981	1.69903	6.64743
ENSDARG00000091792	akap12a	-1.47594	9.44727e-70	2.44672e-68	down	yes	0.648218	1.98128	696	1764	0.648218	1.98128
ENSDARG00000061551	rap1gap2a	-2.02559	1.0378e-69	2.684e-68	down	yes	0.58866	2.70395	202	767	0.58866	2.70395
ENSDARG00000071709	ppp1r9bb	-1.42787	1.21555e-69	3.1393e-68	down	yes	3.97021	10.8508	1110	2515	3.97021	10.8508
ENSDARG00000001870	atp1a1a.4	-1.19844	1.56277e-69	4.03036e-68	down	yes	27.6851	63.6643	12446	23734	27.6851	63.6643
ENSDARG00000043661	cadpsa	-1.67823	1.58008e-69	4.06932e-68	down	yes	0.95151	3.2652	446	1269	0.95151	3.2652
ENSDARG00000079302	and2	-1.18047	2.11082e-69	5.42859e-68	down	yes	131.989	299.279	33572	63129	131.989	299.279
ENSDARG00000076144	si:ch211-74m13.3	1.52785	2.14933e-69	5.5199e-68	up	yes	13.5583	4.63662	2345	666	13.5583	4.63662
ENSDARG00000078541	cers3a	-1.51412	2.23015e-69	5.71949e-68	down	yes	1.48652	4.43149	774	1912	1.48652	4.43149
ENSDARG00000038716	casq1a	-1.21368	2.37173e-69	6.07414e-68	down	yes	26.3682	61.2871	7898	15222	26.3682	61.2871
ENSDARG00000043864	nptnb	-1.28348	2.55074e-69	6.52351e-68	down	yes	5.74013	14.1163	2695	5498	5.74013	14.1163
ENSDARG00000027236	rs1a	-1.25245	2.86244e-69	7.31052e-68	down	yes	30.4089	72.5862	4199	8310	30.4089	72.5862
ENSDARG00000056774	gpr37l1b	-1.79366	3.87026e-69	9.87078e-68	down	yes	2.55375	9.10041	394	1162	2.55375	9.10041
ENSDARG00000070951	hmga1b	-1.29652	4.3623e-69	1.11103e-67	down	yes	5.85498	14.5276	2402	4941	5.85498	14.5276
ENSDARG00000079647	muc13b	-1.60905	5.51842e-69	1.40354e-67	down	yes	2.77745	8.67768	620	1607	2.77745	8.67768
ENSDARG00000069388	tmem88b	1.65567	5.83716e-69	1.48256e-67	up	yes	13.3563	4.17089	1758	456	13.3563	4.17089
ENSDARG00000068296	CR938716.1	-1.37817	6.23625e-69	1.58174e-67	down	yes	1.28583	3.5023	1100	2484	1.28583	3.5023
ENSDARG00000090185	si:dkeyp-73b11.8	-1.40001	6.49873e-69	1.64605e-67	down	yes	13.4218	35.5845	1322	2905	13.4218	35.5845
ENSDARG00000053617	camk2a	-1.80985	8.18565e-69	2.06763e-67	down	yes	1.82375	6.64478	363	1096	1.82375	6.64478
ENSDARG00000089340	rhobtb2b	-1.74217	8.18565e-69	2.06763e-67	down	yes	0.759954	2.77686	363	1096	0.759954	2.77686
ENSDARG00000092099	si:ch211-133n4.6	-1.725	1.08356e-68	2.73324e-67	down	yes	3.78057	12.7284	470	1309	3.78057	12.7284
ENSDARG00000077489	lrfn2b	-1.52933	1.29189e-68	3.25429e-67	down	yes	1.83561	5.48716	744	1842	1.83561	5.48716
ENSDARG00000063299	pcloa	-1.21883	1.335e-68	3.35829e-67	down	yes	1.88173	4.51264	3607	7173	1.88173	4.51264
ENSDARG00000089475	hbae1	1.17063	1.4069e-68	3.53433e-67	up	yes	309.979	137.646	19727	7265	309.979	137.646
ENSDARG00000056985	tpte	1.2728	1.71191e-68	4.29471e-67	up	yes	21.4955	8.83741	5684	1940	21.4955	8.83741
ENSDARG00000055302	grid2	-1.51643	1.87065e-68	4.68655e-67	down	yes	2.05576	6.06727	786	1922	2.05576	6.06727
ENSDARG00000105641	si:ch211-98n17.5	1.21928	2.41712e-68	6.04741e-67	up	yes	36.2666	15.5193	8865	3147	36.2666	15.5193
ENSDARG00000099137	BX663503.3	-1.29246	2.56324e-68	6.40428e-67	down	yes	2.63998	6.61144	2060	4278	2.63998	6.61144
ENSDARG00000056379	si:ch73-86n18.1	1.47184	2.75669e-68	6.87828e-67	up	yes	25.2401	9.03567	2675	795	25.2401	9.03567
ENSDARG00000006383	stxbp5l	-1.39426	3.14538e-68	7.83749e-67	down	yes	2.2892	6.18011	1140	2548	2.2892	6.18011
ENSDARG00000071462	lama3	-1.65075	3.33408e-68	8.29645e-67	down	yes	0.70555	2.4294	427	1219	0.70555	2.4294
ENSDARG00000099069	bsk146	-1.54095	3.88731e-68	9.66005e-67	down	yes	2.9535	8.78525	748	1844	2.9535	8.78525
ENSDARG00000063159	si:dkey-32e23.4	-2.25841	4.67062e-68	1.15909e-66	down	yes	0.344064	2.02469	117	564	0.344064	2.02469
ENSDARG00000077011	uhrf1bp1	-2.17924	4.96012e-68	1.22928e-66	down	yes	0.264186	1.54945	116	561	0.264186	1.54945
ENSDARG00000079420	dpp4	-1.42745	5.16417e-68	1.27813e-66	down	yes	2.98415	8.19548	1010	2298	2.98415	8.19548
ENSDARG00000006849	asic2	-2.03628	5.7233e-68	1.41462e-66	down	yes	0.605847	2.79529	193	736	0.605847	2.79529
ENSDARG00000077349	sorcs3b	-2.24283	6.316e-68	1.55902e-66	down	yes	0.235735	1.48912	101	526	0.235735	1.48912
ENSDARG00000002847	fndc1	-1.77983	6.34691e-68	1.56455e-66	down	yes	0.448085	1.78204	278	915	0.448085	1.78204
ENSDARG00000058969	cntnap2a	-1.33074	6.85722e-68	1.68809e-66	down	yes	1.6274	4.24494	1423	3075	1.6274	4.24494
ENSDARG00000077007	abcc8b	-2.12739	7.49854e-68	1.8435e-66	down	yes	0.239275	1.38238	121	573	0.239275	1.38238
ENSDARG00000045799	acanb	-1.65682	9.79853e-68	2.40574e-66	down	yes	1.07938	3.61883	463	1286	1.07938	3.61883
ENSDARG00000053746	CABZ01084566.1	-2.22567	1.136e-67	2.78538e-66	down	yes	1.16181	5.80185	159	658	1.16181	5.80185
ENSDARG00000034165	lingo1a	-1.85138	1.15494e-67	2.82807e-66	down	yes	1.71807	6.46042	322	1003	1.71807	6.46042
ENSDARG00000069027	admb	1.62017	1.29188e-67	3.15918e-66	up	yes	11.8042	3.77239	1795	476	11.8042	3.77239
ENSDARG00000097648	si:dkey-35i13.1	-1.31436	1.328e-67	3.2432e-66	down	yes	7.47808	18.7461	1945	4044	7.47808	18.7461
ENSDARG00000098733	pxdn	-1.4928	1.6667e-67	4.06499e-66	down	yes	1.74563	5.09424	797	1929	1.74563	5.09424
ENSDARG00000061817	kif1aa	-1.20724	2.28604e-67	5.56814e-66	down	yes	5.60553	13.0738	5218	10092	5.60553	13.0738
ENSDARG00000052982	gabrr2a	-2.07982	2.4342e-67	5.92118e-66	down	yes	1.1767	5.29729	202	750	1.1767	5.29729
ENSDARG00000103743	si:dkeyp-72e1.9	-1.63426	2.46408e-67	5.98596e-66	down	yes	0.674272	2.30356	428	1212	0.674272	2.30356
ENSDARG00000095904	prpf31	1.21951	3.14451e-67	7.62885e-66	up	yes	40.0254	17.131	7985	2835	40.0254	17.131
ENSDARG00000038742	RBP1	-2.47293	3.46049e-67	8.38441e-66	down	yes	2.65132	15.1746	120	567	2.65132	15.1746
ENSDARG00000105060	rdh8b	-2.15778	3.8322e-67	9.27281e-66	down	yes	0.777967	3.81772	164	665	0.777967	3.81772
ENSDARG00000055838	mettl16	1.51224	4.13952e-67	1.00033e-65	up	yes	6.26886	2.13271	2145	606	6.26886	2.13271
ENSDARG00000093440	tnfaip6	1.61639	6.74618e-67	1.6281e-65	up	yes	14.2513	4.58067	1787	477	14.2513	4.58067
ENSDARG00000095217	zgc:66156	-2.07175	6.88305e-67	1.65896e-65	down	yes	1.17488	5.25957	201	745	1.17488	5.25957
ENSDARG00000016200	trib3	1.2381	8.1353e-67	1.95822e-65	up	yes	29.6671	12.5192	6502	2276	29.6671	12.5192
ENSDARG00000079204	adam11	-1.51195	8.18016e-67	1.96644e-65	down	yes	2.15929	6.34338	756	1840	2.15929	6.34338
ENSDARG00000070012	sesn2	1.54547	8.79444e-67	2.11135e-65	up	yes	9.12334	3.05977	2013	560	9.12334	3.05977
ENSDARG00000077456	zgc:110216	2.54578	8.91194e-67	2.13678e-65	up	yes	7.35088	1.17601	644	86	7.35088	1.17601
ENSDARG00000077560	grin2cb	-2.08983	1.56527e-66	3.74811e-65	down	yes	0.249715	1.38873	125	573	0.249715	1.38873
ENSDARG00000086425	prpf3	1.19782	2.0788e-66	4.9713e-65	up	yes	28.8815	12.534	8982	3234	28.8815	12.534
ENSDARG00000056318	kansl2	1.236	2.9261e-66	6.98848e-65	up	yes	24.2299	10.2292	6327	2218	24.2299	10.2292
ENSDARG00000074073	map6b	-1.79356	4.53363e-66	1.08138e-64	down	yes	1.47377	5.35579	341	1027	1.47377	5.35579
ENSDARG00000075054	rasgrf2a	-1.94197	4.55403e-66	1.08484e-64	down	yes	0.52972	2.31957	206	748	0.52972	2.31957
ENSDARG00000058117	snap25b	-1.18754	4.68922e-66	1.1156e-64	down	yes	40.6364	92.6828	7469	14127	40.6364	92.6828
ENSDARG00000070626	cacng8b	-1.3652	5.59892e-66	1.3303e-64	down	yes	4.06063	10.6183	1266	2744	4.06063	10.6183
ENSDARG00000031283	vamp1	-1.23621	6.34293e-66	1.50514e-64	down	yes	14.3508	33.9431	3441	6747	14.3508	33.9431
ENSDARG00000078270	CU467961.1	-2.2411	6.4049e-66	1.51789e-64	down	yes	0.25121	1.56037	101	515	0.25121	1.56037
ENSDARG00000037804	phlda3	1.39927	6.76318e-66	1.60073e-64	up	yes	18.2335	6.85062	2726	850	18.2335	6.85062
ENSDARG00000098349	hdac4	-1.73488	7.33588e-66	1.73405e-64	down	yes	0.674128	2.4767	330	1003	0.674128	2.4767
ENSDARG00000037905	cacna1aa	-1.27183	7.56032e-66	1.78482e-64	down	yes	2.91846	7.18859	2086	4257	2.91846	7.18859
ENSDARG00000028618	zgc:77517	1.13741	7.76008e-66	1.82963e-64	up	yes	123.236	55.9656	23404	8816	123.236	55.9656
ENSDARG00000079671	plppr4a	-1.38247	7.85289e-66	1.84915e-64	down	yes	1.79997	4.85351	1023	2288	1.79997	4.85351
ENSDARG00000032103	mapk6	-1.1964	7.9275e-66	1.86433e-64	down	yes	8.05252	18.5828	5309	10160	8.05252	18.5828
ENSDARG00000058873	ptpdc1b	-1.77008	8.73916e-66	2.05259e-64	down	yes	1.2313	4.44072	349	1040	1.2313	4.44072
ENSDARG00000079249	ogdhl	-1.88677	9.02994e-66	2.11818e-64	down	yes	0.258646	1.22629	173	677	0.258646	1.22629
ENSDARG00000026376	aco1	-1.45231	1.26376e-65	2.96068e-64	down	yes	3.21113	8.96078	932	2155	3.21113	8.96078
ENSDARG00000095347	si:dkeyp-72h1.1	-2.22475	1.3599e-65	3.18186e-64	down	yes	1.29753	6.43247	155	635	1.29753	6.43247
ENSDARG00000042927	mapre1a	1.3709	1.64492e-65	3.84385e-64	up	yes	7.9278	3.00396	2814	886	7.9278	3.00396
ENSDARG00000105479	si:ch211-126c2.4	1.62453	2.38535e-65	5.56702e-64	up	yes	3.177	0.962781	1490	377	3.177	0.962781
ENSDARG00000038894	tmx3a	-1.52243	2.86756e-65	6.68395e-64	down	yes	2.55049	7.51419	709	1732	2.55049	7.51419
ENSDARG00000060368	syn1	-1.18669	2.89601e-65	6.74173e-64	down	yes	12.0472	27.5506	6033	11442	12.0472	27.5506
ENSDARG00000009930	cadm2a	-2.3666	3.10595e-65	7.22132e-64	down	yes	0.635967	3.69557	113	540	0.635967	3.69557
ENSDARG00000018856	dclk1a	-1.32469	3.30104e-65	7.66523e-64	down	yes	3.56645	9.08369	1493	3149	3.56645	9.08369
ENSDARG00000076292	tns2a	-1.67899	3.62846e-65	8.41492e-64	down	yes	0.616922	2.19562	357	1052	0.616922	2.19562
ENSDARG00000062765	nsd3	-1.43893	4.13655e-65	9.58119e-64	down	yes	1.72375	4.84455	883	2057	1.72375	4.84455
ENSDARG00000068624	si:dkey-27p18.5	-1.38598	4.30228e-65	9.95254e-64	down	yes	2.41975	6.48535	1032	2293	2.41975	6.48535
ENSDARG00000012555	ak5	-1.71437	4.52694e-65	1.04504e-63	down	yes	1.54294	5.29136	397	1129	1.54294	5.29136
ENSDARG00000053853	slc13a2	1.20489	4.52884e-65	1.04504e-63	up	yes	28.0854	12.1269	7328	2624	28.0854	12.1269
ENSDARG00000062056	elmod1	-1.2035	5.01571e-65	1.15594e-63	down	yes	8.19088	18.9937	4384	8425	8.19088	18.9937
ENSDARG00000056001	fryb	-1.17595	8.61239e-65	1.98236e-63	down	yes	4.59377	10.5052	5617	10652	4.59377	10.5052
ENSDARG00000071230	lrfn5a	-1.91125	9.56642e-65	2.1992e-63	down	yes	0.756635	3.12211	236	804	0.756635	3.12211
ENSDARG00000074071	mrnip	1.45056	1.58013e-64	3.62799e-63	up	yes	3.38043	1.17342	2090	602	3.38043	1.17342
ENSDARG00000016480	slc17a7a	-1.49619	1.63969e-64	3.76006e-63	down	yes	4.27815	12.2506	783	1859	4.27815	12.2506
ENSDARG00000087243	zgc:100918	1.20552	1.64831e-64	3.77512e-63	up	yes	11.8281	5.07217	6481	2306	11.8281	5.07217
ENSDARG00000076052	sez6l2	-1.23366	1.65511e-64	3.78598e-63	down	yes	9.07261	21.4706	2976	5840	9.07261	21.4706
ENSDARG00000044251	rasgef1bb	1.27895	1.71113e-64	3.90927e-63	up	yes	19.3014	7.89524	4217	1431	19.3014	7.89524
ENSDARG00000069296	moxd1l	-1.90364	1.86058e-64	4.24545e-63	down	yes	1.2347	4.89383	256	842	1.2347	4.89383
ENSDARG00000022971	epha6	-1.47493	1.96823e-64	4.48552e-63	down	yes	1.26152	3.68463	719	1739	1.26152	3.68463
ENSDARG00000019907	dscc1	1.75376	1.971e-64	4.48628e-63	up	yes	9.43626	2.72777	1302	313	9.43626	2.72777
ENSDARG00000020239	lpin1	-1.22086	2.01486e-64	4.58044e-63	down	yes	6.34052	14.9119	3220	6280	6.34052	14.9119
ENSDARG00000059900	tbc1d9	-1.6287	2.20734e-64	5.01183e-63	down	yes	1.10953	3.64029	455	1236	1.10953	3.64029
ENSDARG00000074760	ttc7a	-1.67296	2.45366e-64	5.56425e-63	down	yes	1.34416	4.50494	419	1165	1.34416	4.50494
ENSDARG00000067639	prpf4	1.25326	2.63239e-64	5.96223e-63	up	yes	26.8132	11.19	4885	1691	26.8132	11.19
ENSDARG00000109358	trhde.1	-1.6771	3.04281e-64	6.88333e-63	down	yes	1.39313	4.67479	419	1164	1.39313	4.67479
ENSDARG00000010010	trim13	-1.30598	3.46725e-64	7.83385e-63	down	yes	4.57488	11.4587	1606	3334	4.57488	11.4587
ENSDARG00000033175	snrpe	1.24279	3.47813e-64	7.84882e-63	up	yes	88.9969	37.5484	5351	1873	88.9969	37.5484
ENSDARG00000067824	cntnap3	-1.41048	3.57005e-64	8.04638e-63	down	yes	2.23091	6.09614	990	2241	2.23091	6.09614
ENSDARG00000014496	trpv6	-1.30674	3.71954e-64	8.37306e-63	down	yes	6.36635	15.8965	1637	3390	6.36635	15.8965
ENSDARG00000002656	stxbp5a	-1.29311	4.11034e-64	9.2415e-63	down	yes	1.99956	5.04509	1502	3142	1.99956	5.04509
ENSDARG00000053205	ppfia4	-1.55642	4.12783e-64	9.26951e-63	down	yes	0.673845	2.17605	477	1275	0.673845	2.17605
ENSDARG00000035326	nccrp1	1.20061	4.19843e-64	9.40634e-63	up	yes	41.2603	17.8954	7127	2564	41.2603	17.8954
ENSDARG00000045760	prmt8b	-1.49975	4.19899e-64	9.40634e-63	down	yes	1.00827	3.03412	625	1557	1.00827	3.03412
ENSDARG00000034007	prom1b	-1.2146	4.22467e-64	9.45238e-63	down	yes	8.77342	20.4931	3474	6727	8.77342	20.4931
ENSDARG00000099871	myo7aa	-1.48393	5.29229e-64	1.18267e-62	down	yes	0.777131	2.35341	601	1510	0.777131	2.35341
ENSDARG00000101160	apoa4a	1.84084	5.86566e-64	1.30922e-62	up	yes	10.9499	2.98467	1151	261	10.9499	2.98467
ENSDARG00000062823	pi4kab	-2.05604	5.89119e-64	1.31332e-62	down	yes	0.353228	1.78472	144	603	0.353228	1.78472
ENSDARG00000104023	mag	-1.52733	8.17125e-64	1.81941e-62	down	yes	2.3538	6.97312	664	1628	2.3538	6.97312
ENSDARG00000013968	psap	1.09152	8.84013e-64	1.96597e-62	up	yes	372.922	174.947	90619	35257	372.922	174.947
ENSDARG00000069254	chrm4a	-1.63712	8.93977e-64	1.98573e-62	down	yes	1.60391	5.19992	462	1242	1.60391	5.19992
ENSDARG00000033466	tagln2	1.14239	1.00832e-63	2.23702e-62	up	yes	101.058	45.7255	13808	5182	101.058	45.7255
ENSDARG00000087476	cbln20	-2.27717	1.04642e-63	2.31874e-62	down	yes	1.16142	6.01442	136	581	1.16142	6.01442
ENSDARG00000099276	ugt5b3	-1.80187	1.07845e-63	2.38684e-62	down	yes	1.49386	5.45732	317	958	1.49386	5.45732
ENSDARG00000105255	zbtb4	-1.29694	1.14888e-63	2.53968e-62	down	yes	1.48708	3.79957	1329	2816	1.48708	3.79957
ENSDARG00000079665	gpr158b	-1.62334	1.32392e-63	2.92311e-62	down	yes	0.324606	1.20815	299	922	0.324606	1.20815
ENSDARG00000095170	lrrfip1b	-1.52961	1.50307e-63	3.31468e-62	down	yes	1.946	5.80694	636	1571	1.946	5.80694
ENSDARG00000087832	bcl3	1.46895	1.56126e-63	3.43888e-62	up	yes	4.61409	1.60295	2031	586	4.61409	1.60295
ENSDARG00000015174	atp6v0a1b	-1.17976	1.74738e-63	3.84423e-62	down	yes	17.6028	40.0037	5327	10040	17.6028	40.0037
ENSDARG00000011983	zgc:136908	-1.24913	1.81045e-63	3.97823e-62	down	yes	8.21677	19.6688	2366	4697	8.21677	19.6688
ENSDARG00000018259	atp1a3a	-1.12661	1.958e-63	4.29734e-62	down	yes	60.1066	131.358	32504	58910	60.1066	131.358
ENSDARG00000008329	asic1a	-1.61296	1.99314e-63	4.36925e-62	down	yes	1.40834	4.51372	480	1274	1.40834	4.51372
ENSDARG00000025106	ppp3cb	-1.18338	2.29367e-63	5.02207e-62	down	yes	13.3192	30.3759	4863	9197	13.3192	30.3759
ENSDARG00000096489	BX248324.1	1.33286	2.37366e-63	5.19104e-62	up	yes	8.49462	3.3119	2951	955	8.49462	3.3119
ENSDARG00000003750	pfas	1.18861	2.38994e-63	5.22044e-62	up	yes	13.0761	5.6807	6802	2451	13.0761	5.6807
ENSDARG00000011648	snrpd1	1.20495	2.40415e-63	5.24527e-62	up	yes	52.4075	22.677	6487	2328	52.4075	22.677
ENSDARG00000104231	opn9	-1.81913	2.4346e-63	5.3054e-62	down	yes	1.3734	5.09916	300	922	1.3734	5.09916
ENSDARG00000044091	pitpnab	-1.37612	3.04763e-63	6.63346e-62	down	yes	8.04803	21.0498	1108	2403	8.04803	21.0498
ENSDARG00000092419	vtg7	1.30104	3.08456e-63	6.70592e-62	up	yes	7.81396	3.11175	3302	1091	7.81396	3.11175
ENSDARG00000040177	rgs16	-1.74209	3.62737e-63	7.8767e-62	down	yes	2.90283	9.94505	382	1083	2.90283	9.94505
ENSDARG00000073704	si:dkeyp-72g9.4	-1.28198	4.29469e-63	9.31478e-62	down	yes	10.0112	24.4877	1849	3750	10.0112	24.4877
ENSDARG00000011573	abcb11a	-1.67319	4.85353e-63	1.05145e-61	down	yes	0.69035	2.42057	351	1020	0.69035	2.42057
ENSDARG00000056877	vamp2	-1.22453	5.31391e-63	1.14983e-61	down	yes	33.3843	78.1458	3011	5845	33.3843	78.1458
ENSDARG00000020581	otofb	-1.32959	6.6299e-63	1.4329e-61	down	yes	1.22246	3.22376	1037	2267	1.22246	3.22376
ENSDARG00000054533	araf	-1.23618	7.56763e-63	1.63365e-61	down	yes	2.81774	6.77342	2174	4331	2.81774	6.77342
ENSDARG00000090615	cd59	-1.81969	7.84744e-63	1.69207e-61	down	yes	2.75116	9.96479	317	951	2.75116	9.96479
ENSDARG00000017162	kif3ca	-1.45242	7.88716e-63	1.69865e-61	down	yes	3.71813	10.3489	847	1955	3.71813	10.3489
ENSDARG00000104836	myom1b	-1.14212	8.52126e-63	1.83307e-61	down	yes	14.2742	31.6247	9989	18350	14.2742	31.6247
ENSDARG00000060532	adam22	-1.34573	8.64209e-63	1.85689e-61	down	yes	1.84154	4.83462	1056	2300	1.84154	4.83462
ENSDARG00000069608	palm2	-2.16673	8.69616e-63	1.86633e-61	down	yes	0.362773	1.97787	121	544	0.362773	1.97787
ENSDARG00000018782	kdm4aa	-1.32634	1.04208e-62	2.23386e-61	down	yes	1.67618	4.35403	1131	2436	1.67618	4.35403
ENSDARG00000060879	slc28a1	-2.31471	1.12879e-62	2.41693e-61	down	yes	0.451351	2.643	105	505	0.451351	2.643
ENSDARG00000045685	cntn1b	-1.28386	1.18208e-62	2.52808e-61	down	yes	3.32571	8.24121	1601	3290	3.32571	8.24121
ENSDARG00000041431	slc24a1	-1.94211	1.25891e-62	2.68928e-61	down	yes	0.494815	2.18569	187	685	0.494815	2.18569
ENSDARG00000020982	prickle2a	-1.41662	1.30022e-62	2.77431e-61	down	yes	1.7647	4.87799	867	1988	1.7647	4.87799
ENSDARG00000068787	slc6a17	-2.10695	1.38852e-62	2.95929e-61	down	yes	0.294219	1.59822	120	540	0.294219	1.59822
ENSDARG00000076270	adamts13	-1.64698	1.96189e-62	4.17644e-61	down	yes	0.698363	2.40029	370	1053	0.698363	2.40029
ENSDARG00000004904	gys2	-1.35158	2.62693e-62	5.58571e-61	down	yes	4.35809	11.2767	1137	2440	4.35809	11.2767
ENSDARG00000041051	mid1ip1a	1.18627	3.03151e-62	6.43856e-61	up	yes	55.8807	24.5	6899	2509	55.8807	24.5
ENSDARG00000077777	tmsb4x	1.07561	3.03878e-62	6.44655e-61	up	yes	1692.42	802.951	115189	45323	1692.42	802.951
ENSDARG00000101441	lima1a	1.12861	3.45659e-62	7.32447e-61	up	yes	55.2825	25.2296	13217	5003	55.2825	25.2296
ENSDARG00000028354	stxbp6l	-2.14755	4.15785e-62	8.8003e-61	down	yes	0.352541	1.90509	120	537	0.352541	1.90509
ENSDARG00000070080	nbeaa	-1.15197	4.30408e-62	9.09935e-61	down	yes	5.24358	11.7744	5704	10622	5.24358	11.7744
ENSDARG00000017391	unc13ba	-2.01623	4.62111e-62	9.75839e-61	down	yes	0.220332	1.19582	119	534	0.220332	1.19582
ENSDARG00000098871	GGA3	-1.70984	4.85935e-62	1.02497e-60	down	yes	0.716671	2.57153	318	946	0.716671	2.57153
ENSDARG00000015970	phip	-1.45961	5.11556e-62	1.07778e-60	down	yes	1.12016	3.25587	675	1625	1.12016	3.25587
ENSDARG00000109963	TCERG1L	-1.55966	5.17033e-62	1.08807e-60	down	yes	0.74894	2.40254	457	1215	0.74894	2.40254
ENSDARG00000001857	aff4	-1.27849	5.49082e-62	1.1542e-60	down	yes	4.45323	10.9454	1656	3374	4.45323	10.9454
ENSDARG00000016623	si:ch211-195b13.1	-1.20039	6.30574e-62	1.32399e-60	down	yes	8.94177	20.6782	3238	6209	8.94177	20.6782
ENSDARG00000094154	hist2h3c	2.16973	6.90119e-62	1.44736e-60	up	yes	15.5195	3.37148	781	141	15.5195	3.37148
ENSDARG00000074777	ank1b	-1.39469	7.3651e-62	1.5429e-60	down	yes	0.994748	2.77845	812	1876	0.994748	2.77845
ENSDARG00000092358	BX469930.1	1.12247	8.63545e-62	1.80697e-60	up	yes	52.1019	23.8768	13604	5170	52.1019	23.8768
ENSDARG00000012306	syt13	-1.37369	1.04189e-61	2.17769e-60	down	yes	1.72986	4.64176	984	2188	1.72986	4.64176
ENSDARG00000026369	dbi	1.09449	1.06542e-61	2.22433e-60	up	yes	135.092	63.2104	25969	10077	135.092	63.2104
ENSDARG00000099390	lama2	-1.40872	1.10044e-61	2.29485e-60	down	yes	3.72038	10.0432	949	2123	3.72038	10.0432
ENSDARG00000023600	sh3gl2a	-1.22606	1.27889e-61	2.66397e-60	down	yes	13.4971	31.7074	2553	4973	13.4971	31.7074
ENSDARG00000060862	atxn1b	-1.21089	1.43815e-61	2.99233e-60	down	yes	2.72032	6.42851	2380	4662	2.72032	6.42851
ENSDARG00000023963	tpm4a	1.10478	1.60571e-61	3.33719e-60	up	yes	52.5475	24.3797	18281	7036	52.5475	24.3797
ENSDARG00000105083	chd5	-1.41341	1.98571e-61	4.12231e-60	down	yes	0.631461	1.84837	645	1563	0.631461	1.84837
ENSDARG00000036577	atp6v0cb	-1.12189	2.07254e-61	4.29772e-60	down	yes	83.967	182.857	14782	26695	83.967	182.857
ENSDARG00000105208	zgc:85843	1.34433	2.18814e-61	4.53232e-60	up	yes	14.0439	5.47038	2680	866	14.0439	5.47038
ENSDARG00000104868	si:dkey-21e5.1	-1.99039	2.46142e-61	5.09265e-60	down	yes	0.44838	2.07896	166	634	0.44838	2.07896
ENSDARG00000013414	lin7a	-1.21205	2.64631e-61	5.46904e-60	down	yes	10.0561	23.4282	2753	5319	10.0561	23.4282
ENSDARG00000012381	hsc70	-1.16103	2.72867e-61	5.63294e-60	down	yes	13.2871	29.8359	5065	9431	13.2871	29.8359
ENSDARG00000037145	slc8a4b	-1.45278	3.49711e-61	7.21118e-60	down	yes	0.698683	2.08628	586	1450	0.698683	2.08628
ENSDARG00000079348	LO018552.1	-1.6063	3.61075e-61	7.43717e-60	down	yes	0.968592	3.15354	426	1148	0.968592	3.15354
ENSDARG00000012196	fer	-1.96492	3.74671e-61	7.70858e-60	down	yes	0.498876	2.23796	175	651	0.498876	2.23796
ENSDARG00000043406	slc8a1b	-1.4122	4.39201e-61	9.02618e-60	down	yes	1.92558	5.29092	845	1924	1.92558	5.29092
ENSDARG00000100558	slbp	1.31801	4.59724e-61	9.43742e-60	up	yes	21.2538	8.46476	2977	984	21.2538	8.46476
ENSDARG00000037738	fbxl3l	-1.68388	4.64846e-61	9.53193e-60	down	yes	0.507374	1.85144	299	901	0.507374	1.85144
ENSDARG00000070567	cadpsb	-1.14513	5.22581e-61	1.07039e-59	down	yes	10.6062	23.5786	6136	11312	10.6062	23.5786
ENSDARG00000070337	hoxc1a	1.26501	5.43497e-61	1.11199e-59	up	yes	3.57398	1.42873	3019	1001	3.57398	1.42873
ENSDARG00000014287	eno2	-1.15703	5.94994e-61	1.21601e-59	down	yes	18.9641	42.4125	5262	9759	18.9641	42.4125
ENSDARG00000056659	ttbk1b	-1.45807	6.04669e-61	1.23441e-59	down	yes	1.28158	3.69575	671	1603	1.28158	3.69575
ENSDARG00000024032	coch	-1.66742	6.10763e-61	1.24547e-59	down	yes	1.73994	5.74449	404	1104	1.73994	5.74449
ENSDARG00000000503	stx1b	-1.10885	6.21755e-61	1.26648e-59	down	yes	29.8234	64.4368	20470	36678	29.8234	64.4368
ENSDARG00000032344	pde4a	-1.24161	7.76061e-61	1.57905e-59	down	yes	2.31035	5.59955	1746	3508	2.31035	5.59955
ENSDARG00000078440	ccdc88aa	-1.38547	9.05154e-61	1.83968e-59	down	yes	1.93992	5.22943	923	2063	1.93992	5.22943
ENSDARG00000114760	asip2b	-1.45081	9.42322e-61	1.91311e-59	down	yes	1.34407	3.84752	691	1639	1.34407	3.84752
ENSDARG00000075139	hdac5	-1.74923	1.04647e-60	2.12221e-59	down	yes	0.769298	2.8224	290	881	0.769298	2.8224
ENSDARG00000005775	scn8aa	-1.16492	1.17331e-60	2.37682e-59	down	yes	5.80033	13.1298	3975	7462	5.80033	13.1298
ENSDARG00000068876	zgc:153031	-1.5745	1.32453e-60	2.68022e-59	down	yes	1.59215	4.93975	496	1275	1.59215	4.93975
ENSDARG00000105882	CABZ01041495.1	-2.1314	1.34685e-60	2.72238e-59	down	yes	3.15305	14.153	175	648	3.15305	14.153
ENSDARG00000037030	casz1	-1.24827	1.82848e-60	3.69185e-59	down	yes	3.28868	7.95004	1750	3506	3.28868	7.95004
ENSDARG00000104094	grk3	-1.29954	1.84002e-60	3.71107e-59	down	yes	5.61282	13.9621	1373	2832	5.61282	13.9621
ENSDARG00000067507	kctd8	-1.36671	1.84865e-60	3.7244e-59	down	yes	0.749213	2.08997	770	1779	0.749213	2.08997
ENSDARG00000001993	myhb	-1.1158	2.14936e-60	4.32551e-59	down	yes	18.455	40.1114	11556	20829	18.455	40.1114
ENSDARG00000103359	slitrk5a	-1.46325	2.23204e-60	4.48698e-59	down	yes	2.67593	7.55402	723	1692	2.67593	7.55402
ENSDARG00000095865	LO018541.1	-1.19213	2.2833e-60	4.58502e-59	down	yes	9.71306	22.3218	3051	5813	9.71306	22.3218
ENSDARG00000027828	grin1a	-1.1252	2.43871e-60	4.89176e-59	down	yes	16.0202	35.0634	8599	15607	16.0202	35.0634
ENSDARG00000062082	hipk3b	-1.55633	2.59183e-60	5.19325e-59	down	yes	1.09439	3.41275	480	1241	1.09439	3.41275
ENSDARG00000060326	map1sb	-1.40566	2.60713e-60	5.21822e-59	down	yes	0.934677	2.64127	723	1691	0.934677	2.64127
ENSDARG00000059775	slc32a1	-1.13702	2.90615e-60	5.81042e-59	down	yes	18.8741	41.6291	6632	12131	18.8741	41.6291
ENSDARG00000079656	fam171a2b	-1.43089	3.09745e-60	6.18616e-59	down	yes	2.48544	6.87067	792	1816	2.48544	6.87067
ENSDARG00000053475	ngb	-1.48516	3.37654e-60	6.73626e-59	down	yes	2.09126	6.03438	651	1557	2.09126	6.03438
ENSDARG00000100844	cldn15lb	-1.63083	3.42639e-60	6.8283e-59	down	yes	1.97963	6.34043	441	1167	1.97963	6.34043
ENSDARG00000055835	slc26a6	-1.78998	3.92618e-60	7.81585e-59	down	yes	0.689233	2.62926	257	811	0.689233	2.62926
ENSDARG00000024651	snrpa1	1.17752	4.48288e-60	8.91445e-59	up	yes	33.4355	14.7264	6063	2216	33.4355	14.7264
ENSDARG00000077938	cd248b	1.20096	4.58395e-60	9.10559e-59	up	yes	24.9677	10.8041	5038	1808	24.9677	10.8041
ENSDARG00000103786	klhl13	1.21159	4.96944e-60	9.86071e-59	up	yes	11.1704	4.76649	4463	1580	11.1704	4.76649
ENSDARG00000053010	lpcat2	1.27534	5.11723e-60	1.0143e-58	up	yes	8.30463	3.3722	3168	1068	8.30463	3.3722
ENSDARG00000058351	tapbpl	-1.40014	5.27997e-60	1.04491e-58	down	yes	1.71773	4.69746	829	1880	1.71773	4.69746
ENSDARG00000073857	klf7a	-1.93543	5.28302e-60	1.04491e-58	down	yes	0.649147	2.76544	194	683	0.649147	2.76544
ENSDARG00000013800	snrpd3	1.33094	5.33662e-60	1.05438e-58	up	yes	41.3737	16.3862	2737	899	41.3737	16.3862
ENSDARG00000095963	si:ch73-361h17.1	-2.26615	6.43615e-60	1.27026e-58	down	yes	0.541377	2.98527	110	502	0.541377	2.98527
ENSDARG00000078755	plppr4b	-1.83349	7.50389e-60	1.47941e-58	down	yes	1.05183	4.00511	258	811	1.05183	4.00511
ENSDARG00000069484	dab2ipa	-1.94423	7.82346e-60	1.54076e-58	down	yes	0.490522	2.17252	176	645	0.490522	2.17252
ENSDARG00000100402	fgd1	-1.58749	1.19248e-59	2.34598e-58	down	yes	1.76092	5.49255	469	1213	1.76092	5.49255
ENSDARG00000030832	otofa	-1.37805	1.20284e-59	2.36383e-58	down	yes	1.10987	3.04466	807	1835	1.10987	3.04466
ENSDARG00000009941	erc1a	-1.2813	1.21311e-59	2.38146e-58	down	yes	3.58158	8.84838	1398	2860	3.58158	8.84838
ENSDARG00000017532	kif25	-1.6934	1.32474e-59	2.59784e-58	down	yes	1.55836	5.26346	360	1007	1.55836	5.26346
ENSDARG00000062936	ndnf	-1.17558	1.32956e-59	2.60453e-58	down	yes	5.1745	11.8143	3100	5869	5.1745	11.8143
ENSDARG00000102987	capn7	1.475	1.33535e-59	2.61309e-58	up	yes	3.67473	1.25789	1697	482	3.67473	1.25789
ENSDARG00000056719	slc6a19b	-2.15354	1.38778e-59	2.7128e-58	down	yes	0.492641	2.53676	126	537	0.492641	2.53676
ENSDARG00000074684	zmp:0000000758	-2.28315	1.43677e-59	2.80558e-58	down	yes	0.495873	2.80036	105	490	0.495873	2.80036
ENSDARG00000002394	ugt5d1	-2.21532	1.74174e-59	3.39749e-58	down	yes	0.831292	4.22476	128	539	0.831292	4.22476
ENSDARG00000099321	btbd17a	-1.2945	1.91858e-59	3.73849e-58	down	yes	1.98139	5.00549	1166	2442	1.98139	5.00549
ENSDARG00000074794	necab3	-1.42942	1.93605e-59	3.76855e-58	down	yes	5.37963	14.6587	830	1874	5.37963	14.6587
ENSDARG00000057481	RNF157	-1.24459	2.14196e-59	4.16494e-58	down	yes	3.97481	9.55533	1718	3423	3.97481	9.55533
ENSDARG00000015010	ccdc114	1.96514	2.38912e-59	4.64064e-58	up	yes	3.68312	0.868912	817	160	3.68312	0.868912
ENSDARG00000052654	thrab	-1.71412	2.65664e-59	5.15483e-58	down	yes	1.83568	6.25091	345	975	1.83568	6.25091
ENSDARG00000021107	sf3a2	1.10603	2.6811e-59	5.19681e-58	up	yes	68.7265	31.8747	12135	4669	68.7265	31.8747
ENSDARG00000075159	meltf	-1.44641	2.96731e-59	5.74149e-58	down	yes	2.54608	7.11135	727	1684	2.54608	7.11135
ENSDARG00000102288	CABZ01056321.1	-1.5629	2.96834e-59	5.74149e-58	down	yes	0.720903	2.32533	412	1102	0.720903	2.32533
ENSDARG00000042751	riok3	1.09999	3.36004e-59	6.49232e-58	up	yes	71.4085	33.2601	13073	5050	71.4085	33.2601
ENSDARG00000025522	sgk1	1.09567	3.63186e-59	7.01018e-58	up	yes	39.911	18.622	13765	5330	39.911	18.622
ENSDARG00000062693	nrxn3b	-1.30678	4.43129e-59	8.54427e-58	down	yes	1.66902	4.27636	1046	2221	1.66902	4.27636
ENSDARG00000095400	si:ch73-52f15.5	1.33134	6.28706e-59	1.21098e-57	up	yes	26.829	10.6015	2606	856	26.829	10.6015
ENSDARG00000075014	sqstm1	1.094	6.60248e-59	1.27041e-57	up	yes	64.0879	29.9695	13731	5326	64.0879	29.9695
ENSDARG00000070173	gria2a	-1.14824	6.67511e-59	1.28304e-57	down	yes	12.5567	27.9528	4355	8039	12.5567	27.9528
ENSDARG00000075676	fndc7b	-2.01032	6.69035e-59	1.28463e-57	down	yes	1.17832	5.04999	187	661	1.17832	5.04999
ENSDARG00000075034	raver2	-1.29866	8.17007e-59	1.56712e-57	down	yes	1.52644	3.90106	1049	2222	1.52644	3.90106
ENSDARG00000086756	RGS9BP	-1.90865	9.3233e-59	1.78647e-57	down	yes	3.46188	13.2734	244	774	3.46188	13.2734
ENSDARG00000007553	opn4.1	-1.3336	1.20764e-58	2.31158e-57	down	yes	3.12434	8.02632	1003	2137	3.12434	8.02632
ENSDARG00000058292	sephs1	1.12707	1.33926e-58	2.5593e-57	up	yes	37.7064	17.2094	8288	3138	37.7064	17.2094
ENSDARG00000097576	zgc:92912	-1.7264	1.3412e-58	2.5593e-57	down	yes	3.26408	11.0318	348	975	3.26408	11.0318
ENSDARG00000103002	nptna	-1.15621	1.34122e-58	2.5593e-57	down	yes	6.32703	14.224	3525	6572	6.32703	14.224
ENSDARG00000032714	gria1b	-1.75893	1.64649e-58	3.13856e-57	down	yes	0.6519	2.44479	259	802	0.6519	2.44479
ENSDARG00000051857	tes	1.2072	1.71468e-58	3.26516e-57	up	yes	20.6667	8.89423	4317	1541	20.6667	8.89423
ENSDARG00000063264	pcdh9	-1.5796	1.97326e-58	3.75368e-57	down	yes	1.07954	3.4255	429	1127	1.07954	3.4255
ENSDARG00000034229	CU914617.1	-1.63273	2.32099e-58	4.41061e-57	down	yes	3.09379	9.80393	428	1124	3.09379	9.80393
ENSDARG00000103785	sult2st2	-1.26281	2.39315e-58	4.54303e-57	down	yes	15.0397	36.2296	1578	3151	15.0397	36.2296
ENSDARG00000060504	pfkla	-1.36849	2.43041e-58	4.60903e-57	down	yes	2.65893	7.02354	927	2029	2.65893	7.02354
ENSDARG00000057921	ccdc136b	-1.47256	2.5809e-58	4.88936e-57	down	yes	2.83449	8.04359	658	1547	2.83449	8.04359
ENSDARG00000035860	rps28	1.08216	2.68639e-58	5.08398e-57	up	yes	95.1015	44.8657	15414	6031	95.1015	44.8657
ENSDARG00000044776	clic3	1.31076	2.71335e-58	5.12974e-57	up	yes	14.7225	5.87507	2634	872	14.7225	5.87507
ENSDARG00000099257	si:ch73-119p20.1	-1.1842	2.90122e-58	5.47928e-57	down	yes	10.8216	24.7178	2709	5132	10.8216	24.7178
ENSDARG00000098345	mamdc2a	-1.60866	3.24859e-58	6.12904e-57	down	yes	2.08542	6.56481	436	1137	2.08542	6.56481
ENSDARG00000039486	bag3	1.20856	3.59742e-58	6.78024e-57	up	yes	18.5468	7.96846	4175	1488	18.5468	7.96846
ENSDARG00000107441	CABZ01063170.1	-1.19342	3.82539e-58	7.20253e-57	down	yes	3.50881	8.15311	2199	4236	3.50881	8.15311
ENSDARG00000012076	apoa1a	1.03174	4.29347e-58	8.07558e-57	up	yes	3596.01	1758.83	352121	142829	3596.01	1758.83
ENSDARG00000063555	si:ch211-166g5.4	-1.95493	4.59717e-58	8.63799e-57	down	yes	0.717095	3.06786	183	647	0.717095	3.06786
ENSDARG00000038862	kcnb2	-1.48151	5.14582e-58	9.65903e-57	down	yes	1.153	3.39887	551	1347	1.153	3.39887
ENSDARG00000100145	CABZ01092282.1	-1.18545	5.42747e-58	1.01773e-56	down	yes	21.9125	49.9638	2710	5124	21.9125	49.9638
ENSDARG00000061081	arpp21	1.17291	5.8649e-58	1.09864e-56	up	yes	17.9627	7.91127	5122	1872	17.9627	7.91127
ENSDARG00000070061	gfer	1.30307	6.12381e-58	1.14597e-56	up	yes	17.1004	6.87072	2690	897	17.1004	6.87072
ENSDARG00000061121	adgrl3.1	-1.14814	6.4042e-58	1.19723e-56	down	yes	5.03536	11.2814	3449	6409	5.03536	11.2814
ENSDARG00000061203	trpc1	-1.46392	7.93434e-58	1.48178e-56	down	yes	1.84209	5.25736	630	1489	1.84209	5.25736
ENSDARG00000089101	plrdgb	-2.10458	8.30765e-58	1.54992e-56	down	yes	0.343056	1.80546	116	505	0.343056	1.80546
ENSDARG00000007195	grm2b	-1.22974	8.70978e-58	1.6233e-56	down	yes	2.91104	6.96162	1624	3219	2.91104	6.96162
ENSDARG00000087426	si:ch211-151p13.8	-1.35464	9.74286e-58	1.814e-56	down	yes	2.40838	6.31478	941	2045	2.40838	6.31478
ENSDARG00000061100	nars	1.06498	1.17387e-57	2.1834e-56	up	yes	78.3356	37.3907	19287	7635	78.3356	37.3907
ENSDARG00000078169	cacna2d2b	-1.47899	1.22518e-57	2.27653e-56	down	yes	1.58292	4.59119	587	1409	1.58292	4.59119
ENSDARG00000077080	gprc5ba	-1.25186	1.50609e-57	2.79568e-56	down	yes	7.3785	17.7099	1549	3082	7.3785	17.7099
ENSDARG00000100480	si:ch73-364h19.2	-2.09353	1.65965e-57	3.07763e-56	down	yes	1.04463	4.78516	155	586	1.04463	4.78516
ENSDARG00000020298	btg2	1.11967	1.68097e-57	3.11402e-56	up	yes	26.7525	12.2576	7765	2951	26.7525	12.2576
ENSDARG00000005485	ucmab	-1.16523	1.68561e-57	3.11947e-56	down	yes	21.9506	49.3525	3139	5852	21.9506	49.3525
ENSDARG00000078659	tmem176	1.19708	1.85607e-57	3.43149e-56	up	yes	38.0191	16.5259	4374	1577	38.0191	16.5259
ENSDARG00000005526	igfn1.1	-1.15945	1.96621e-57	3.63148e-56	down	yes	14.0332	31.4697	3231	6009	14.0332	31.4697
ENSDARG00000013221	pde4ca	-1.70758	1.99784e-57	3.6862e-56	down	yes	0.288243	1.16805	203	682	0.288243	1.16805
ENSDARG00000044894	zgc:113307	-1.69977	2.00281e-57	3.69166e-56	down	yes	2.25115	7.53772	346	960	2.25115	7.53772
ENSDARG00000070037	rgs8	-1.51067	2.07436e-57	3.81972e-56	down	yes	1.10013	3.31966	500	1248	1.10013	3.31966
ENSDARG00000052782	glrba	-1.82495	2.64576e-57	4.86704e-56	down	yes	0.994608	3.77815	243	763	0.994608	3.77815
ENSDARG00000102277	lama1	1.13535	2.73529e-57	5.0267e-56	up	yes	5.63996	2.51297	5433	2008	5.63996	2.51297
ENSDARG00000079148	nckap5l	-1.20182	3.15984e-57	5.80113e-56	down	yes	1.54186	3.67677	1604	3171	1.54186	3.67677
ENSDARG00000034940	slc1a7a	-1.72405	3.16505e-57	5.80491e-56	down	yes	1.55022	5.3517	313	896	1.55022	5.3517
ENSDARG00000011640	syt5b	-1.11722	3.34882e-57	6.13583e-56	down	yes	24.6834	53.6623	5646	10179	24.6834	53.6623
ENSDARG00000008542	yod1	1.17304	3.58895e-57	6.56927e-56	up	yes	10.8017	4.73473	4612	1677	10.8017	4.73473
ENSDARG00000059294	marco	1.66923	3.61899e-57	6.61768e-56	up	yes	5.59479	1.69056	1162	292	5.59479	1.69056
ENSDARG00000007149	l1cama	-1.19035	3.73551e-57	6.82398e-56	down	yes	5.33044	12.2927	2208	4222	5.33044	12.2927
ENSDARG00000041787	cx32.3	-1.81078	4.15943e-57	7.59086e-56	down	yes	1.98646	7.21996	269	810	1.98646	7.21996
ENSDARG00000099546	kynu	-1.4406	4.63575e-57	8.45176e-56	down	yes	0.837722	2.4453	557	1348	0.837722	2.4453
ENSDARG00000089742	fam161a	-1.64451	4.84281e-57	8.82053e-56	down	yes	1.29705	4.26776	362	988	1.29705	4.26776
ENSDARG00000075027	fgfr1bl	1.3551	6.36355e-57	1.15789e-55	up	yes	20.2636	7.86028	2380	766	20.2636	7.86028
ENSDARG00000098312	scarb2a	1.05401	7.94825e-57	1.44481e-55	up	yes	29.9684	14.3817	18988	7557	29.9684	14.3817
ENSDARG00000034424	atp1b2b	-1.2193	8.45944e-57	1.53621e-55	down	yes	6.99968	16.4304	1802	3506	6.99968	16.4304
ENSDARG00000042525	ebf2	1.218	9.43637e-57	1.71193e-55	up	yes	6.64514	2.79958	3338	1167	6.64514	2.79958
ENSDARG00000007382	ubtd1a	-1.79977	9.73464e-57	1.76431e-55	down	yes	1.10122	4.08224	252	775	1.10122	4.08224
ENSDARG00000013000	ppfia2	-1.24564	1.06467e-56	1.92772e-55	down	yes	3.84276	9.24923	1435	2864	3.84276	9.24923
ENSDARG00000060926	rnf19b	-1.96891	1.14981e-56	2.07983e-55	down	yes	0.836753	3.56712	178	628	0.836753	3.56712
ENSDARG00000058992	cers2b	1.0899	1.66789e-56	3.01398e-55	up	yes	15.1261	7.05316	9101	3520	15.1261	7.05316
ENSDARG00000069878	snu13a	1.2018	1.85668e-56	3.35185e-55	up	yes	22.8856	9.89258	3926	1408	22.8856	9.89258
ENSDARG00000005834	gatad2b	-1.38075	1.8615e-56	3.35726e-55	down	yes	3.15019	8.36359	835	1838	3.15019	8.36359
ENSDARG00000032126	scg5	-1.28515	1.95697e-56	3.52599e-55	down	yes	5.15034	12.6954	1187	2425	5.15034	12.6954
ENSDARG00000011862	inaa	-1.47061	2.00246e-56	3.60443e-55	down	yes	3.36013	9.48935	623	1459	3.36013	9.48935
ENSDARG00000026499	ppm1e	-1.63087	2.03609e-56	3.66138e-55	down	yes	1.89665	6.08362	387	1029	1.89665	6.08362
ENSDARG00000043818	si:ch211-119c20.2	-1.84083	2.15371e-56	3.86912e-55	down	yes	0.329982	1.44027	168	606	0.329982	1.44027
ENSDARG00000099283	epb41a	-1.19663	2.20492e-56	3.95725e-55	down	yes	6.43005	14.8671	2025	3882	6.43005	14.8671
ENSDARG00000112435	CR769778.1	-1.28553	2.28862e-56	4.10347e-55	down	yes	1.97713	4.96346	1039	2164	1.97713	4.96346
ENSDARG00000031248	enkur	2.23328	2.44952e-56	4.38769e-55	up	yes	4.7378	0.928879	613	100	4.7378	0.928879
ENSDARG00000054890	rgra	-1.5652	2.55971e-56	4.5806e-55	down	yes	4.00142	12.0368	482	1202	4.00142	12.0368
ENSDARG00000097683	sptbn5	-1.35062	2.5919e-56	4.63371e-55	down	yes	0.400569	1.17656	527	1284	0.400569	1.17656
ENSDARG00000015931	SNAP91	-1.10166	2.81394e-56	5.02578e-55	down	yes	18.986	40.8588	6237	11130	18.986	40.8588
ENSDARG00000024365	crlf1a	1.28013	2.87155e-56	5.12372e-55	up	yes	9.59937	3.89381	2606	877	9.59937	3.89381
ENSDARG00000075189	cntnap5b	-1.20989	2.9419e-56	5.24416e-55	down	yes	1.9269	4.58861	1530	3020	1.9269	4.58861
ENSDARG00000062463	zc3h12b	-1.92772	3.25832e-56	5.80259e-55	down	yes	0.717157	3.0089	182	632	0.717157	3.0089
ENSDARG00000088524	acot17	1.64111	3.32548e-56	5.91647e-55	up	yes	3.59223	1.08376	1128	283	3.59223	1.08376
ENSDARG00000052059	PAQR9	-1.43326	3.72557e-56	6.62188e-55	down	yes	0.783221	2.2852	540	1306	0.783221	2.2852
ENSDARG00000089314	mapta	-1.12478	3.81495e-56	6.7742e-55	down	yes	16.7364	36.6147	4230	7673	16.7364	36.6147
ENSDARG00000060372	plxna2	-1.50782	4.15625e-56	7.37314e-55	down	yes	0.610041	1.91921	409	1067	0.610041	1.91921
ENSDARG00000061647	nrxn1a	-1.0951	4.24988e-56	7.53199e-55	down	yes	4.63891	10.0236	5459	9781	4.63891	10.0236
ENSDARG00000010276	ptgs2b	1.41002	4.27596e-56	7.57091e-55	up	yes	7.29312	2.68207	1875	572	7.29312	2.68207
ENSDARG00000055240	xdh	-1.33644	4.4578e-56	7.8853e-55	down	yes	1.4455	3.80281	859	1873	1.4455	3.80281
ENSDARG00000067964	slc6a5	-1.11445	4.54645e-56	8.0344e-55	down	yes	5.398	11.8039	4212	7638	5.398	11.8039
ENSDARG00000022045	map1ab	-1.18975	5.80945e-56	1.02565e-54	down	yes	0.6845	1.68955	1137	2329	0.6845	1.68955
ENSDARG00000059442	smtnb	-1.18455	6.07885e-56	1.07218e-54	down	yes	4.26905	9.8305	2053	3918	4.26905	9.8305
ENSDARG00000046079	cacng6b	-1.97346	6.61571e-56	1.16576e-54	down	yes	1.29781	5.38932	185	636	1.29781	5.38932
ENSDARG00000074865	frmpd3	-1.21224	8.42886e-56	1.48383e-54	down	yes	1.11189	2.70792	1255	2532	1.11189	2.70792
ENSDARG00000104826	pcdh1gc5	-1.15478	8.83487e-56	1.55382e-54	down	yes	5.91645	13.2957	2662	4962	5.91645	13.2957
ENSDARG00000029668	crim1	-1.59407	1.0179e-55	1.78852e-54	down	yes	0.599757	2.01256	330	916	0.599757	2.01256
ENSDARG00000021352	gria1a	-1.18555	1.0231e-55	1.79593e-54	down	yes	2.19263	5.11457	1767	3418	2.19263	5.11457
ENSDARG00000038655	ajap1	-1.61379	1.13172e-55	1.98472e-54	down	yes	0.378137	1.36337	266	795	0.378137	1.36337
ENSDARG00000103199	si:dkey-247k7.2	1.14234	1.17823e-55	2.06432e-54	up	yes	56.3434	25.4702	5523	2071	56.3434	25.4702
ENSDARG00000037487	2018-03-01	-2.21418	1.22945e-55	2.152e-54	down	yes	0.6815	3.52631	112	482	0.6815	3.52631
ENSDARG00000033134	ndufaf7	1.54605	1.36696e-55	2.39042e-54	up	yes	8.39811	2.81014	1391	386	8.39811	2.81014
ENSDARG00000094171	lrp1ba	-1.75355	1.48904e-55	2.60144e-54	down	yes	0.425361	1.67145	212	689	0.425361	1.67145
ENSDARG00000023058	foxo3a	-1.08157	1.72303e-55	3.00737e-54	down	yes	13.68	29.0632	7770	13689	13.68	29.0632
ENSDARG00000101924	si:dkey-65b13.13	-2.24218	1.95608e-55	3.41092e-54	down	yes	0.435335	2.43273	98	452	0.435335	2.43273
ENSDARG00000000887	zgc:56699	1.71058	1.95825e-55	3.41134e-54	up	yes	7.6624	2.27171	1073	265	7.6624	2.27171
ENSDARG00000030844	klf11a	-1.23919	1.96003e-55	3.41134e-54	down	yes	7.05134	16.7819	1462	2884	7.05134	16.7819
ENSDARG00000077428	camta1a	-1.11822	1.98192e-55	3.44618e-54	down	yes	3.54827	7.81962	3408	6228	3.54827	7.81962
ENSDARG00000058357	ankrd33ba	-1.59775	2.04621e-55	3.55461e-54	down	yes	2.04538	6.39343	411	1064	2.04538	6.39343
ENSDARG00000061517	lrp1bb	-1.24786	3.05127e-55	5.29559e-54	down	yes	0.651108	1.68379	907	1945	0.651108	1.68379
ENSDARG00000020952	si:ch211-214j8.1	-2.02035	3.06752e-55	5.31876e-54	down	yes	0.480598	2.25539	138	537	0.480598	2.25539
ENSDARG00000001953	pfkfb3	1.11005	4.03981e-55	6.99802e-54	up	yes	16.841	7.7484	6482	2475	16.841	7.7484
ENSDARG00000101085	ss18l2	1.6742	4.23721e-55	7.33308e-54	up	yes	12.3155	3.79027	1138	291	12.3155	3.79027
ENSDARG00000004227	pde3a	-1.41928	4.5749e-55	7.91006e-54	down	yes	1.54227	4.29229	636	1466	1.54227	4.29229
ENSDARG00000008209	myt1la	-1.15239	4.57963e-55	7.91082e-54	down	yes	6.19126	13.8843	2581	4798	6.19126	13.8843
ENSDARG00000039269	arg2	1.14387	4.75818e-55	8.21154e-54	up	yes	22.1418	9.96537	5025	1876	22.1418	9.96537
ENSDARG00000014273	camk2d2	-1.11666	4.76305e-55	8.21224e-54	down	yes	16.8183	36.5865	4064	7331	16.8183	36.5865
ENSDARG00000079977	nhsb	-1.12877	4.98832e-55	8.59261e-54	down	yes	2.78959	6.21874	2784	5144	2.78959	6.21874
ENSDARG00000057648	dnttip2	1.13391	5.9418e-55	1.02255e-53	up	yes	16.5778	7.49971	5257	1973	16.5778	7.49971
ENSDARG00000088571	soga3a	1.25228	6.13349e-55	1.05455e-53	up	yes	5.26951	2.15403	2552	866	5.26951	2.15403
ENSDARG00000037646	rgs11	-1.67183	6.85567e-55	1.17761e-53	down	yes	1.80636	5.97402	335	917	1.80636	5.97402
ENSDARG00000002591	ruvbl1	1.07797	8.76094e-55	1.50348e-53	up	yes	48.393	22.8709	9235	3621	48.393	22.8709
ENSDARG00000052057	pcolceb	-1.23664	9.05917e-55	1.55322e-53	down	yes	5.32287	12.679	1392	2749	5.32287	12.679
ENSDARG00000003403	tenm1	-1.12795	1.09234e-54	1.8711e-53	down	yes	3.04186	6.76645	2765	5099	3.04186	6.76645
ENSDARG00000016460	fut9a	-1.29485	1.20713e-54	2.06581e-53	down	yes	0.879088	2.3022	832	1805	0.879088	2.3022
ENSDARG00000029497	tfcp2l1	-1.80526	1.30857e-54	2.23733e-53	down	yes	0.769568	2.93908	223	703	0.769568	2.93908
ENSDARG00000089667	MFAP4	2.07037	1.48928e-54	2.54394e-53	up	yes	8.07364	1.84613	702	134	8.07364	1.84613
ENSDARG00000055124	ccnl1a	1.03755	1.50129e-54	2.56208e-53	up	yes	40.3608	19.6107	16879	6803	40.3608	19.6107
ENSDARG00000089109	bcl2b	-1.33328	1.6116e-54	2.74779e-53	down	yes	2.16004	5.59473	873	1874	2.16004	5.59473
ENSDARG00000043902	gabrr1	-2.08184	2.06967e-54	3.52552e-53	down	yes	0.899248	4.13029	140	534	0.899248	4.13029
ENSDARG00000102453	slc1a2b	-1.0419	2.48009e-54	4.22074e-53	down	yes	65.6166	135.207	28309	48374	65.6166	135.207
ENSDARG00000086207	grin2da	-1.29048	2.67757e-54	4.55261e-53	down	yes	0.721637	1.9098	776	1702	0.721637	1.9098
ENSDARG00000093093	adam17b	-1.55724	2.86973e-54	4.87484e-53	down	yes	1.25677	3.89283	407	1045	1.25677	3.89283
ENSDARG00000037020	kif1b	-1.05345	3.18541e-54	5.4061e-53	down	yes	11.2223	23.3994	11537	19948	11.2223	23.3994
ENSDARG00000006427	fabp2	-1.07376	3.23506e-54	5.48531e-53	down	yes	56.82	119.712	7638	13345	56.82	119.712
ENSDARG00000012194	scp2a	-1.11448	3.94018e-54	6.67475e-53	down	yes	15.357	33.367	3697	6661	15.357	33.367
ENSDARG00000099749	ube2d2l	1.09625	4.09236e-54	6.92618e-53	up	yes	45.4374	21.1993	6967	2696	45.4374	21.1993
ENSDARG00000101606	rims2a	-1.25738	5.2922e-54	8.94863e-53	down	yes	6.82463	16.4541	1218	2434	6.82463	16.4541
ENSDARG00000059908	si:ch211-217k17.7	1.21941	5.91843e-54	9.99835e-53	up	yes	25.5371	10.9101	3112	1103	25.5371	10.9101
ENSDARG00000079283	si:ch211-247j9.1	1.18729	7.34324e-54	1.2394e-52	up	yes	4.62345	1.97419	3100	1099	4.62345	1.97419
ENSDARG00000013787	gucy1a1	-1.37646	7.84925e-54	1.32359e-52	down	yes	2.51393	6.68653	741	1634	2.51393	6.68653
ENSDARG00000071304	tbc1d2	1.35079	7.94291e-54	1.33816e-52	up	yes	3.6658	1.37648	1845	575	3.6658	1.37648
ENSDARG00000056504	frg1	1.20751	9.12079e-54	1.53519e-52	up	yes	10.083	4.30938	3088	1095	10.083	4.30938
ENSDARG00000040362	ehd2b	1.09409	1.2155e-53	2.04404e-52	up	yes	21.6153	10.0721	6528	2523	21.6153	10.0721
ENSDARG00000038056	fgfbp2b	1.04658	1.24048e-53	2.08413e-52	up	yes	88.65	42.865	12273	4922	88.65	42.865
ENSDARG00000079455	nlgn4a	-1.19331	1.25831e-53	2.11218e-52	down	yes	2.80785	6.54959	1548	2992	2.80785	6.54959
ENSDARG00000012816	dia1a	-1.60659	1.32731e-53	2.22596e-52	down	yes	1.87578	5.91688	376	982	1.87578	5.91688
ENSDARG00000098747	CU633479.1	-1.22979	1.55948e-53	2.61295e-52	down	yes	3.00641	7.18556	1261	2499	3.00641	7.18556
ENSDARG00000052713	lrrtm1	-1.21031	1.60357e-53	2.68437e-52	down	yes	5.96972	13.9445	1516	2935	5.96972	13.9445
ENSDARG00000068745	map4l	-1.0755	1.61972e-53	2.70895e-52	down	yes	7.0831	15.038	5423	9545	7.0831	15.038
ENSDARG00000019990	cabp1a	-1.93058	1.68667e-53	2.81836e-52	down	yes	0.737955	3.09434	173	596	0.737955	3.09434
ENSDARG00000039522	tubb2	-1.15281	1.89011e-53	3.15543e-52	down	yes	14.2682	31.8473	2359	4366	14.2682	31.8473
ENSDARG00000093008	adgrf3b	-1.94682	1.98483e-53	3.31058e-52	down	yes	0.313277	1.49328	127	502	0.313277	1.49328
ENSDARG00000060112	sybu	-1.55117	2.01299e-53	3.35449e-52	down	yes	0.723804	2.3142	357	946	0.723804	2.3142
ENSDARG00000055855	kcnc3a	-1.52177	2.03897e-53	3.39472e-52	down	yes	1.71669	5.11649	457	1127	1.71669	5.11649
ENSDARG00000068194	klf9	-1.18534	2.06495e-53	3.43487e-52	down	yes	12.49	28.532	1834	3474	12.49	28.532
ENSDARG00000079071	jam2b	1.38989	2.21748e-53	3.68526e-52	up	yes	10.5402	3.96023	1827	570	10.5402	3.96023
ENSDARG00000010816	slc7a14a	-1.14196	2.22092e-53	3.68765e-52	down	yes	3.9102	8.74972	2283	4235	3.9102	8.74972
ENSDARG00000078901	anks1ab	-1.70699	2.22638e-53	3.69339e-52	down	yes	0.72094	2.58019	253	751	0.72094	2.58019
ENSDARG00000023713	aqp1a.1	1.03163	2.31789e-53	3.84173e-52	up	yes	106.479	52.0336	15362	6226	106.479	52.0336
ENSDARG00000056554	rap1gap	-1.66527	2.36064e-53	3.90908e-52	down	yes	0.708219	2.46346	279	801	0.708219	2.46346
ENSDARG00000076508	grm8b	-1.48598	2.70794e-53	4.48015e-52	down	yes	1.18003	3.48544	468	1146	1.18003	3.48544
ENSDARG00000101131	pbx1b	-1.92674	2.77054e-53	4.57961e-52	down	yes	0.90682	3.72789	177	603	0.90682	3.72789
ENSDARG00000103980	ets2	1.07489	3.04043e-53	5.02121e-52	up	yes	24.7865	11.7138	7595	2977	24.7865	11.7138
ENSDARG00000036424	pcdh20	-1.44053	3.05496e-53	5.04068e-52	down	yes	0.641689	1.9131	450	1112	0.641689	1.9131
ENSDARG00000058692	fzd3b	-1.4365	3.10299e-53	5.11534e-52	down	yes	1.57614	4.43669	564	1315	1.57614	4.43669
ENSDARG00000007480	rpe65a	-1.15494	3.13543e-53	5.16421e-52	down	yes	11.7549	26.2978	2258	4188	11.7549	26.2978
ENSDARG00000044803	dhrs3b	1.1818	3.2035e-53	5.2716e-52	up	yes	19.7968	8.67052	3530	1283	19.7968	8.67052
ENSDARG00000018270	olfm1a	-1.20731	3.20854e-53	5.27386e-52	down	yes	6.55495	15.2667	1517	2930	6.55495	15.2667
ENSDARG00000028845	calcr	-1.89447	3.2106e-53	5.27386e-52	down	yes	0.533625	2.25572	167	583	0.533625	2.25572
ENSDARG00000022261	pdzk1	-1.30852	3.269e-53	5.365e-52	down	yes	4.1783	10.4968	971	2023	4.1783	10.4968
ENSDARG00000086222	nat16	-1.09765	3.29826e-53	5.4082e-52	down	yes	3.23606	7.03937	3273	5902	3.23606	7.03937
ENSDARG00000035883	nt5c1aa	-1.5375	3.63033e-53	5.9474e-52	down	yes	0.66783	2.12894	361	950	0.66783	2.12894
ENSDARG00000098528	rtn4rl1b	-1.64342	3.74833e-53	6.13527e-52	down	yes	1.20686	3.9827	322	879	1.20686	3.9827
ENSDARG00000032838	si:dkey-206f10.1	-1.54731	3.97793e-53	6.50529e-52	down	yes	0.585235	1.90274	334	901	0.585235	1.90274
ENSDARG00000098161	cntn4	-1.50909	5.16155e-53	8.43344e-52	down	yes	1.2537	3.75304	439	1090	1.2537	3.75304
ENSDARG00000111840	cxcl18a.1	2.19667	5.59341e-53	9.13094e-52	up	yes	7.51911	1.56204	605	105	7.51911	1.56204
ENSDARG00000086980	mbd6	-1.24471	5.60752e-53	9.14587e-52	down	yes	2.16631	5.27049	1085	2187	2.16631	5.27049
ENSDARG00000010625	clic2	1.24866	6.72832e-53	1.09642e-51	up	yes	17.8732	7.46385	2572	891	17.8732	7.46385
ENSDARG00000074776	tmem154	1.33671	6.799e-53	1.10696e-51	up	yes	14.5531	5.70151	2083	677	14.5531	5.70151
ENSDARG00000104442	aatkb	-1.15767	7.59665e-53	1.23573e-51	down	yes	3.85115	8.71485	1926	3615	3.85115	8.71485
ENSDARG00000099672	capgb	1.04286	7.79982e-53	1.26766e-51	up	yes	16.5195	7.9665	10114	4044	16.5195	7.9665
ENSDARG00000078683	RNF14	1.09997	8.35482e-53	1.35666e-51	up	yes	5.0327	2.29453	4784	1810	5.0327	2.29453
ENSDARG00000061231	tinagl1	1.29725	8.83841e-53	1.43392e-51	up	yes	13.1356	5.28561	2323	776	13.1356	5.28561
ENSDARG00000071524	insrb	-1.21276	8.9315e-53	1.44775e-51	down	yes	2.21755	5.27162	1259	2481	2.21755	5.27162
ENSDARG00000096721	si:rp71-1c10.11	-1.82584	1.04465e-52	1.69183e-51	down	yes	4.94805	17.796	247	736	4.94805	17.796
ENSDARG00000068716	cuedc1a	-1.18269	1.15024e-52	1.8612e-51	down	yes	6.78789	15.5355	1706	3238	6.78789	15.5355
ENSDARG00000087822	agap3	-1.73042	1.48679e-52	2.40366e-51	down	yes	0.686717	2.51051	236	713	0.686717	2.51051
ENSDARG00000096398	si:ch211-276a17.5	-1.79504	1.57998e-52	2.55208e-51	down	yes	0.366117	1.51754	172	589	0.366117	1.51754
ENSDARG00000059906	sdc4	1.00886	1.75317e-52	2.82934e-51	up	yes	91.1166	45.229	21124	8696	91.1166	45.229
ENSDARG00000005800	ampd3a	-1.36591	1.8447e-52	2.97445e-51	down	yes	1.12436	3.05566	636	1432	1.12436	3.05566
ENSDARG00000074531	spag9a	-1.5237	2.07572e-52	3.34403e-51	down	yes	0.843907	2.61399	391	999	0.843907	2.61399
ENSDARG00000070603	hspa12a	-1.65227	2.14192e-52	3.44766e-51	down	yes	0.890282	3.01272	291	816	0.890282	3.01272
ENSDARG00000073741	RAP1GDS1	-1.9389	2.237e-52	3.59756e-51	down	yes	0.839513	3.50222	167	577	0.839513	3.50222
ENSDARG00000009743	efhc1	1.70389	2.45342e-52	3.94217e-51	up	yes	3.72059	1.07276	924	221	3.72059	1.07276
ENSDARG00000097170	pcdh1a6	1.1331	2.57138e-52	4.12811e-51	up	yes	4.43484	1.9676	3647	1342	4.43484	1.9676
ENSDARG00000105296	LO017739.1	-1.14924	2.87057e-52	4.60441e-51	down	yes	6.88392	15.3901	2098	3889	6.88392	15.3901
ENSDARG00000097110	si:dkey-56f14.4	-1.1969	3.20578e-52	5.13761e-51	down	yes	7.4604	17.2319	1529	2928	7.4604	17.2319
ENSDARG00000044815	serinc4	-1.40605	3.87265e-52	6.20095e-51	down	yes	1.37391	3.80601	577	1325	1.37391	3.80601
ENSDARG00000052016	cabp2a	-1.86251	5.49083e-52	8.78438e-51	down	yes	1.10623	4.28635	201	642	1.10623	4.28635
ENSDARG00000116806	CU693479.1	-1.12604	5.77172e-52	9.22574e-51	down	yes	4.42686	9.78026	2341	4288	4.42686	9.78026
ENSDARG00000056833	svopa	-1.71737	9.49302e-52	1.51608e-50	down	yes	1.63587	5.6082	271	771	1.63587	5.6082
ENSDARG00000061454	nrxn2a	-1.0641	9.87959e-52	1.57645e-50	down	yes	5.25999	11.107	4565	7994	5.25999	11.107
ENSDARG00000031600	rd3	-1.46963	9.90021e-52	1.57838e-50	down	yes	3.73686	10.5262	532	1241	3.73686	10.5262
ENSDARG00000023537	ahr1b	-1.21521	1.1864e-51	1.88983e-50	down	yes	3.01114	7.1233	1221	2395	3.01114	7.1233
ENSDARG00000055365	si:dkey-25e12.3	1.61309	1.27603e-51	2.03084e-50	up	yes	4.66708	1.45834	1057	275	4.66708	1.45834
ENSDARG00000070467	lactbl1b	-1.61997	1.28166e-51	2.03803e-50	down	yes	0.797655	2.65912	297	819	0.797655	2.65912
ENSDARG00000077134	gpr158a	-1.8794	1.71813e-51	2.72973e-50	down	yes	0.339543	1.51717	140	518	0.339543	1.51717
ENSDARG00000045945	syn2a	-1.08105	1.92598e-51	3.05733e-50	down	yes	18.1992	38.6134	3985	7012	18.1992	38.6134
ENSDARG00000079251	nlgn2b	-1.33325	2.10377e-51	3.33667e-50	down	yes	2.78882	7.17895	788	1681	2.78882	7.17895
ENSDARG00000001676	gpm6bb	-1.136	2.16281e-51	3.42736e-50	down	yes	9.22796	20.4001	2209	4049	9.22796	20.4001
ENSDARG00000093877	FP015850.1	1.89232	2.53638e-51	4.01589e-50	up	yes	6.76581	1.74947	757	163	6.76581	1.74947
ENSDARG00000043093	mpeg1.2	-1.13168	3.0985e-51	4.90169e-50	down	yes	8.45469	18.6445	2243	4101	8.45469	18.6445
ENSDARG00000067848	nmrk2	-1.25504	3.11768e-51	4.9278e-50	down	yes	3.78854	9.18091	1009	2028	3.78854	9.18091
ENSDARG00000093531	slc37a4b	-1.98571	3.75482e-51	5.92977e-50	down	yes	2.11486	8.67214	169	573	2.11486	8.67214
ENSDARG00000019702	aldocb	-1.01145	3.76706e-51	5.94402e-50	down	yes	89.0265	179.573	25858	43254	89.0265	179.573
ENSDARG00000087844	plekhn1	1.31969	3.96047e-51	6.24384e-50	up	yes	7.02658	2.75506	1938	631	7.02658	2.75506
ENSDARG00000013050	abcc12	-1.36535	5.20514e-51	8.1991e-50	down	yes	1.28987	3.48084	620	1387	1.28987	3.48084
ENSDARG00000059763	gabrd	-1.53886	5.51978e-51	8.68728e-50	down	yes	2.37983	7.1055	417	1030	2.37983	7.1055
ENSDARG00000012833	foxn3	-1.63186	5.77247e-51	9.07722e-50	down	yes	0.678249	2.31189	275	773	0.678249	2.31189
ENSDARG00000014907	htra1b	1.09709	6.63317e-51	1.04218e-49	up	yes	12.5369	5.8072	4758	1828	12.5369	5.8072
ENSDARG00000071469	znf618	-1.29622	7.86971e-51	1.2354e-49	down	yes	1.74024	4.41935	824	1734	1.74024	4.41935
ENSDARG00000103937	ndrg4	-1.01122	8.11896e-51	1.27345e-49	down	yes	29.7346	60.0349	19192	32132	29.7346	60.0349
ENSDARG00000098438	slc6a6b	-1.46424	9.81822e-51	1.53866e-49	down	yes	2.94132	8.29157	511	1193	2.94132	8.29157
ENSDARG00000022101	obscnb	-1.13524	9.91104e-51	1.55189e-49	down	yes	1.05065	2.42747	1404	2685	1.05065	2.42747
ENSDARG00000076174	trim2b	-1.33191	1.00807e-50	1.57712e-49	down	yes	1.76298	4.58976	727	1566	1.76298	4.58976
ENSDARG00000076169	pold3	1.16504	1.05138e-50	1.64348e-49	up	yes	17.8009	7.88292	3250	1194	17.8009	7.88292
ENSDARG00000010023	CU856539.1	-1.38128	1.08639e-50	1.69675e-49	down	yes	3.33833	8.8568	667	1464	3.33833	8.8568
ENSDARG00000004643	cdhr1a	-1.35692	1.26723e-50	1.97752e-49	down	yes	1.28207	3.44001	626	1392	1.28207	3.44001
ENSDARG00000029072	klf6a	0.99607	1.27123e-50	1.98208e-49	up	no	50.7022	25.3704	17173	7127	50.7022	25.3704
ENSDARG00000088040	si:dkeyp-27c8.2	1.48777	1.28663e-50	2.0044e-49	up	yes	15.5845	5.49254	1356	397	15.5845	5.49254
ENSDARG00000078078	lrfn4b	-1.24392	1.43721e-50	2.23709e-49	down	yes	3.02364	7.29808	1003	2007	3.02364	7.29808
ENSDARG00000037498	gria3b	-1.11546	1.67517e-50	2.60528e-49	down	yes	3.54684	7.80141	2170	3957	3.54684	7.80141
ENSDARG00000042861	ltk	-1.41761	1.69823e-50	2.63892e-49	down	yes	1.03325	2.92739	497	1166	1.03325	2.92739
ENSDARG00000087402	TPM1	-1.02184	1.93779e-50	3.00864e-49	down	yes	10.1218	20.6554	9255	15659	10.1218	20.6554
ENSDARG00000019845	pdlim1	1.04427	1.9412e-50	3.0114e-49	up	yes	33.1284	16.0121	7688	3083	33.1284	16.0121
ENSDARG00000060711	sv2bb	-1.05486	1.98669e-50	3.07938e-49	down	yes	6.96142	14.5702	4514	7834	6.96142	14.5702
ENSDARG00000003210	ANO2	-1.50837	2.05978e-50	3.18997e-49	down	yes	2.69819	7.86052	449	1082	2.69819	7.86052
ENSDARG00000101485	si:ch1073-469d17.2	-1.48405	2.22073e-50	3.43634e-49	down	yes	4.32845	12.2878	489	1151	4.32845	12.2878
ENSDARG00000040123	zfpm2a	-1.18142	2.32054e-50	3.58777e-49	down	yes	2.52017	5.84254	1328	2550	2.52017	5.84254
ENSDARG00000033616	selenon	1.07186	2.45828e-50	3.79754e-49	up	yes	17.1604	8.11082	5614	2201	17.1604	8.11082
ENSDARG00000038845	ldhd	-1.45413	2.52341e-50	3.8949e-49	down	yes	2.67512	7.50359	511	1189	2.67512	7.50359
ENSDARG00000036832	cyt1l	0.955346	2.69254e-50	4.15111e-49	up	no	1755.06	905.067	275428	117793	1755.06	905.067
ENSDARG00000003290	dab1b	-2.07237	2.69392e-50	4.15111e-49	down	yes	0.5255	2.5307	116	461	0.5255	2.5307
ENSDARG00000039929	ckmt2b	-1.02794	2.84011e-50	4.37272e-49	down	yes	47.3716	96.6996	8708	14739	47.3716	96.6996
ENSDARG00000057789	lyz	-1.38803	2.90898e-50	4.47502e-49	down	yes	11.0644	29.1195	671	1464	11.0644	29.1195
ENSDARG00000078363	mcoln3a	1.60823	3.05631e-50	4.69773e-49	up	yes	2.75884	0.837699	963	244	2.75884	0.837699
ENSDARG00000007663	amph	-1.0476	3.08974e-50	4.74516e-49	down	yes	14.4699	30.0172	5312	9139	14.4699	30.0172
ENSDARG00000021607	negr1	-1.11682	3.40254e-50	5.2212e-49	down	yes	9.32516	20.3403	2318	4193	9.32516	20.3403
ENSDARG00000076500	chgb	-1.21829	3.50639e-50	5.37608e-49	down	yes	4.09503	9.66061	1144	2238	4.09503	9.66061
ENSDARG00000069583	zgc:114181	0.982546	3.54884e-50	5.43663e-49	up	no	65.284	32.9899	22106	9265	65.284	32.9899
ENSDARG00000059227	fabp1b.1	1.0186	4.56243e-50	6.98359e-49	up	yes	209.293	103.255	10500	4296	209.293	103.255
ENSDARG00000052680	si:dkey-182g1.2	1.17386	5.45277e-50	8.33948e-49	up	yes	12.5627	5.51254	2952	1076	12.5627	5.51254
ENSDARG00000020031	cldn11a	1.11199	5.74371e-50	8.77715e-49	up	yes	31.8476	14.6807	4214	1611	31.8476	14.6807
ENSDARG00000105285	FAT4	1.00738	6.99301e-50	1.06774e-48	up	yes	4.08409	1.98137	7607	3062	4.08409	1.98137
ENSDARG00000104549	arhgap44	-1.41867	7.03744e-50	1.07363e-48	down	yes	2.30445	6.32801	550	1252	2.30445	6.32801
ENSDARG00000067567	SLC6A13	-1.79547	7.1606e-50	1.09152e-48	down	yes	1.14691	4.22837	214	652	1.14691	4.22837
ENSDARG00000058222	mpp4a	-1.59484	7.50006e-50	1.14232e-48	down	yes	1.42196	4.49726	332	868	1.42196	4.49726
ENSDARG00000099425	CABZ01073265.1	1.01268	7.89585e-50	1.2016e-48	up	yes	84.0308	41.5973	10873	4464	84.0308	41.5973
ENSDARG00000068323	astn1	-1.05467	7.98637e-50	1.21438e-48	down	yes	5.54912	11.6346	3976	6914	5.54912	11.6346
ENSDARG00000016725	gadd45gb.1	1.1409	8.73043e-50	1.32642e-48	up	yes	26.4849	11.9557	3507	1313	26.4849	11.9557
ENSDARG00000061904	fhod3b	-1.58743	9.21948e-50	1.39957e-48	down	yes	0.544424	1.83658	273	759	0.544424	1.83658
ENSDARG00000088638	BX927260.1	-2.15761	9.78015e-50	1.48346e-48	down	yes	0.742862	3.66063	110	446	0.742862	3.66063
ENSDARG00000096712	si:dkey-193p11.2	-1.37908	1.07547e-49	1.62993e-48	down	yes	9.64697	25.2521	676	1466	9.64697	25.2521
ENSDARG00000005841	tnni2a.2	-1.22989	1.09677e-49	1.66085e-48	down	yes	2.72556	6.52732	1008	2001	2.72556	6.52732
ENSDARG00000116139	cdx1b	-1.27184	1.3169e-49	1.99255e-48	down	yes	1.53926	3.8583	834	1732	1.53926	3.8583
ENSDARG00000100007	arhgap39	-1.65276	1.34491e-49	2.03327e-48	down	yes	0.84991	2.88684	264	742	0.84991	2.88684
ENSDARG00000099412	bcan	-1.12155	1.43667e-49	2.1702e-48	down	yes	3.42655	7.57307	1905	3491	3.42655	7.57307
ENSDARG00000040741	kcnab1b	-1.91544	1.53325e-49	2.3142e-48	down	yes	0.721264	2.99804	158	541	0.721264	2.99804
ENSDARG00000019507	mcm5	1.01356	1.5757e-49	2.37632e-48	up	yes	37.7063	18.6263	9921	4065	37.7063	18.6263
ENSDARG00000103651	map3k12	-1.36117	2.03845e-49	3.07169e-48	down	yes	1.7346	4.61297	616	1359	1.7346	4.61297
ENSDARG00000057633	cxcr4a	1.60676	2.07719e-49	3.1275e-48	up	yes	5.83517	1.84872	1013	267	5.83517	1.84872
ENSDARG00000043448	itm2ca	-1.04691	2.17263e-49	3.26854e-48	down	yes	17.4446	36.1489	4725	8120	17.4446	36.1489
ENSDARG00000103783	cyyr1	1.06948	2.32019e-49	3.48767e-48	up	yes	17.7775	8.41845	5234	2056	17.7775	8.41845
ENSDARG00000076872	MPP4	-1.28128	2.40016e-49	3.60493e-48	down	yes	3.34233	8.26674	885	1815	3.34233	8.26674
ENSDARG00000014324	sh2d5	1.63833	2.42085e-49	3.63305e-48	up	yes	2.05296	0.591589	852	205	2.05296	0.591589
ENSDARG00000029388	si:dkey-90m5.4	1.29874	2.53873e-49	3.80686e-48	up	yes	12.7098	5.10696	1978	660	12.7098	5.10696
ENSDARG00000040251	ctsk	1.07828	2.64385e-49	3.96126e-48	up	yes	20.3809	9.5996	4912	1919	20.3809	9.5996
ENSDARG00000087303	cebpd	1.00524	2.87567e-49	4.30509e-48	up	yes	87.6524	43.6171	11104	4583	87.6524	43.6171
ENSDARG00000071374	lrrtm2	-1.1728	4.68248e-49	7.00432e-48	down	yes	2.39611	5.52744	1259	2409	2.39611	5.52744
ENSDARG00000000370	triob	-1.06919	4.86677e-49	7.27408e-48	down	yes	3.02019	6.44696	2720	4816	3.02019	6.44696
ENSDARG00000101621	CABZ01040054.1	-1.75099	4.90246e-49	7.32148e-48	down	yes	0.516234	1.97418	188	595	0.516234	1.97418
ENSDARG00000042948	dnajc5aa	-1.20681	4.99607e-49	7.45524e-48	down	yes	11.8296	27.4367	1213	2332	11.8296	27.4367
ENSDARG00000091834	si:ch211-198m17.1	-1.15827	5.05859e-49	7.54242e-48	down	yes	2.30137	5.25961	1354	2566	2.30137	5.25961
ENSDARG00000061909	si:ch73-233f7.1	-1.08964	5.40061e-49	8.04586e-48	down	yes	2.37775	5.17316	2157	3890	2.37775	5.17316
ENSDARG00000003495	madd	-1.02061	5.5922e-49	8.32456e-48	down	yes	8.18689	16.7122	6422	10868	8.18689	16.7122
ENSDARG00000097193	si:dkey-28n18.9	-1.64354	6.05592e-49	9.00758e-48	down	yes	1.96821	6.36173	300	802	1.96821	6.36173
ENSDARG00000063014	dbpa	-1.31735	6.17955e-49	9.18404e-48	down	yes	2.43531	6.2182	733	1552	2.43531	6.2182
ENSDARG00000076914	lacc1	-1.48992	6.64397e-49	9.86629e-48	down	yes	0.816773	2.47498	369	926	0.816773	2.47498
ENSDARG00000039373	epha3	-1.64692	7.80832e-49	1.1586e-47	down	yes	0.900724	3.03392	262	732	0.900724	3.03392
ENSDARG00000060637	clstn2	-1.1569	8.06076e-49	1.1951e-47	down	yes	1.23951	2.8868	1163	2245	1.23951	2.8868
ENSDARG00000109648	si:ch211-147m6.1	1.30939	8.20725e-49	1.21584e-47	up	yes	3.76536	1.45964	1688	543	3.76536	1.45964
ENSDARG00000108475	otos	-1.22767	9.04361e-49	1.33866e-47	down	yes	14.1657	33.3085	1083	2111	14.1657	33.3085
ENSDARG00000027310	lsp1	1.00901	9.0987e-49	1.34573e-47	up	yes	22.7309	11.2444	9048	3712	22.7309	11.2444
ENSDARG00000043241	arrb1	-2.0761	9.91346e-49	1.46506e-47	down	yes	0.731853	3.40764	120	461	0.731853	3.40764
ENSDARG00000079056	si:ch211-194c3.5	-1.08282	1.03371e-48	1.52644e-47	down	yes	6.86187	14.6464	2640	4673	6.86187	14.6464
ENSDARG00000013863	fam133b	1.12663	1.21641e-48	1.7948e-47	up	yes	20.3709	9.27532	3482	1316	20.3709	9.27532
ENSDARG00000015611	rasl11b	1.26953	1.37577e-48	2.0283e-47	up	yes	12.0017	4.91973	2067	703	12.0017	4.91973
ENSDARG00000078882	slc22a31	1.05309	1.50397e-48	2.21553e-47	up	yes	18.8885	9.05119	5549	2206	18.8885	9.05119
ENSDARG00000056742	crmp1	-1.09765	1.53906e-48	2.26541e-47	down	yes	10.5514	22.6947	2362	4212	10.5514	22.6947
ENSDARG00000011066	glra3	-1.36187	1.58609e-48	2.33277e-47	down	yes	1.5488	4.13772	587	1300	1.5488	4.13772
ENSDARG00000091090	xirp2b	-1.17428	1.80874e-48	2.65811e-47	down	yes	0.600721	1.48139	854	1749	0.600721	1.48139
ENSDARG00000025403	ftr83	1.06769	2.02574e-48	2.97465e-47	up	yes	7.42755	3.49126	4472	1744	7.42755	3.49126
ENSDARG00000060496	cacna1ha	-1.27689	2.03548e-48	2.98656e-47	down	yes	0.770996	2.01057	648	1401	0.770996	2.01057
ENSDARG00000030687	phka2	-1.0602	2.11744e-48	3.10434e-47	down	yes	4.09333	8.64403	2977	5212	4.09333	8.64403
ENSDARG00000007219	actn1	0.968495	2.14463e-48	3.1417e-47	up	no	41.7549	21.2895	18430	7793	41.7549	21.2895
ENSDARG00000090064	TMEM179	-1.567	2.19175e-48	3.20817e-47	down	yes	4.77879	14.3553	372	927	4.77879	14.3553
ENSDARG00000026840	arhgap23b	-1.69364	2.27737e-48	3.33086e-47	down	yes	0.380336	1.45375	188	591	0.380336	1.45375
ENSDARG00000060597	zgc:158659	-1.83869	2.34299e-48	3.42412e-47	down	yes	0.360036	1.54549	140	498	0.360036	1.54549
ENSDARG00000076381	slc25a1b	-1.14778	2.4938e-48	3.64162e-47	down	yes	6.98046	15.5884	1574	2914	6.98046	15.5884
ENSDARG00000061746	arhgef9a	-1.18157	2.86458e-48	4.17974e-47	down	yes	3.94294	9.07033	1235	2354	3.94294	9.07033
ENSDARG00000109769	LO017835.1	-1.23159	3.09024e-48	4.50544e-47	down	yes	19.8199	46.677	1041	2032	19.8199	46.677
ENSDARG00000016301	zgc:65894	-1.0048	3.22315e-48	4.6955e-47	down	yes	55.6147	111.7	9081	15125	55.6147	111.7
ENSDARG00000004427	dpy30	1.21065	3.27855e-48	4.77243e-47	up	yes	37.5021	16.1469	2376	849	37.5021	16.1469
ENSDARG00000105416	adgrg4a	-1.90715	3.37064e-48	4.9026e-47	down	yes	0.215827	1.08456	100	416	0.215827	1.08456
ENSDARG00000053547	jakmip2	-1.04563	3.54178e-48	5.14746e-47	down	yes	4.6672	9.74075	3483	6027	4.6672	9.74075
ENSDARG00000007682	ppdpfa	-1.07154	3.92155e-48	5.69491e-47	down	yes	22.7375	47.897	2994	5229	22.7375	47.897
ENSDARG00000099819	sb:cb1058	1.11256	4.15603e-48	6.03066e-47	up	yes	22.4686	10.3373	3602	1374	22.4686	10.3373
ENSDARG00000098652	pcdh11	-1.14982	4.50495e-48	6.53182e-47	down	yes	2.88538	6.52413	1389	2604	2.88538	6.52413
ENSDARG00000035253	npr3	1.07795	4.57645e-48	6.63027e-47	up	yes	12.9346	6.07452	4288	1670	12.9346	6.07452
ENSDARG00000101322	tfr1a	-1.40983	4.74121e-48	6.86357e-47	down	yes	1.71891	4.73296	506	1155	1.71891	4.73296
ENSDARG00000069074	cry1ba	-0.977762	4.77843e-48	6.91203e-47	down	no	56.3833	111.139	28202	46101	56.3833	111.139
ENSDARG00000052769	glrbb	-1.08221	5.60256e-48	8.09777e-47	down	yes	9.8217	20.907	2542	4487	9.8217	20.907
ENSDARG00000091280	si:ch211-66k16.27	1.26089	5.85959e-48	8.46263e-47	up	yes	18.1972	7.53517	2103	723	18.1972	7.53517
ENSDARG00000077996	cdh24b	-2.0352	5.97416e-48	8.62133e-47	down	yes	0.406509	1.97607	108	431	0.406509	1.97607
ENSDARG00000111106	arl3l1	-1.29992	6.86617e-48	9.90083e-47	down	yes	2.0593	5.21653	731	1534	2.0593	5.21653
ENSDARG00000077023	pcdhb	-2.0577	7.30915e-48	1.05314e-46	down	yes	0.39924	1.97844	102	419	0.39924	1.97844
ENSDARG00000019001	ak7a	1.50604	7.38613e-48	1.06339e-46	up	yes	4.5556	1.53913	1113	313	4.5556	1.53913
ENSDARG00000021720	col7a1	-1.02679	7.46036e-48	1.07324e-46	down	yes	3.59015	7.41864	3961	6788	3.59015	7.41864
ENSDARG00000059466	wasf3a	-1.9217	8.66012e-48	1.24487e-46	down	yes	1.23309	4.95067	162	538	1.23309	4.95067
ENSDARG00000071251	ppp1r18	-1.46731	9.63474e-48	1.38388e-46	down	yes	0.764254	2.28971	368	913	0.764254	2.28971
ENSDARG00000037429	tll1	-1.86499	9.8331e-48	1.41128e-46	down	yes	0.240499	1.14032	113	441	0.240499	1.14032
ENSDARG00000030265	scdb	-1.04401	1.0036e-47	1.43928e-46	down	yes	7.66344	15.9078	3600	6196	7.66344	15.9078
ENSDARG00000062447	hecw2a	-1.14714	1.0184e-47	1.45936e-46	down	yes	1.11413	2.589	1108	2134	1.11413	2.589
ENSDARG00000079166	ace	-1.09403	1.03754e-47	1.48563e-46	down	yes	4.92214	10.6207	2109	3773	4.92214	10.6207
ENSDARG00000071658	ywhag2	-0.995074	1.2614e-47	1.80477e-46	down	no	38.9583	77.7503	9863	16323	38.9583	77.7503
ENSDARG00000007901	crnkl1	1.03501	1.32206e-47	1.8901e-46	up	yes	25.0194	12.1585	5964	2404	25.0194	12.1585
ENSDARG00000054030	hoxb5b	1.08423	1.34932e-47	1.92757e-46	up	yes	25.2695	11.8654	4131	1609	25.2695	11.8654
ENSDARG00000039310	parla	-1.31396	1.47314e-47	2.10282e-46	down	yes	2.58837	6.58394	703	1483	2.58837	6.58394
ENSDARG00000031776	zgc:92066	0.945569	1.6524e-47	2.35687e-46	up	no	212.116	110.088	31839	13705	212.116	110.088
ENSDARG00000099979	tgfbr3	-1.88178	1.7691e-47	2.52138e-46	down	yes	0.451418	1.93214	137	486	0.451418	1.93214
ENSDARG00000056196	slc2a2	-1.2823	1.85175e-47	2.63713e-46	down	yes	2.44043	6.079	779	1608	2.44043	6.079
ENSDARG00000113771	GRIK2	-1.1248	1.8784e-47	2.67302e-46	down	yes	1.75375	3.94251	1397	2604	1.75375	3.94251
ENSDARG00000008398	cacna1c	-1.51066	1.89407e-47	2.69324e-46	down	yes	0.369961	1.23911	255	708	0.369961	1.23911
ENSDARG00000061992	dot1l	-1.41722	1.98039e-47	2.81381e-46	down	yes	0.867325	2.48344	429	1017	0.867325	2.48344
ENSDARG00000055591	pipox	-1.32109	2.00324e-47	2.84408e-46	down	yes	3.57041	9.07071	705	1485	3.57041	9.07071
ENSDARG00000103800	prkar1b	-1.1654	2.10926e-47	2.99229e-46	down	yes	6.65722	15.0562	1336	2503	6.65722	15.0562
ENSDARG00000025671	grm6b	-1.1954	2.63004e-47	3.72822e-46	down	yes	2.27965	5.34961	1016	1975	2.27965	5.34961
ENSDARG00000058799	mybpha	-1.17159	2.72109e-47	3.85432e-46	down	yes	4.67745	10.6617	1241	2345	4.67745	10.6617
ENSDARG00000074849	rac1a	0.966899	2.7852e-47	3.94209e-46	up	no	70.5293	36.0342	14827	6283	70.5293	36.0342
ENSDARG00000103648	znf536	-1.03158	3.19111e-47	4.51314e-46	down	yes	4.76153	9.83822	3676	6295	4.76153	9.83822
ENSDARG00000103503	dgat1a	-1.31103	3.1972e-47	4.51828e-46	down	yes	2.54031	6.45107	698	1469	2.54031	6.45107
ENSDARG00000111837	trhde.2	-1.5283	3.9566e-47	5.58718e-46	down	yes	1.09298	3.34109	336	851	1.09298	3.34109
ENSDARG00000012347	nacad	-1.12864	4.24485e-47	5.98963e-46	down	yes	2.42076	5.41172	1431	2652	2.42076	5.41172
ENSDARG00000059832	adgrb3	-1.06159	4.31137e-47	6.07884e-46	down	yes	5.14724	10.8522	2647	4626	5.14724	10.8522
ENSDARG00000062744	scn1lab	-1.15941	4.3233e-47	6.091e-46	down	yes	1.73391	3.99632	1130	2159	1.73391	3.99632
ENSDARG00000062621	satb1b	-1.53437	4.34882e-47	6.12226e-46	down	yes	1.37925	4.18482	341	858	1.37925	4.18482
ENSDARG00000044204	endou	-2.12451	4.73751e-47	6.66437e-46	down	yes	0.757824	3.64058	107	424	0.757824	3.64058
ENSDARG00000035899	lingo1b	-1.27902	5.18895e-47	7.29384e-46	down	yes	2.44733	6.08174	770	1587	2.44733	6.08174
ENSDARG00000024642	pip5k1ab	-1.13202	6.10863e-47	8.58005e-46	down	yes	2.48425	5.56375	1400	2598	2.48425	5.56375
ENSDARG00000090646	tnk2a	-1.46896	6.1208e-47	8.59059e-46	down	yes	1.04336	3.06506	385	936	1.04336	3.06506
ENSDARG00000105527	SMIM36	-2.12366	6.19474e-47	8.68773e-46	down	yes	1.28199	5.92272	114	437	1.28199	5.92272
ENSDARG00000090286	serpina1	-0.970817	6.3476e-47	8.89534e-46	down	no	126.011	247.071	20916	34010	126.011	247.071
ENSDARG00000035861	si:rp71-39b20.4	-1.85688	6.80878e-47	9.53436e-46	down	yes	0.367321	1.59275	133	476	0.367321	1.59275
ENSDARG00000104501	FP236812.1	1.65409	6.98605e-47	9.77516e-46	up	yes	7.05609	2.17376	881	225	7.05609	2.17376
ENSDARG00000063144	shisa7b	-1.00663	7.91606e-47	1.10681e-45	down	yes	7.24356	14.6548	5275	8850	7.24356	14.6548
ENSDARG00000090903	creb3l3b	1.51253	8.20474e-47	1.1463e-45	up	yes	5.70821	1.93576	1072	302	5.70821	1.93576
ENSDARG00000016348	dip2bb	-1.58779	8.64667e-47	1.20713e-45	down	yes	0.403371	1.41308	222	643	0.403371	1.41308
ENSDARG00000073920	cntnap5a	-1.61499	1.0086e-46	1.40699e-45	down	yes	0.405393	1.44807	209	618	0.405393	1.44807
ENSDARG00000063466	isy1	1.05643	1.10773e-46	1.54412e-45	up	yes	12.3245	5.87394	4415	1746	12.3245	5.87394
ENSDARG00000002131	celf2	-1.05008	1.13552e-46	1.58165e-45	down	yes	7.82151	16.3026	2979	5146	7.82151	16.3026
ENSDARG00000006598	sgk2b	1.08776	1.19193e-46	1.65897e-45	up	yes	18.824	8.80361	3709	1439	18.824	8.80361
ENSDARG00000075043	si:dkeyp-123h10.2	-1.23482	1.20924e-46	1.6818e-45	down	yes	3.1048	7.44255	918	1825	3.1048	7.44255
ENSDARG00000029239	syt9b	-1.26329	1.31095e-46	1.82188e-45	down	yes	3.61774	8.82416	835	1688	3.61774	8.82416
ENSDARG00000102364	si:dkey-202l22.6	-1.17831	1.45033e-46	2.01405e-45	down	yes	1.73703	4.05744	1001	1938	1.73703	4.05744
ENSDARG00000021595	lhfpl3	-1.08101	1.48381e-46	2.05899e-45	down	yes	8.7538	18.6303	2217	3913	8.7538	18.6303
ENSDARG00000097187	si:ch211-153l6.6	-1.47014	1.51125e-46	2.0955e-45	down	yes	1.27873	3.71975	388	936	1.27873	3.71975
ENSDARG00000069335	bcl6b	1.16687	1.52565e-46	2.11387e-45	up	yes	6.68391	2.92146	2347	851	6.68391	2.92146
ENSDARG00000093342	si:ch211-13f8.1	-1.74566	1.60467e-46	2.22169e-45	down	yes	0.394759	1.55917	162	530	0.394759	1.55917
ENSDARG00000067676	plcl1	-1.38676	1.61261e-46	2.23101e-45	down	yes	1.35974	3.71706	494	1118	1.35974	3.71706
ENSDARG00000100781	col28a2b	-1.34513	1.6539e-46	2.2864e-45	down	yes	1.66282	4.37849	573	1251	1.66282	4.37849
ENSDARG00000063412	cers1	-1.24659	1.72288e-46	2.37997e-45	down	yes	1.26757	3.14498	758	1559	1.26757	3.14498
ENSDARG00000076306	loxl3a	-1.9572	1.80574e-46	2.49257e-45	down	yes	0.472833	2.12436	121	449	0.472833	2.12436
ENSDARG00000027611	cavin2a	1.03188	1.84386e-46	2.54329e-45	up	yes	9.15569	4.42669	4995	2003	9.15569	4.42669
ENSDARG00000006760	slc24a3	-1.45212	2.08254e-46	2.87036e-45	down	yes	2.37363	6.66807	439	1023	2.37363	6.66807
ENSDARG00000103123	CR854980.1	-1.43523	2.13619e-46	2.9421e-45	down	yes	1.74896	4.90006	443	1028	1.74896	4.90006
ENSDARG00000014215	cdh13	-1.05714	2.44815e-46	3.36923e-45	down	yes	6.31276	13.2437	2595	4515	6.31276	13.2437
ENSDARG00000079783	isg20	1.0595	2.49652e-46	3.43322e-45	up	yes	28.8422	13.7865	4391	1741	28.8422	13.7865
ENSDARG00000008275	klhl24b	-1.00674	2.62728e-46	3.61035e-45	down	yes	7.55861	15.289	4819	8084	7.55861	15.289
ENSDARG00000097572	ptprt	-1.40884	2.81842e-46	3.87013e-45	down	yes	2.32107	6.3285	491	1109	2.32107	6.3285
ENSDARG00000101707	si:ch211-156b7.4	1.08015	3.79536e-46	5.20774e-45	up	yes	43.325	20.4392	3838	1502	43.325	20.4392
ENSDARG00000087100	ntng2b	-1.56038	3.9765e-46	5.45221e-45	down	yes	4.66809	13.9626	347	861	4.66809	13.9626
ENSDARG00000025147	cd63	0.932347	4.14958e-46	5.6853e-45	up	no	223.304	116.965	29050	12619	223.304	116.965
ENSDARG00000002037	pfkfb2b	-1.37691	4.32567e-46	5.92214e-45	down	yes	1.54312	4.16738	505	1131	1.54312	4.16738
ENSDARG00000037373	ephb2a	-1.3347	6.01583e-46	8.22998e-45	down	yes	0.48488	1.3752	417	981	0.48488	1.3752
ENSDARG00000074086	tecpr1b	-1.57585	6.88819e-46	9.41642e-45	down	yes	0.735841	2.39173	266	716	0.735841	2.39173
ENSDARG00000043410	xkr6b	-1.71577	6.95925e-46	9.50651e-45	down	yes	0.795511	2.8415	206	608	0.795511	2.8415
ENSDARG00000077608	gpr137bb	-1.22928	7.76877e-46	1.06045e-44	down	yes	2.02842	4.89009	861	1719	2.02842	4.89009
ENSDARG00000035907	fam49al	-0.993884	7.92967e-46	1.08161e-44	down	no	12.2641	24.5236	5837	9680	12.2641	24.5236
ENSDARG00000006065	znf385b	-1.36827	7.99904e-46	1.09026e-44	down	yes	2.86984	7.56695	554	1211	2.86984	7.56695
ENSDARG00000018846	dgat2	-1.14182	8.28565e-46	1.12849e-44	down	yes	5.74941	12.8072	1347	2488	5.74941	12.8072
ENSDARG00000010031	ssh1b	-1.08099	8.51907e-46	1.15942e-44	down	yes	2.84845	6.13741	1823	3256	2.84845	6.13741
ENSDARG00000070542	mafbb	1.09059	9.1541e-46	1.24493e-44	up	yes	21.2375	9.91944	3442	1334	21.2375	9.91944
ENSDARG00000078056	RNF208	-1.36786	9.29677e-46	1.2634e-44	down	yes	8.26638	21.4926	589	1269	8.26638	21.4926
ENSDARG00000012829	asah2	-1.59053	1.09603e-45	1.48837e-44	down	yes	0.96385	3.1039	272	726	0.96385	3.1039
ENSDARG00000094217	si:dkey-17e16.15	-2.05785	1.10127e-45	1.49439e-44	down	yes	2.89555	12.3725	133	469	2.89555	12.3725
ENSDARG00000102320	mob1a	1.00017	1.21261e-45	1.64426e-44	up	yes	39.2022	19.5489	6788	2808	39.2022	19.5489
ENSDARG00000113702	CR925804.2	-1.32859	1.30944e-45	1.77424e-44	down	yes	1.73908	4.51897	589	1267	1.73908	4.51897
ENSDARG00000055876	msmo1	1.17236	1.34901e-45	1.82652e-44	up	yes	14.3154	6.29604	2300	839	14.3154	6.29604
ENSDARG00000042677	cadm1b	-2.012	1.44307e-45	1.95244e-44	down	yes	0.42811	2.03009	105	411	0.42811	2.03009
ENSDARG00000027423	igf1ra	-1.21322	1.44792e-45	1.95756e-44	down	yes	1.26562	3.06625	822	1652	1.26562	3.06625
ENSDARG00000020219	dld	1.0712	1.64547e-45	2.22302e-44	up	yes	10.7684	5.07253	3615	1413	10.7684	5.07253
ENSDARG00000061149	nrn1lb	-1.54614	1.79326e-45	2.4209e-44	down	yes	1.28951	3.95785	313	796	1.28951	3.95785
ENSDARG00000097877	si:ch211-167b20.8	-1.07641	1.80783e-45	2.43878e-44	down	yes	4.38528	9.35847	1958	3464	4.38528	9.35847
ENSDARG00000063390	pvrl2l	-1.88966	1.88684e-45	2.5435e-44	down	yes	1.07529	4.25499	157	512	1.07529	4.25499
ENSDARG00000006396	nrcama	-1.22138	1.94793e-45	2.62393e-44	down	yes	1.90296	4.5703	864	1718	1.90296	4.5703
ENSDARG00000099491	tmem176l.1	1.06591	1.95833e-45	2.63601e-44	up	yes	16.8559	7.9993	3877	1529	16.8559	7.9993
ENSDARG00000029381	aldh3a2b	-1.49697	2.03112e-45	2.732e-44	down	yes	1.70271	4.98814	366	887	1.70271	4.98814
ENSDARG00000110973	tln2b	-1.58207	2.05316e-45	2.75963e-44	down	yes	0.306071	1.11577	189	572	0.306071	1.11577
ENSDARG00000062108	iffo1b	-1.43083	2.16856e-45	2.91261e-44	down	yes	1.544	4.33227	422	982	1.544	4.33227
ENSDARG00000088584	si:ch73-352p18.4	-1.85192	2.18132e-45	2.92761e-44	down	yes	1.04494	4.03301	166	531	1.04494	4.03301
ENSDARG00000043746	nrxn3a	-0.995393	2.24347e-45	3.00883e-44	down	no	4.19856	8.46971	4395	7351	4.19856	8.46971
ENSDARG00000044161	grid1b	-1.52413	2.69379e-45	3.61015e-44	down	yes	0.61452	1.95506	277	730	0.61452	1.95506
ENSDARG00000098909	SHC3	-1.75421	2.84422e-45	3.80898e-44	down	yes	0.941237	3.41252	194	581	0.941237	3.41252
ENSDARG00000005372	camk4	-1.36737	3.41227e-45	4.56639e-44	down	yes	1.98836	5.28796	523	1152	1.98836	5.28796
ENSDARG00000098810	zgc:194678	-1.34022	3.56529e-45	4.7677e-44	down	yes	3.70912	9.54429	598	1276	3.70912	9.54429
ENSDARG00000005943	htra4	-1.42151	3.67974e-45	4.91718e-44	down	yes	1.92415	5.32203	446	1021	1.92415	5.32203
ENSDARG00000035622	xbp1	0.914385	4.61822e-45	6.16678e-44	up	no	168.234	89.213	40137	17654	168.234	89.213
ENSDARG00000063310	oxr1b	-1.05513	4.7241e-45	6.30359e-44	down	yes	5.40306	11.3348	2289	3981	5.40306	11.3348
ENSDARG00000079340	slc47a4	-1.81931	5.04066e-45	6.72113e-44	down	yes	0.617612	2.43255	156	509	0.617612	2.43255
ENSDARG00000006868	trh	-1.57105	5.10113e-45	6.79683e-44	down	yes	1.70485	5.26259	304	776	1.70485	5.26259
ENSDARG00000075334	arhgap32a	-1.10307	5.92473e-45	7.8885e-44	down	yes	1.92576	4.25158	1368	2504	1.92576	4.25158
ENSDARG00000067673	snapc4	1.0955	6.25282e-45	8.31933e-44	up	yes	2.39585	1.06799	2397	887	2.39585	1.06799
ENSDARG00000104500	fyco1a	-1.23692	6.74069e-45	8.96195e-44	down	yes	1.51493	3.70632	756	1532	1.51493	3.70632
ENSDARG00000101789	cyp1c2	1.36801	7.21152e-45	9.58102e-44	up	yes	5.9615	2.24838	1311	410	5.9615	2.24838
ENSDARG00000076830	si:dkey-65b12.6	-0.97232	7.47203e-45	9.91996e-44	down	no	4.37038	8.67085	5935	9763	4.37038	8.67085
ENSDARG00000057698	ctsd	0.9105	7.48786e-45	9.93383e-44	up	no	209.834	111.585	44112	19454	209.834	111.585
ENSDARG00000046013	rasl11a	1.25789	7.57689e-45	1.00447e-43	up	yes	8.60023	3.53804	1765	603	8.60023	3.53804
ENSDARG00000009942	cdc6	1.12654	7.66751e-45	1.01575e-43	up	yes	6.71599	3.02182	2503	934	6.71599	3.02182
ENSDARG00000090557	MFAP4	1.35416	8.10458e-45	1.07288e-43	up	yes	9.46649	3.64205	1400	448	9.46649	3.64205
ENSDARG00000094577	cdc42se2	-1.48003	8.61907e-45	1.14017e-43	down	yes	1.90203	5.48474	377	900	1.90203	5.48474
ENSDARG00000030335	zc3h10	-1.24777	9.20168e-45	1.21637e-43	down	yes	1.29257	3.20698	705	1448	1.29257	3.20698
ENSDARG00000020057	bmpr2b	-1.51251	1.04934e-44	1.38613e-43	down	yes	0.687857	2.1478	291	751	0.687857	2.1478
ENSDARG00000053544	hspa4l	-1.07786	1.06081e-44	1.40026e-43	down	yes	5.29137	11.2807	1850	3270	5.29137	11.2807
ENSDARG00000026829	cotl1	0.904919	1.07606e-44	1.41938e-43	up	no	430.388	229.808	60490	26786	430.388	229.808
ENSDARG00000061634	aifm4	-1.14215	1.10549e-44	1.45715e-43	down	yes	5.15143	11.4904	1244	2299	5.15143	11.4904
ENSDARG00000036316	rpl39	0.92141	1.24936e-44	1.64562e-43	up	no	194.955	102.887	23736	10391	194.955	102.887
ENSDARG00000061272	BX294434.1	-1.04827	1.25176e-44	1.6476e-43	down	yes	7.69417	16.0188	2412	4163	7.69417	16.0188
ENSDARG00000038185	gh1	-2.06533	1.32422e-44	1.74173e-43	down	yes	0.930482	4.21288	112	421	0.930482	4.21288
ENSDARG00000097492	AL772314.1	-1.52989	1.40332e-44	1.84445e-43	down	yes	2.08766	6.21716	337	830	2.08766	6.21716
ENSDARG00000027777	tnfaip3	-1.77981	1.46908e-44	1.92951e-43	down	yes	0.725341	2.73407	171	533	0.725341	2.73407
ENSDARG00000103659	bco1l	-1.78621	1.74687e-44	2.29272e-43	down	yes	0.632752	2.42731	164	520	0.632752	2.42731
ENSDARG00000002644	rgs5a	-1.09283	1.74876e-44	2.29356e-43	down	yes	4.9729	10.7201	1628	2910	4.9729	10.7201
ENSDARG00000024744	dpp6b	-1.12789	1.81859e-44	2.38346e-43	down	yes	3.19563	7.10224	1251	2306	3.19563	7.10224
ENSDARG00000077407	si:dkey-184p18.2	1.29445	1.92545e-44	2.52171e-43	up	yes	6.67232	2.66101	1553	515	6.67232	2.66101
ENSDARG00000074697	npdc1a	-1.21882	2.56515e-44	3.35711e-43	down	yes	6.74262	15.8266	922	1794	6.74262	15.8266
ENSDARG00000100190	si:ch211-188p14.4	-1.04327	3.08315e-44	4.03218e-43	down	yes	10.8776	22.5235	2479	4256	10.8776	22.5235
ENSDARG00000104264	XKR4	-1.08319	3.27478e-44	4.27976e-43	down	yes	3.45481	7.43162	1624	2897	3.45481	7.43162
ENSDARG00000057468	kcnc2	-1.70269	3.57828e-44	4.67308e-43	down	yes	0.576964	2.10357	185	557	0.576964	2.10357
ENSDARG00000078707	sema7a	-1.744	3.58727e-44	4.68151e-43	down	yes	0.505506	1.92822	165	520	0.505506	1.92822
ENSDARG00000086505	mast3b	-1.20081	3.65387e-44	4.76504e-43	down	yes	0.995516	2.41825	763	1534	0.995516	2.41825
ENSDARG00000021265	mybpc2b	0.928684	3.72577e-44	4.85537e-43	up	no	39.4818	20.6938	15270	6638	39.4818	20.6938
ENSDARG00000092976	si:ch211-127i16.2	-1.21007	3.80612e-44	4.95657e-43	down	yes	1.4061	3.38435	794	1584	1.4061	3.38435
ENSDARG00000006207	gpx1b	1.27605	3.83615e-44	4.99214e-43	up	yes	19.2455	7.88826	1676	570	19.2455	7.88826
ENSDARG00000089458	rp1l1a	-1.24963	3.99166e-44	5.19085e-43	down	yes	0.479631	1.27825	492	1087	0.479631	1.27825
ENSDARG00000016490	rab11fip3	-1.19456	4.08468e-44	5.30806e-43	down	yes	0.895512	2.17848	749	1510	0.895512	2.17848
ENSDARG00000043497	scrn2	-1.13766	4.20238e-44	5.45716e-43	down	yes	2.30222	5.18548	1109	2071	2.30222	5.18548
ENSDARG00000098809	snap91	-0.978226	4.37105e-44	5.6722e-43	down	no	12.3431	24.4134	5482	8991	12.3431	24.4134
ENSDARG00000089159	acot14	1.12937	4.4084e-44	5.71664e-43	up	yes	10.814	4.88895	2459	922	10.814	4.88895
ENSDARG00000010294	fmodb	-1.31889	4.5079e-44	5.84156e-43	down	yes	5.71555	14.4083	626	1309	5.71555	14.4083
ENSDARG00000056797	ppp2r2ca	-1.13367	4.61949e-44	5.98195e-43	down	yes	5.10128	11.3124	1246	2290	5.10128	11.3124
ENSDARG00000078302	brinp1	-1.28875	4.7242e-44	6.11325e-43	down	yes	1.75046	4.42096	619	1296	1.75046	4.42096
ENSDARG00000036140	crybgx	-0.99013	4.99863e-44	6.46381e-43	down	no	64.9177	129.049	4791	7898	64.9177	129.049
ENSDARG00000105271	2018-09-04	-1.27219	5.47953e-44	7.08071e-43	down	yes	5.74908	14.0272	730	1478	5.74908	14.0272
ENSDARG00000032623	rcan3	-1.06866	5.75456e-44	7.43088e-43	down	yes	5.15601	10.9244	1848	3247	5.15601	10.9244
ENSDARG00000030758	guca1c	-1.65782	5.82876e-44	7.52143e-43	down	yes	0.283806	1.11105	154	498	0.283806	1.11105
ENSDARG00000101037	asf1ba	1.20137	6.13516e-44	7.91127e-43	up	yes	15.0633	6.49395	2054	735	15.0633	6.49395
ENSDARG00000006353	itga5	1.0148	6.25592e-44	8.06134e-43	up	yes	7.53263	3.67738	4375	1772	7.53263	3.67738
ENSDARG00000042833	rffl	1.1435	6.45045e-44	8.30619e-43	up	yes	12.9007	5.78489	2330	867	12.9007	5.78489
ENSDARG00000015312	klf12a	1.05545	6.62803e-44	8.52889e-43	up	yes	6.40619	3.03043	3314	1301	6.40619	3.03043
ENSDARG00000063661	nuak2	1.09471	7.10178e-44	9.13213e-43	up	yes	10.7664	4.98799	2827	1086	10.7664	4.98799
ENSDARG00000105411	si:ch211-113d11.5	-1.02031	7.17208e-44	9.2161e-43	down	yes	9.49586	19.3638	2948	4984	9.49586	19.3638
ENSDARG00000069767	nectin1a	-1.63211	7.51539e-44	9.65051e-43	down	yes	1.34362	4.37471	245	662	1.34362	4.37471
ENSDARG00000077847	olfm2a	-1.02269	7.76784e-44	9.96773e-43	down	yes	7.38799	15.1134	2793	4738	7.38799	15.1134
ENSDARG00000099252	ipcef1	1.3288	8.08467e-44	1.03671e-42	up	yes	3.49671	1.33185	1304	413	3.49671	1.33185
ENSDARG00000062485	dock11	-1.14779	8.61664e-44	1.10415e-42	down	yes	0.87031	2.04996	873	1706	0.87031	2.04996
ENSDARG00000100011	strn	-1.06618	9.40621e-44	1.20449e-42	down	yes	2.76233	5.89337	1694	2997	2.76233	5.89337
ENSDARG00000093753	BX004774.2	-1.79196	9.50766e-44	1.21664e-42	down	yes	1.61091	5.82462	186	556	1.61091	5.82462
ENSDARG00000070781	gjd2b	-1.5298	1.09449e-43	1.39957e-42	down	yes	0.86005	2.67211	282	727	0.86005	2.67211
ENSDARG00000079564	myh7	-0.956877	1.13292e-43	1.44772e-42	down	no	6.98336	13.6495	7008	11359	6.98336	13.6495
ENSDARG00000023082	krt1-19d	-0.97897	1.13911e-43	1.45461e-42	down	no	38.6788	76.3352	5332	8726	38.6788	76.3352
ENSDARG00000093851	CU639468.1	-1.5031	1.29264e-43	1.64953e-42	down	yes	0.481176	1.54735	255	678	0.481176	1.54735
ENSDARG00000017058	large2	-1.09337	1.39183e-43	1.77487e-42	down	yes	1.65672	3.64836	1277	2330	1.65672	3.64836
ENSDARG00000020450	cacng8a	-1.19925	1.42902e-43	1.82103e-42	down	yes	2.87522	6.73171	902	1750	2.87522	6.73171
ENSDARG00000101637	ccnd1	0.914232	1.64669e-43	2.09696e-42	up	no	26.3158	13.9169	17518	7684	26.3158	13.9169
ENSDARG00000110596	CABZ01079179.1	-1.30489	1.77147e-43	2.25278e-42	down	yes	3.45008	8.67099	619	1289	3.45008	8.67099
ENSDARG00000103259	opn4xb	-1.64494	1.77149e-43	2.25278e-42	down	yes	1.01783	3.39584	228	630	1.01783	3.39584
ENSDARG00000005853	slc25a6	-1.39548	1.91619e-43	2.43511e-42	down	yes	3.80864	10.1827	475	1052	3.80864	10.1827
ENSDARG00000055874	cpe	-0.934689	1.91988e-43	2.43812e-42	down	no	26.4638	50.6762	16956	26927	26.4638	50.6762
ENSDARG00000070157	tgm2a	-1.12808	1.9675e-43	2.49687e-42	down	yes	4.39819	9.73156	1208	2217	4.39819	9.73156
ENSDARG00000027017	ppp2r5a	-1.68669	1.98953e-43	2.52308e-42	down	yes	0.358666	1.37653	158	501	0.358666	1.37653
ENSDARG00000045383	gpr22b	-1.31648	2.04305e-43	2.58918e-42	down	yes	0.653445	1.77651	443	999	0.653445	1.77651
ENSDARG00000045262	gsnb	0.93308	2.12307e-43	2.68873e-42	up	no	43.6466	22.8118	11753	5095	43.6466	22.8118
ENSDARG00000054058	h1fx	0.920402	2.16651e-43	2.74187e-42	up	no	67.199	35.4582	15519	6791	67.199	35.4582
ENSDARG00000062880	cntn3a.1	-1.21274	2.1828e-43	2.76058e-42	down	yes	2.0084	4.7868	803	1586	2.0084	4.7868
ENSDARG00000036995	lsm6	1.1989	2.2714e-43	2.87066e-42	up	yes	27.1645	11.7766	2041	735	27.1645	11.7766
ENSDARG00000016775	aqr	0.952413	2.43874e-43	3.08004e-42	up	no	17.5441	9.0179	8070	3440	17.5441	9.0179
ENSDARG00000090170	rab11fip4a	-1.10613	2.52868e-43	3.19144e-42	down	yes	5.47596	11.9032	1374	2479	5.47596	11.9032
ENSDARG00000097082	im:7152348	1.45472	3.03983e-43	3.83393e-42	up	yes	7.24369	2.57917	1067	316	7.24369	2.57917
ENSDARG00000105003	scn1bb	-1.05479	3.42971e-43	4.3227e-42	down	yes	10.8527	22.6533	2023	3502	10.8527	22.6533
ENSDARG00000039181	trpm3	-1.46991	3.60057e-43	4.53494e-42	down	yes	0.529896	1.64484	278	715	0.529896	1.64484
ENSDARG00000012367	trim46a	-1.30235	3.70584e-43	4.66435e-42	down	yes	2.27865	5.76646	587	1233	2.27865	5.76646
ENSDARG00000075110	dab2ipb	-1.10544	3.76133e-43	4.73095e-42	down	yes	2.71149	5.94931	1268	2307	2.71149	5.94931
ENSDARG00000092281	flnb	-1.18242	3.89112e-43	4.89086e-42	down	yes	0.943885	2.26917	758	1510	0.943885	2.26917
ENSDARG00000062531	mapk8ip3	-0.970028	4.20296e-43	5.27921e-42	down	no	9.14338	18.0067	5054	8252	9.14338	18.0067
ENSDARG00000075441	vwa2	-1.21064	4.31326e-43	5.41407e-42	down	yes	3.44534	8.10536	857	1670	3.44534	8.10536
ENSDARG00000041492	si:ch211-196f5.2	1.60167	4.33136e-43	5.43308e-42	up	yes	11.9002	3.85403	855	230	11.9002	3.85403
ENSDARG00000062347	mtus2a	-1.09526	4.40352e-43	5.51983e-42	down	yes	2.5854	5.63742	1335	2412	2.5854	5.63742
ENSDARG00000076667	ccng1	0.883126	4.57489e-43	5.73074e-42	up	no	379.559	205.748	92384	41532	379.559	205.748
ENSDARG00000104716	zgc:91849	1.08051	4.74625e-43	5.94137e-42	up	yes	5.78308	2.68188	2694	1036	5.78308	2.68188
ENSDARG00000040890	fdps	0.976895	4.9949e-43	6.24837e-42	up	no	10.2946	5.18121	5627	2349	10.2946	5.18121
ENSDARG00000013056	itpk1a	-1.28045	5.31207e-43	6.64062e-42	down	yes	2.87118	7.11745	644	1324	2.87118	7.11745
ENSDARG00000075491	si:ch211-26b3.4	-0.999056	5.44792e-43	6.80584e-42	down	no	5.73154	11.5555	3141	5251	5.73154	11.5555
ENSDARG00000045145	shisa9a	-1.31883	5.67726e-43	7.08753e-42	down	yes	2.19383	5.62226	552	1173	2.19383	5.62226
ENSDARG00000016393	arf2b	0.905285	5.88942e-43	7.34741e-42	up	no	110.306	58.8488	21060	9319	110.306	58.8488
ENSDARG00000075194	si:dkey-56e3.3	1.20821	5.99849e-43	7.47841e-42	up	yes	8.44113	3.59663	1852	655	8.44113	3.59663
ENSDARG00000104110	col4a2	-1.0146	6.33474e-43	7.89228e-42	down	yes	5.18164	10.5708	2617	4427	5.18164	10.5708
ENSDARG00000101079	HECTD4	-1.07261	6.68008e-43	8.31691e-42	down	yes	0.799386	1.79161	1063	1976	0.799386	1.79161
ENSDARG00000076748	ntn2	-1.45565	7.14462e-43	8.88926e-42	down	yes	0.96163	2.81183	333	808	0.96163	2.81183
ENSDARG00000070571	zgc:153953	1.12909	7.71747e-43	9.59551e-42	up	yes	9.1038	4.10801	2260	846	9.1038	4.10801
ENSDARG00000006093	cdk15	-1.77242	7.80385e-43	9.69636e-42	down	yes	0.787101	2.93057	168	517	0.787101	2.93057
ENSDARG00000061011	hlfb	-1.39994	7.83998e-43	9.73468e-42	down	yes	4.40714	11.7939	461	1022	4.40714	11.7939
ENSDARG00000020795	rac3b	-0.96436	7.97875e-43	9.90031e-42	down	no	12.7609	24.9942	5441	8838	12.7609	24.9942
ENSDARG00000010641	slc20a1b	0.887851	7.99265e-43	9.91089e-42	up	no	87.5625	47.2744	42203	18897	87.5625	47.2744
ENSDARG00000044010	loxl2a	0.988581	8.24175e-43	1.02129e-41	up	no	23.8378	11.964	5306	2209	23.8378	11.964
ENSDARG00000102161	si:ch211-148f13.1	-1.45899	8.84574e-43	1.0954e-41	down	yes	0.371786	1.19702	246	656	0.371786	1.19702
ENSDARG00000029252	ssb	0.930422	8.8693e-43	1.09758e-41	up	no	41.3676	21.6583	10793	4687	41.3676	21.6583
ENSDARG00000002255	epb41l3a	-0.982321	8.95811e-43	1.10782e-41	down	no	11.7742	23.3591	4047	6658	11.7742	23.3591
ENSDARG00000074396	fscn2b	-1.24089	9.43853e-43	1.16645e-41	down	yes	2.05078	4.98323	699	1409	2.05078	4.98323
ENSDARG00000055752	npas4a	-1.67067	9.53824e-43	1.17798e-41	down	yes	0.317533	1.22927	152	486	0.317533	1.22927
ENSDARG00000061047	abcg4a	-1.70869	9.75393e-43	1.20381e-41	down	yes	0.713238	2.55819	184	545	0.713238	2.55819
ENSDARG00000002635	zgc:85722	-1.04505	1.02498e-42	1.26417e-41	down	yes	5.12452	10.6805	1965	3397	5.12452	10.6805
ENSDARG00000056130	neurog1	1.46996	1.06487e-42	1.31248e-41	up	yes	7.24698	2.55221	1015	297	7.24698	2.55221
ENSDARG00000041417	atp6ap1a	-0.950329	1.08963e-42	1.3421e-41	down	no	20.3496	39.4151	7320	11758	20.3496	39.4151
ENSDARG00000099203	atp1b2a	-0.928338	1.10947e-42	1.36563e-41	down	no	63.9235	121.742	16409	25917	63.9235	121.742
ENSDARG00000035952	cdr2a	-1.70021	1.14099e-42	1.40348e-41	down	yes	1.32959	4.54544	208	588	1.32959	4.54544
ENSDARG00000062134	kcnab2b	-1.97797	1.23712e-42	1.52072e-41	down	yes	0.623962	2.75197	113	411	0.623962	2.75197
ENSDARG00000038505	polr2h	1.25711	1.27834e-42	1.57033e-41	up	yes	3.05331	1.21928	1428	473	3.05331	1.21928
ENSDARG00000008551	pole3	0.995506	1.2844e-42	1.57674e-41	up	no	38.768	19.3947	4978	2065	38.768	19.3947
ENSDARG00000038784	faim2a	-1.30392	1.34706e-42	1.65255e-41	down	yes	4.86689	12.1632	613	1269	4.86689	12.1632
ENSDARG00000101289	slc29a1a	-0.979742	1.51795e-42	1.86095e-41	down	no	5.68371	11.3061	3717	6131	5.68371	11.3061
ENSDARG00000015559	fstl1a	1.04122	1.55748e-42	1.90815e-41	up	yes	23.3935	11.3158	3554	1426	23.3935	11.3158
ENSDARG00000031046	nr1h5	1.56504	1.63575e-42	2.00271e-41	up	yes	3.99975	1.28559	824	220	3.99975	1.28559
ENSDARG00000020609	snap25a	-0.927945	1.7838e-42	2.18252e-41	down	no	53.2884	101.475	14895	23521	53.2884	101.475
ENSDARG00000043465	atp6v1b2	-0.958716	1.8772e-42	2.29528e-41	down	no	24.44	47.5955	5858	9461	24.44	47.5955
ENSDARG00000020960	hgs	-0.945613	1.90052e-42	2.32224e-41	down	no	26.2689	50.6866	7839	12543	26.2689	50.6866
ENSDARG00000094708	sftpba	-2.04486	2.11201e-42	2.57894e-41	down	yes	0.714003	3.25884	105	395	0.714003	3.25884
ENSDARG00000069339	tbc1d24	-1.02132	2.14163e-42	2.61338e-41	down	yes	3.52407	7.25605	2195	3748	3.52407	7.25605
ENSDARG00000003250	pik3cd	-1.63073	2.23528e-42	2.72586e-41	down	yes	0.318975	1.19744	160	498	0.318975	1.19744
ENSDARG00000063054	shank3b	-1.18782	2.33093e-42	2.84061e-41	down	yes	1.41156	3.34345	790	1551	1.41156	3.34345
ENSDARG00000078250	zgc:194398	-1.32258	2.45411e-42	2.98875e-41	down	yes	1.95416	5.0377	523	1119	1.95416	5.0377
ENSDARG00000097245	soga3a	-0.997011	2.49602e-42	3.03779e-41	down	no	4.72616	9.53235	2868	4797	4.72616	9.53235
ENSDARG00000094133	wu:fc21g02	-0.955084	2.56086e-42	3.11464e-41	down	no	15.8304	30.7842	5943	9583	15.8304	30.7842
ENSDARG00000031720	clstn1	-0.916582	2.6436e-42	3.21315e-41	down	no	35.4323	66.9722	24673	38675	35.4323	66.9722
ENSDARG00000009899	znf385a	-1.35043	2.6939e-42	3.27212e-41	down	yes	1.99188	5.23404	484	1054	1.99188	5.23404
ENSDARG00000079891	dnajc6	-0.976481	2.71669e-42	3.29764e-41	down	no	4.47014	8.89248	3587	5916	4.47014	8.89248
ENSDARG00000069701	lgi2b	-1.54019	3.25082e-42	3.94339e-41	down	yes	1.71773	5.18656	290	727	1.71773	5.18656
ENSDARG00000104387	slc4a5	-1.27364	3.31428e-42	4.01772e-41	down	yes	0.775412	2.01649	508	1092	0.775412	2.01649
ENSDARG00000040627	grik1b	-1.3791	3.54119e-42	4.28996e-41	down	yes	1.62612	4.38974	432	967	1.62612	4.38974
ENSDARG00000016081	cldn15la	-1.06644	3.59451e-42	4.3517e-41	down	yes	18.5204	38.8959	1738	3026	18.5204	38.8959
ENSDARG00000052739	egf	-1.46936	3.66051e-42	4.42869e-41	down	yes	0.756306	2.2711	300	746	0.756306	2.2711
ENSDARG00000043589	ca4a	-1.23287	3.80058e-42	4.59514e-41	down	yes	3.19052	7.63384	736	1461	3.19052	7.63384
ENSDARG00000001559	csmd2	-1.23589	3.9976e-42	4.83017e-41	down	yes	0.290553	0.819859	367	859	0.290553	0.819859
ENSDARG00000088181	mpped1	-1.19171	4.32127e-42	5.21783e-41	down	yes	1.90637	4.48302	809	1577	1.90637	4.48302
ENSDARG00000062217	kcnj3b	-1.21972	4.33053e-42	5.22558e-41	down	yes	1.61478	3.89376	711	1421	1.61478	3.89376
ENSDARG00000013828	snx13	-1.70756	4.44702e-42	5.36264e-41	down	yes	0.414951	1.58187	155	488	0.414951	1.58187
ENSDARG00000079276	ube2ql1	-1.23458	4.60019e-42	5.54371e-41	down	yes	8.33684	19.753	780	1531	8.33684	19.753
ENSDARG00000026513	hoxb6b	1.31072	4.61742e-42	5.56083e-41	up	yes	11.3849	4.52979	1367	451	11.3849	4.52979
ENSDARG00000015404	arl3l2	-1.70279	6.02537e-42	7.25171e-41	down	yes	1.60243	5.44194	206	579	1.60243	5.44194
ENSDARG00000071095	abi3bpb	-0.967913	6.26672e-42	7.53725e-41	down	no	10.3882	20.415	4256	6937	10.3882	20.415
ENSDARG00000098899	zmp:0000001082	1.5931	6.28308e-42	7.552e-41	up	yes	2.09083	0.626169	715	178	2.09083	0.626169
ENSDARG00000020212	slc1a1	-1.09934	6.28966e-42	7.55498e-41	down	yes	4.25984	9.24128	1276	2295	4.25984	9.24128
ENSDARG00000027529	hmox1a	1.00201	6.44075e-42	7.73142e-41	up	yes	25.0164	12.4407	4370	1803	25.0164	12.4407
ENSDARG00000078151	si:ch211-264f5.8	-1.45662	6.93228e-42	8.31602e-41	down	yes	0.940202	2.75498	321	779	0.940202	2.75498
ENSDARG00000077124	si:ch211-255p10.4	-1.69927	7.09811e-42	8.50941e-41	down	yes	0.667356	2.39188	180	533	0.667356	2.39188
ENSDARG00000054456	clip3	-1.01488	7.94801e-42	9.5221e-41	down	yes	8.3934	17.0629	2430	4096	8.3934	17.0629
ENSDARG00000061990	kcnh4b	-1.56259	8.48175e-42	1.01549e-40	down	yes	0.133467	0.589625	108	396	0.133467	0.589625
ENSDARG00000002917	gls2b	-1.93521	8.63577e-42	1.03326e-40	down	yes	0.486596	2.14334	111	402	0.486596	2.14334
ENSDARG00000076586	csf2rb	1.69891	1.07692e-41	1.28769e-40	up	yes	0.735538	0.157361	454	81	0.735538	0.157361
ENSDARG00000028000	pfkpa	-0.94419	1.09528e-41	1.30879e-40	down	no	14.1514	27.3213	6373	10200	14.1514	27.3213
ENSDARG00000055190	slc17a5	-1.03953	1.11147e-41	1.32728e-40	down	yes	8.84666	18.2903	1959	3358	8.84666	18.2903
ENSDARG00000043820	nme2a	-1.90468	1.1533e-41	1.37634e-40	down	yes	0.864399	3.51095	132	442	0.864399	3.51095
ENSDARG00000074680	rims1a	-0.995033	1.1902e-41	1.41945e-40	down	no	3.20467	6.48662	2542	4264	3.20467	6.48662
ENSDARG00000008740	esf1	1.04523	1.3082e-41	1.55917e-40	up	yes	10.9261	5.24288	3120	1243	10.9261	5.24288
ENSDARG00000014053	olfm1b	-0.968851	1.3218e-41	1.57437e-40	down	no	14.7932	29.0502	4105	6685	14.7932	29.0502
ENSDARG00000069632	emp1	-1.91316	1.34872e-41	1.60539e-40	down	yes	0.876816	3.579	130	437	0.876816	3.579
ENSDARG00000075133	adgrb1a	-0.959848	1.34996e-41	1.60583e-40	down	no	4.08242	8.03525	3918	6395	4.08242	8.03525
ENSDARG00000006413	rpl38	0.932129	1.4226e-41	1.69113e-40	up	no	80.4844	42.133	8578	3724	80.4844	42.133
ENSDARG00000020814	faimb	-1.83283	1.54098e-41	1.83068e-40	down	yes	1.94304	7.17803	165	503	1.94304	7.17803
ENSDARG00000013415	lmna	0.965647	1.62506e-41	1.92932e-40	up	no	5.99944	3.02321	4855	2030	5.99944	3.02321
ENSDARG00000005540	xpo7	0.921298	1.66811e-41	1.97916e-40	up	no	18.1257	9.52379	9178	4000	18.1257	9.52379
ENSDARG00000086159	si:ch73-206d17.1	-1.7041	1.82083e-41	2.15897e-40	down	yes	0.168675	0.775413	99	376	0.168675	0.775413
ENSDARG00000075954	serpinh1a	0.914786	1.84795e-41	2.18971e-40	up	no	27.0893	14.3218	10412	4565	27.0893	14.3218
ENSDARG00000042210	sema3ab	-1.28615	1.85745e-41	2.19955e-40	down	yes	1.78292	4.492	555	1160	1.78292	4.492
ENSDARG00000010791	dla	0.943067	1.86038e-41	2.20161e-40	up	no	13.8371	7.14907	6713	2877	13.8371	7.14907
ENSDARG00000053424	myl2b	-1.95059	2.03369e-41	2.40517e-40	down	yes	0.60481	2.62432	112	402	0.60481	2.62432
ENSDARG00000056938	kera	-1.1154	2.05183e-41	2.42506e-40	down	yes	3.76784	8.27991	1119	2038	3.76784	8.27991
ENSDARG00000105013	hoxa9a	1.50601	2.11675e-41	2.50018e-40	up	yes	4.76493	1.61286	876	246	4.76493	1.61286
ENSDARG00000054616	cldni	0.871458	2.13641e-41	2.52179e-40	up	no	180.408	98.5648	44872	20332	180.408	98.5648
ENSDARG00000099850	iqsec3a	-0.998463	2.1626e-41	2.55106e-40	down	no	2.63066	5.35551	2283	3853	2.63066	5.35551
ENSDARG00000055722	bco2a	-1.24247	2.26592e-41	2.67123e-40	down	yes	0.785588	1.99533	536	1129	0.785588	1.99533
ENSDARG00000101826	BX936284.1	-1.11938	2.28732e-41	2.69474e-40	down	yes	2.51406	5.57914	1037	1908	2.51406	5.57914
ENSDARG00000068515	chs1	-1.24601	2.29848e-41	2.70615e-40	down	yes	1.22858	3.05118	596	1226	1.22858	3.05118
ENSDARG00000104101	si:ch73-287m6.1	-1.03872	2.34269e-41	2.75644e-40	down	yes	3.43686	7.16614	1740	3008	3.43686	7.16614
ENSDARG00000104108	slco1d1	-0.997052	2.4591e-41	2.89157e-40	down	no	8.07004	16.2067	2710	4513	8.07004	16.2067
ENSDARG00000104930	si:dkey-225f23.5	-1.32212	2.6807e-41	3.15013e-40	down	yes	0.848351	2.27119	432	958	0.848351	2.27119
ENSDARG00000063255	btbd11a	-1.09374	2.77751e-41	3.2618e-40	down	yes	1.76309	3.87633	1104	2012	1.76309	3.87633
ENSDARG00000098226	smpd3	-1.34741	2.95896e-41	3.47268e-40	down	yes	2.25354	5.88872	471	1021	2.25354	5.88872
ENSDARG00000069117	kcnh5b	-1.77035	3.0065e-41	3.52622e-40	down	yes	0.468918	1.84078	140	454	0.468918	1.84078
ENSDARG00000115778	chrnb2a	-1.57066	3.19157e-41	3.7409e-40	down	yes	0.224323	0.86337	145	464	0.224323	0.86337
ENSDARG00000097630	si:ch211-282b22.1	1.33722	3.38941e-41	3.97027e-40	up	yes	7.98529	3.10001	1246	403	7.98529	3.10001
ENSDARG00000017126	ilvbl	-0.996824	3.40987e-41	3.9917e-40	down	no	4.40722	8.89462	2497	4178	4.40722	8.89462
ENSDARG00000035978	ube3c	0.926263	3.43674e-41	4.0206e-40	up	no	13.8595	7.24574	7871	3413	13.8595	7.24574
ENSDARG00000056651	gfra4a	-1.49449	3.57428e-41	4.17884e-40	down	yes	0.61741	1.9214	258	664	0.61741	1.9214
ENSDARG00000104700	acvr2ab	-1.36401	3.7647e-41	4.39868e-40	down	yes	3.50231	9.17232	465	1010	3.50231	9.17232
ENSDARG00000103388	znf609a	-1.04211	3.83717e-41	4.48051e-40	down	yes	3.27952	6.8592	1651	2864	3.27952	6.8592
ENSDARG00000100709	agxt2	-1.02646	4.06857e-41	4.74769e-40	down	yes	10.5741	21.6435	2070	3514	10.5741	21.6435
ENSDARG00000104530	znf609b	-0.935216	4.10091e-41	4.7824e-40	down	no	5.02822	9.70606	5542	8873	5.02822	9.70606
ENSDARG00000000369	prkag3b	-1.51792	4.27625e-41	4.98373e-40	down	yes	2.20864	6.51143	303	740	2.20864	6.51143
ENSDARG00000014068	pgam1b	-0.93404	4.66388e-41	5.43204e-40	down	no	26.7558	51.2112	7034	11166	26.7558	51.2112
ENSDARG00000024017	mdga2a	-1.14437	4.74511e-41	5.52096e-40	down	yes	2.2314	5.05355	946	1777	2.2314	5.05355
ENSDARG00000058358	krt8	0.857976	4.74621e-41	5.52096e-40	up	no	501.428	276.606	146293	66927	501.428	276.606
ENSDARG00000010186	myo3a	-1.26551	5.07463e-41	5.89926e-40	down	yes	0.529993	1.41458	428	948	0.529993	1.41458
ENSDARG00000091509	atp6ap1la	-1.32632	5.28366e-41	6.13838e-40	down	yes	3.04383	7.78353	508	1078	3.04383	7.78353
ENSDARG00000053804	osbpl2a	-1.87247	5.48326e-41	6.36625e-40	down	yes	0.862838	3.42552	134	442	0.862838	3.42552
ENSDARG00000030108	sec22ba	1.06406	5.81598e-41	6.7483e-40	up	yes	15.3684	7.29827	2746	1082	15.3684	7.29827
ENSDARG00000019063	fat1b	-1.02308	6.41571e-41	7.43948e-40	down	yes	0.673053	1.47104	1128	2043	0.673053	1.47104
ENSDARG00000043317	kita	-1.37641	6.5023e-41	7.53514e-40	down	yes	1.08081	2.96565	387	880	1.08081	2.96565
ENSDARG00000097231	ugt1b2	-1.90832	6.92245e-41	8.01698e-40	down	yes	0.481474	2.08269	110	395	0.481474	2.08269
ENSDARG00000099648	LO018363.1	-1.20275	7.82312e-41	9.05437e-40	down	yes	6.27432	14.5723	809	1558	6.27432	14.5723
ENSDARG00000044684	rbp4l	-0.954507	7.90389e-41	9.1421e-40	down	no	22.7299	44.1425	4546	7321	22.7299	44.1425
ENSDARG00000058179	ackr3b	0.914434	8.03582e-41	9.28887e-40	up	no	48.8463	25.8686	9591	4213	48.8463	25.8686
ENSDARG00000077654	grm8a	-1.19215	8.51869e-41	9.84085e-40	down	yes	2.1965	5.14736	774	1502	2.1965	5.14736
ENSDARG00000040284	si:dkey-79d12.5	1.43602	9.28252e-41	1.07165e-39	up	yes	2.49465	0.858946	891	255	2.49465	0.858946
ENSDARG00000063050	rc3h2	-1.25363	9.3503e-41	1.0788e-39	down	yes	0.878333	2.23274	522	1099	0.878333	2.23274
ENSDARG00000067626	ywhag1	-1.03755	9.90019e-41	1.14153e-39	down	yes	13.4543	27.7234	1859	3176	13.4543	27.7234
ENSDARG00000062959	zgc:158785	-1.78861	1.00177e-40	1.15436e-39	down	yes	0.253038	1.11969	106	387	0.253038	1.11969
ENSDARG00000062812	glsa	-1.33642	1.00371e-40	1.15587e-39	down	yes	2.46175	6.36902	482	1034	2.46175	6.36902
ENSDARG00000016494	ddc	-1.28841	1.01286e-40	1.16568e-39	down	yes	1.13928	2.92704	499	1061	1.13928	2.92704
ENSDARG00000074829	rasip1	1.12563	1.06179e-40	1.22123e-39	up	yes	5.71928	2.56699	2078	774	5.71928	2.56699
ENSDARG00000052766	EVI5L	-1.85308	1.13437e-40	1.30388e-39	down	yes	0.353476	1.53828	108	389	0.353476	1.53828
ENSDARG00000088900	si:dkey-21o19.2	1.89307	1.15229e-40	1.32366e-39	up	yes	6.09133	1.56691	543	116	6.09133	1.56691
ENSDARG00000004232	dlb	0.947651	1.2917e-40	1.48288e-39	up	no	18.9382	9.77086	5892	2522	18.9382	9.77086
ENSDARG00000062667	mpp3b	-1.30831	1.32519e-40	1.52037e-39	down	yes	2.47688	6.28167	523	1099	2.47688	6.28167
ENSDARG00000002771	si:ch211-48m9.1	-1.16457	1.44249e-40	1.65392e-39	down	yes	1.09591	2.58082	738	1441	1.09591	2.58082
ENSDARG00000034883	acbd5a	-1.08398	1.52609e-40	1.74868e-39	down	yes	3.55039	7.63839	1244	2217	3.55039	7.63839
ENSDARG00000105037	snrpf	0.967415	1.58389e-40	1.81379e-39	up	no	81.3855	41.5735	5098	2160	81.3855	41.5735
ENSDARG00000061101	snx19a	-1.50334	1.63926e-40	1.87603e-39	down	yes	1.04499	3.14602	279	696	1.04499	3.14602
ENSDARG00000100594	sez6l	-1.08556	1.75224e-40	2.00409e-39	down	yes	1.35425	2.98619	1020	1866	1.35425	2.98619
ENSDARG00000071011	cdk5r2a	-0.965592	1.764e-40	2.01629e-39	down	no	20.3503	39.8367	3648	5922	20.3503	39.8367
ENSDARG00000077994	b4galt2	-1.91399	1.76722e-40	2.01871e-39	down	yes	0.571396	2.43015	115	403	0.571396	2.43015
ENSDARG00000030604	phkg1a	-1.15903	1.85673e-40	2.11964e-39	down	yes	3.2862	7.46161	911	1714	3.2862	7.46161
ENSDARG00000009018	rhbg	-0.903539	2.00244e-40	2.28457e-39	down	no	38.6909	72.4641	15299	23762	38.6909	72.4641
ENSDARG00000021151	ptpreb	-1.05538	2.0186e-40	2.30158e-39	down	yes	4.54515	9.55384	1487	2592	4.54515	9.55384
ENSDARG00000057671	epas1b	-0.990534	2.11118e-40	2.40564e-39	down	no	2.5263	5.11824	2180	3662	2.5263	5.11824
ENSDARG00000058731	slc2a6	1.60177	2.16169e-40	2.46168e-39	up	yes	1.31056	0.364739	609	142	1.31056	0.364739
ENSDARG00000070437	rpl22	0.874967	2.3119e-40	2.63111e-39	up	no	54.838	29.8558	20356	9192	54.838	29.8558
ENSDARG00000102415	scinla	-0.905382	2.32675e-40	2.64637e-39	down	no	48.3345	90.6198	13786	21435	48.3345	90.6198
ENSDARG00000090722	leg1.1	-1.02071	2.3478e-40	2.66867e-39	down	yes	14.8481	30.2285	2044	3451	14.8481	30.2285
ENSDARG00000056004	sprn	-1.24696	2.45677e-40	2.7908e-39	down	yes	4.51528	10.8539	661	1316	4.51528	10.8539
ENSDARG00000002564	syngr1a	-1.05067	2.62731e-40	2.9827e-39	down	yes	11.7665	24.4813	1616	2789	11.7665	24.4813
ENSDARG00000101914	metrnl	0.949948	2.69966e-40	3.06295e-39	up	no	27.571	14.2239	5641	2414	27.571	14.2239
ENSDARG00000002945	bgnb	1.0122	2.86411e-40	3.24752e-39	up	yes	10.9297	5.3684	3344	1362	10.9297	5.3684
ENSDARG00000091111	si:ch211-15b10.6	0.988952	2.97497e-40	3.37115e-39	up	no	26.0759	13.0886	4072	1695	26.0759	13.0886
ENSDARG00000073900	fam212b	1.45771	3.03463e-40	3.43664e-39	up	yes	3.72567	1.29282	883	254	3.72567	1.29282
ENSDARG00000090612	FO904898.3	1.89223	3.20602e-40	3.62849e-39	up	yes	3.67533	0.917039	518	108	3.67533	0.917039
ENSDARG00000001994	stxbp1a	-0.895611	3.26068e-40	3.68809e-39	down	no	59.3559	110.512	21658	33438	59.3559	110.512
ENSDARG00000023532	pinx1	1.05047	3.76988e-40	4.26142e-39	up	yes	15.1997	7.28686	2772	1103	15.1997	7.28686
ENSDARG00000058206	si:ch211-153b23.5	0.856683	4.03176e-40	4.55465e-39	up	no	195.926	108.15	45228	20705	195.926	108.15
ENSDARG00000058985	KCNJ6	-1.5623	4.11169e-40	4.6421e-39	down	yes	2.14018	6.51582	266	670	2.14018	6.51582
ENSDARG00000103459	evplb	-0.905702	4.26709e-40	4.8146e-39	down	no	17.9396	33.6964	11049	17211	17.9396	33.6964
ENSDARG00000013312	cadps2	-1.28522	4.30818e-40	4.85798e-39	down	yes	0.919179	2.38394	471	1009	0.919179	2.38394
ENSDARG00000030097	sdcbp	-1.39342	4.54752e-40	5.12225e-39	down	yes	3.20804	8.59023	410	909	3.20804	8.59023
ENSDARG00000006811	sult1st6	-1.60787	4.5481e-40	5.12225e-39	down	yes	1.43053	4.56508	231	609	1.43053	4.56508
ENSDARG00000067999	CABZ01084793.1	-1.2905	4.58152e-40	5.15674e-39	down	yes	6.58059	16.2416	574	1175	6.58059	16.2416
ENSDARG00000059939	dab1a	-1.4676	4.79049e-40	5.38865e-39	down	yes	0.980988	2.8896	296	720	0.980988	2.8896
ENSDARG00000076283	snrpd3l	0.999781	5.35856e-40	6.02396e-39	up	no	57.4876	28.6982	3775	1563	57.4876	28.6982
ENSDARG00000001154	rimbp2	-1.48591	5.45463e-40	6.12823e-39	down	yes	0.530514	1.66602	243	630	0.530514	1.66602
ENSDARG00000067829	ppargc1a	-1.28364	5.51098e-40	6.18775e-39	down	yes	2.06725	5.17624	537	1114	2.06725	5.17624
ENSDARG00000039502	eef1a1a	-1.00407	6.72838e-40	7.55005e-39	down	yes	5.73583	11.6047	2105	3531	5.73583	11.6047
ENSDARG00000008811	cmtm3	1.33336	7.03539e-40	7.88975e-39	up	yes	6.78341	2.63163	1163	375	6.78341	2.63163
ENSDARG00000037337	cnrip1b	-1.2654	7.144e-40	8.00667e-39	down	yes	5.99715	14.5572	612	1232	5.99715	14.5572
ENSDARG00000110266	si:ch211-200p22.4	-1.16587	7.69609e-40	8.62018e-39	down	yes	9.4286	21.2792	902	1688	9.4286	21.2792
ENSDARG00000061228	pfdn4	1.02799	7.72046e-40	8.64223e-39	up	yes	27.4801	13.4251	3095	1254	27.4801	13.4251
ENSDARG00000035273	tmtc2b	-1.74601	7.7548e-40	8.67539e-39	down	yes	0.897622	3.24631	161	483	0.897622	3.24631
ENSDARG00000089766	nrg3b	-1.17908	8.43634e-40	9.43211e-39	down	yes	2.76501	6.3873	789	1511	2.76501	6.3873
ENSDARG00000086300	si:ch211-236d3.4	-1.91028	8.73182e-40	9.75653e-39	down	yes	0.979016	3.95583	125	418	0.979016	3.95583
ENSDARG00000098269	CABZ01079039.1	-1.84384	9.47764e-40	1.05835e-38	down	yes	1.07918	4.13285	141	446	1.07918	4.13285
ENSDARG00000098941	CU856520.1	-1.01914	9.53758e-40	1.06439e-38	down	yes	11.4056	23.2186	1934	3264	11.4056	23.2186
ENSDARG00000053272	si:dkey-166d12.2	-1.44878	9.98839e-40	1.11403e-38	down	yes	0.842631	2.47316	296	717	0.842631	2.47316
ENSDARG00000036846	anks4b	-1.18357	1.02321e-39	1.14052e-38	down	yes	0.959143	2.30572	640	1275	0.959143	2.30572
ENSDARG00000001835	nalcn	-0.992701	1.13503e-39	1.2644e-38	down	no	2.76728	5.60561	2043	3429	2.76728	5.60561
ENSDARG00000053358	basp1	-0.897068	1.24034e-39	1.38087e-38	down	no	56.3324	104.993	13876	21447	56.3324	104.993
ENSDARG00000070624	cacng7b	-1.92674	1.25421e-39	1.39548e-38	down	yes	0.651685	2.75786	113	394	0.651685	2.75786
ENSDARG00000018257	ncoa1	-1.03734	1.25759e-39	1.39839e-38	down	yes	2.4041	5.0395	1434	2492	2.4041	5.0395
ENSDARG00000078132	tex2l	-1.48569	1.32481e-39	1.47225e-38	down	yes	0.642031	1.97806	251	640	0.642031	1.97806
ENSDARG00000031817	trim2a	-1.63738	1.34672e-39	1.49568e-38	down	yes	0.57972	2.01461	181	519	0.57972	2.01461
ENSDARG00000006010	bmi1a	1.00313	1.45727e-39	1.6175e-38	up	yes	12.6353	6.25381	3373	1385	12.6353	6.25381
ENSDARG00000095949	si:dkey-22i16.9	-1.65846	1.50713e-39	1.67182e-38	down	yes	0.362183	1.35902	148	459	0.362183	1.35902
ENSDARG00000027016	gbf1	-0.949732	1.55862e-39	1.7279e-38	down	no	3.20936	6.29208	3089	5023	3.20936	6.29208
ENSDARG00000100990	nme3	1.11813	1.70116e-39	1.88479e-38	up	yes	17.793	8.14313	2130	809	17.793	8.14313
ENSDARG00000026247	si:dkey-105e17.1	-1.21293	1.70252e-39	1.88516e-38	down	yes	2.84345	6.72313	685	1343	2.84345	6.72313
ENSDARG00000094512	gabrz	-1.6829	1.71045e-39	1.89281e-38	down	yes	0.589332	2.11325	164	487	0.589332	2.11325
ENSDARG00000035694	stm	-0.890369	1.86455e-39	2.06209e-38	down	no	51.382	95.3296	17275	26579	51.382	95.3296
ENSDARG00000076679	rai1	-0.96692	2.01192e-39	2.22374e-38	down	no	2.65327	5.28172	2447	4039	2.65327	5.28172
ENSDARG00000076401	cacng3b	-0.992902	2.06914e-39	2.28562e-38	down	no	4.92906	9.90875	2156	3594	4.92906	9.90875
ENSDARG00000079620	amigo1	-1.49822	2.08069e-39	2.29699e-38	down	yes	2.1455	6.2434	295	712	2.1455	6.2434
ENSDARG00000096978	CU972512.1	1.35136	2.35733e-39	2.60083e-38	up	yes	1.68092	0.597985	910	269	1.68092	0.597985
ENSDARG00000003994	syt9a	-1.11422	2.37709e-39	2.62107e-38	down	yes	2.41022	5.33406	991	1819	2.41022	5.33406
ENSDARG00000070830	zgc:136858	-1.09976	2.43809e-39	2.68672e-38	down	yes	3.84789	8.36107	1054	1899	3.84789	8.36107
ENSDARG00000034757	zdhhc2	-1.42333	2.47175e-39	2.72217e-38	down	yes	1.14292	3.23357	325	763	1.14292	3.23357
ENSDARG00000092260	si:ch73-290k24.6	-1.3056	2.48491e-39	2.73504e-38	down	yes	2.32818	5.90213	495	1040	2.32818	5.90213
ENSDARG00000010420	ndrg1b	-0.993532	2.62748e-39	2.89023e-38	down	no	12.8341	25.6524	2295	3803	12.8341	25.6524
ENSDARG00000091660	fgfbp1b	1.26678	2.65278e-39	2.91632e-38	up	yes	15.621	6.43345	1361	465	15.621	6.43345
ENSDARG00000102554	zgc:112433	-1.57495	2.70057e-39	2.96709e-38	down	yes	1.67752	5.19568	242	622	1.67752	5.19568
ENSDARG00000045094	si:dkey-222b8.1	-1.79555	2.77801e-39	3.05034e-38	down	yes	0.810323	3.06017	142	445	0.810323	3.06017
ENSDARG00000117133	cst14b.1	0.980866	2.83764e-39	3.11396e-38	up	no	131.2	66.4265	4037	1695	131.2	66.4265
ENSDARG00000076638	MEX3A	-1.59994	2.97428e-39	3.26197e-38	down	yes	1.49702	4.74107	228	597	1.49702	4.74107
ENSDARG00000101861	cyp2k19	-1.24246	2.98053e-39	3.26687e-38	down	yes	1.66044	4.06524	574	1165	1.66044	4.06524
ENSDARG00000054300	dhrs1	-1.00628	3.01532e-39	3.30116e-38	down	yes	15.3609	30.9568	2069	3456	15.3609	30.9568
ENSDARG00000017676	mmp2	0.8471	3.01539e-39	3.30116e-38	up	no	139.04	77.2479	42396	19534	139.04	77.2479
ENSDARG00000086169	sgk494b	-1.62394	3.1721e-39	3.47065e-38	down	yes	1.31183	4.25148	214	574	1.31183	4.25148
ENSDARG00000059057	atpv0e2	-1.0834	3.23406e-39	3.53634e-38	down	yes	13.4989	28.7165	1223	2158	13.4989	28.7165
ENSDARG00000054025	hoxb8b	1.38903	3.55174e-39	3.88141e-38	up	yes	9.30216	3.48994	1019	317	9.30216	3.48994
ENSDARG00000019692	colq	-1.21917	3.64088e-39	3.97646e-38	down	yes	0.771752	1.92956	519	1075	0.771752	1.92956
ENSDARG00000105362	faim2b	-1.4203	3.85197e-39	4.20451e-38	down	yes	2.58763	7.09319	362	821	2.58763	7.09319
ENSDARG00000075532	slc4a11	-1.7196	4.14288e-39	4.51937e-38	down	yes	0.494346	1.85745	143	446	0.494346	1.85745
ENSDARG00000074488	ifngr1	-1.53189	4.15095e-39	4.52549e-38	down	yes	1.75813	5.27305	265	660	1.75813	5.27305
ENSDARG00000103266	mgea5l	-1.31194	4.46235e-39	4.86211e-38	down	yes	1.6008	4.12266	455	972	1.6008	4.12266
ENSDARG00000017220	otud7b	-1.60686	4.57578e-39	4.98275e-38	down	yes	0.458735	1.60184	173	500	0.458735	1.60184
ENSDARG00000003934	nxnl2	-1.58383	4.84705e-39	5.27504e-38	down	yes	2.55348	7.85418	247	630	2.55348	7.85418
ENSDARG00000100398	pax7a	-1.21235	5.1269e-39	5.5763e-38	down	yes	1.21937	2.95717	602	1205	1.21937	2.95717
ENSDARG00000069737	pou4f2	-0.961521	5.56291e-39	6.04695e-38	down	no	9.10227	17.8202	2938	4770	9.10227	17.8202
ENSDARG00000054537	nhsl1a	-0.972374	5.78355e-39	6.28308e-38	down	no	2.52654	5.05344	2200	3647	2.52654	5.05344
ENSDARG00000078172	CU984600.1	0.908379	5.85347e-39	6.35529e-38	up	no	9.20011	4.85495	6573	2877	9.20011	4.85495
ENSDARG00000059177	tax1bp3	0.939108	6.1346e-39	6.6566e-38	up	no	26.6143	13.833	5259	2267	26.6143	13.833
ENSDARG00000029874	khk	-1.60546	6.16688e-39	6.68768e-38	down	yes	0.893659	2.92364	205	555	0.893659	2.92364
ENSDARG00000061471	sema5ba	-1.29354	6.23845e-39	6.76132e-38	down	yes	1.02175	2.64974	445	954	1.02175	2.64974
ENSDARG00000020845	tns1b	-1.25408	6.48131e-39	7.02041e-38	down	yes	0.748307	1.92334	456	972	0.748307	1.92334
ENSDARG00000074564	fam57bb	-1.4701	6.70123e-39	7.25435e-38	down	yes	2.25429	6.42237	312	737	2.25429	6.42237
ENSDARG00000101866	asic1b	-1.22673	7.23688e-39	7.82961e-38	down	yes	1.40565	3.42377	572	1156	1.40565	3.42377
ENSDARG00000092170	apoc1	0.842617	7.28121e-39	7.87294e-38	up	no	560.869	312.714	44152	20415	560.869	312.714
ENSDARG00000101695	si:dkey-26m3.3	-1.32349	7.34869e-39	7.94124e-38	down	yes	0.238684	0.747626	234	606	0.238684	0.747626
ENSDARG00000075456	pik3ca	-1.11705	7.42717e-39	8.02135e-38	down	yes	1.79535	4.01106	903	1673	1.79535	4.01106
ENSDARG00000101446	PCP4L1	-0.886672	7.54858e-39	8.14768e-38	down	no	27.9141	51.6955	13929	21391	27.9141	51.6955
ENSDARG00000059001	pim2	1.07106	7.94667e-39	8.57235e-38	up	yes	8.71973	4.09792	2223	867	8.71973	4.09792
ENSDARG00000089063	lactbl1a	-1.30806	8.55695e-39	9.22528e-38	down	yes	2.26203	5.74858	476	1002	2.26203	5.74858
ENSDARG00000031438	kcnj11l	-1.18323	8.57673e-39	9.24118e-38	down	yes	3.6718	8.46521	760	1451	3.6718	8.46521
ENSDARG00000031875	trpa1b	-1.4832	8.63459e-39	9.29809e-38	down	yes	0.301474	1.02239	183	515	0.301474	1.02239
ENSDARG00000100041	CU571069.1	-1.54796	8.7258e-39	9.39082e-38	down	yes	0.805748	2.54843	225	590	0.805748	2.54843
ENSDARG00000016439	slc7a1	-1.59596	8.95945e-39	9.63664e-38	down	yes	0.87402	2.84443	209	561	0.87402	2.84443
ENSDARG00000101028	fnbp1b	-1.42511	9.85151e-39	1.05899e-37	down	yes	1.54833	4.32633	328	761	1.54833	4.32633
ENSDARG00000097528	si:dkey-7j14.5	-0.99408	1.00661e-38	1.08143e-37	down	no	8.24151	16.5147	2088	3469	8.24151	16.5147
ENSDARG00000115657	prkca	-0.940647	1.02964e-38	1.10552e-37	down	no	5.50161	10.6517	3398	5456	5.50161	10.6517
ENSDARG00000033804	snx27a	-1.0893	1.04078e-38	1.11684e-37	down	yes	5.18638	11.1479	1095	1951	5.18638	11.1479
ENSDARG00000069590	tmem150c	-1.66258	1.09878e-38	1.17839e-37	down	yes	1.04991	3.54039	191	530	1.04991	3.54039
ENSDARG00000090035	rtn4r	-1.18402	1.13969e-38	1.22155e-37	down	yes	2.15934	5.03342	713	1376	2.15934	5.03342
ENSDARG00000074372	elfn1b	-1.54753	1.15963e-38	1.2422e-37	down	yes	0.444405	1.49138	193	534	0.444405	1.49138
ENSDARG00000100851	gphnb	-0.977504	1.18238e-38	1.26583e-37	down	no	6.6123	13.1169	2358	3877	6.6123	13.1169
ENSDARG00000042259	tgfbr1b	-1.91605	1.23701e-38	1.32355e-37	down	yes	0.546252	2.33888	106	375	0.546252	2.33888
ENSDARG00000052242	aff2	-1.00971	1.27036e-38	1.35845e-37	down	yes	0.940937	1.99593	1204	2117	0.940937	1.99593
ENSDARG00000001913	palmda	-1.05383	1.34538e-38	1.43783e-37	down	yes	1.36221	2.93559	1071	1912	1.36221	2.93559
ENSDARG00000089255	si:ch211-286c4.6	-1.0663	1.36491e-38	1.45786e-37	down	yes	2.43159	5.2013	1125	1995	2.43159	5.2013
ENSDARG00000003061	cd276	0.973553	1.37205e-38	1.46464e-37	up	no	9.47627	4.77672	3635	1520	9.47627	4.77672
ENSDARG00000096310	wu:fj64h06	1.1077	1.37573e-38	1.46771e-37	up	yes	5.23346	2.37491	1941	731	5.23346	2.37491
ENSDARG00000061699	sipa1l3	-1.36121	1.43195e-38	1.5268e-37	down	yes	0.518005	1.48766	302	718	0.518005	1.48766
ENSDARG00000042872	zdhhc8a	-1.18013	1.45407e-38	1.54949e-37	down	yes	3.49301	8.04168	755	1439	3.49301	8.04168
ENSDARG00000020887	armc1l	1.1076	1.47426e-38	1.5701e-37	up	yes	15.2356	7.01671	2073	792	15.2356	7.01671
ENSDARG00000062084	clcn1a	-1.44316	1.50506e-38	1.60197e-37	down	yes	0.66932	1.9919	266	657	0.66932	1.9919
ENSDARG00000088315	si:ch211-103f14.3	-1.2633	1.56382e-38	1.66356e-37	down	yes	0.742055	1.9213	436	936	0.742055	1.9213
ENSDARG00000100274	WDR7	-0.99041	1.68373e-38	1.79008e-37	down	no	5.15637	10.3431	2026	3368	5.15637	10.3431
ENSDARG00000055455	gpm6aa	-0.868282	1.73758e-38	1.84626e-37	down	no	84.1504	153.698	43553	65970	84.1504	153.698
ENSDARG00000058392	adcy2a	-1.37673	1.8207e-38	1.93347e-37	down	yes	0.956918	2.6446	338	775	0.956918	2.6446
ENSDARG00000087413	bean1	-1.17869	1.87038e-38	1.98508e-37	down	yes	0.499632	1.2574	486	1014	0.499632	1.2574
ENSDARG00000075670	rereb	-0.928328	1.94517e-38	2.06327e-37	down	no	9.38291	17.9466	4113	6523	9.38291	17.9466
ENSDARG00000014465	arhgef25b	1.07723	2.05477e-38	2.17827e-37	up	yes	8.98919	4.20772	2118	823	8.98919	4.20772
ENSDARG00000093185	GUCY1A2	-1.37286	2.09014e-38	2.21449e-37	down	yes	2.02121	5.39358	386	853	2.02121	5.39358
ENSDARG00000012140	ccnl1b	0.883904	2.16944e-38	2.29718e-37	up	no	32.7083	17.6788	9469	4246	32.7083	17.6788
ENSDARG00000036549	agpat3	-0.891589	2.18706e-38	2.31452e-37	down	no	36.5637	67.9192	9643	14855	36.5637	67.9192
ENSDARG00000077367	ntng2a	-1.39292	2.19006e-38	2.31635e-37	down	yes	1.94095	5.25973	364	817	1.94095	5.25973
ENSDARG00000024865	dscama	-0.909921	2.25758e-38	2.38639e-37	down	no	7.08245	13.3954	5279	8278	7.08245	13.3954
ENSDARG00000061479	thsd7aa	-1.03238	2.29021e-38	2.4195e-37	down	yes	2.45338	5.12267	1338	2317	2.45338	5.12267
ENSDARG00000070625	enpp5	-1.02811	2.58147e-38	2.72564e-37	down	yes	3.44146	7.12225	1437	2467	3.44146	7.12225
ENSDARG00000092071	si:ch211-117n7.6	-1.84235	2.59235e-38	2.73556e-37	down	yes	1.02247	3.9251	134	425	1.02247	3.9251
ENSDARG00000101239	hsd17b4	-0.939673	2.5995e-38	2.74153e-37	down	no	16.3928	31.5347	3590	5727	16.3928	31.5347
ENSDARG00000103483	litaf	1.01821	2.61386e-38	2.7551e-37	up	yes	11.6757	5.714	2788	1132	11.6757	5.714
ENSDARG00000026865	fam107b	0.912049	2.6524e-38	2.79412e-37	up	no	36.6767	19.4442	6399	2813	36.6767	19.4442
ENSDARG00000000767	spi1b	1.84107	2.67309e-38	2.81431e-37	up	yes	1.89033	0.455531	471	95	1.89033	0.455531
ENSDARG00000077145	adcy3a	-1.07637	2.76525e-38	2.90967e-37	down	yes	3.2211	6.90328	1089	1934	3.2211	6.90328
ENSDARG00000003877	pbrm1	-1.00137	2.80582e-38	2.95068e-37	down	yes	2.85687	5.81936	1674	2827	2.85687	5.81936
ENSDARG00000099695	si:dkey-61n16.5	-1.37915	2.89753e-38	3.04538e-37	down	yes	0.632842	1.80623	306	721	0.632842	1.80623
ENSDARG00000015731	ano5a	-1.29528	3.00543e-38	3.15699e-37	down	yes	1.52177	3.88023	457	966	1.52177	3.88023
ENSDARG00000079912	rapgefl1	-1.2325	3.01656e-38	3.16687e-37	down	yes	2.22013	5.35169	586	1171	2.22013	5.35169
ENSDARG00000002215	rtca	0.924954	3.10414e-38	3.25696e-37	up	no	19.7124	10.3351	5413	2354	19.7124	10.3351
ENSDARG00000077112	si:ch211-180f4.1	-1.21123	3.22592e-38	3.38281e-37	down	yes	2.85687	6.74621	642	1258	2.85687	6.74621
ENSDARG00000030700	ctps1a	0.891664	3.2716e-38	3.42876e-37	up	no	10.5973	5.66577	7313	3243	10.5973	5.66577
ENSDARG00000067701	myoz3a	-1.51869	3.3537e-38	3.5128e-37	down	yes	0.436491	1.43721	202	546	0.436491	1.43721
ENSDARG00000025667	adgrb2	-1.44837	3.75381e-38	3.92966e-37	down	yes	1.3604	3.88544	302	714	1.3604	3.88544
ENSDARG00000035652	sat1a.1	-0.975699	3.77245e-38	3.94692e-37	down	no	13.4013	26.4517	2370	3878	13.4013	26.4517
ENSDARG00000075383	gramd1ba	-1.21406	3.77923e-38	3.95177e-37	down	yes	1.22263	2.96837	565	1137	1.22263	2.96837
ENSDARG00000075833	lyve1a	1.29827	3.89075e-38	4.06608e-37	up	yes	7.86904	3.14032	1165	386	7.86904	3.14032
ENSDARG00000009299	dusp8a	-0.943515	4.17852e-38	4.36434e-37	down	no	9.30063	17.9794	3186	5108	9.30063	17.9794
ENSDARG00000036031	sept5b	-1.27256	4.21411e-38	4.39902e-37	down	yes	4.47161	10.9445	541	1098	4.47161	10.9445
ENSDARG00000055965	klc3	-1.71522	4.50627e-38	4.70133e-37	down	yes	0.794473	2.83697	158	467	0.794473	2.83697
ENSDARG00000074275	limch1a	-1.13309	4.54792e-38	4.7421e-37	down	yes	2.13114	4.79352	832	1552	2.13114	4.79352
ENSDARG00000079873	si:ch211-160d14.6	-1.38715	5.04833e-38	5.26089e-37	down	yes	2.03351	5.48043	367	819	2.03351	5.48043
ENSDARG00000103735	elovl1b	0.891598	5.28166e-38	5.50093e-37	up	no	27.8509	14.966	7784	3470	27.8509	14.966
ENSDARG00000040380	arhgef1a	0.946092	5.43836e-38	5.66094e-37	up	no	9.75436	5.01477	4156	1772	9.75436	5.01477
ENSDARG00000070222	fam43b	-1.61123	5.76156e-38	5.99398e-37	down	yes	0.991971	3.2361	200	540	0.991971	3.2361
ENSDARG00000001910	rorab	-0.903634	6.18873e-38	6.43474e-37	down	no	12.799	24.031	5774	8991	12.799	24.031
ENSDARG00000058868	apc	-0.874715	6.25866e-38	6.50378e-37	down	no	14.2417	26.1976	13193	20126	14.2417	26.1976
ENSDARG00000053542	kctd12.2	0.997463	6.34787e-38	6.59276e-37	up	no	20.9141	10.4255	3110	1286	20.9141	10.4255
ENSDARG00000003381	si:ch211-266g18.6	-1.30977	6.37945e-38	6.62183e-37	down	yes	1.33794	3.46468	423	908	1.33794	3.46468
ENSDARG00000062970	fam129ba	0.922898	6.76396e-38	7.01699e-37	up	no	11.4193	5.97584	5053	2193	11.4193	5.97584
ENSDARG00000107534	erich2	1.80278	6.82925e-38	7.08073e-37	up	yes	4.0946	1.10227	529	119	4.0946	1.10227
ENSDARG00000074698	sdsl	-1.81833	7.67936e-38	7.95766e-37	down	yes	0.882296	3.36429	135	424	0.882296	3.36429
ENSDARG00000103576	LO016987.1	-1.71519	8.52225e-38	8.82613e-37	down	yes	1.09662	3.829	167	481	1.09662	3.829
ENSDARG00000059340	dlgap2a	-1.40514	8.6809e-38	8.98539e-37	down	yes	0.294642	0.94518	208	552	0.294642	0.94518
ENSDARG00000052674	csnk1a1	0.847281	9.7039e-38	1.00386e-36	up	no	66.2461	36.7772	18199	8380	66.2461	36.7772
ENSDARG00000053956	sptbn2	-0.887738	1.02603e-37	1.06083e-36	down	no	9.8341	18.2808	7459	11500	9.8341	18.2808
ENSDARG00000011909	itpr2	-1.16748	1.13116e-37	1.16865e-36	down	yes	1.01905	2.41361	619	1215	1.01905	2.41361
ENSDARG00000076055	rpgrip1	-1.14726	1.13158e-37	1.16865e-36	down	yes	1.45921	3.35352	717	1366	1.45921	3.35352
ENSDARG00000100246	FP016234.1	-1.29701	1.15247e-37	1.18955e-36	down	yes	2.43846	6.13749	468	977	2.43846	6.13749
ENSDARG00000036878	sh3bgrl2	-1.0928	1.18867e-37	1.22623e-36	down	yes	4.59976	9.92397	992	1774	4.59976	9.92397
ENSDARG00000045926	crabp1a	1.28518	1.20763e-37	1.24509e-36	up	yes	13.6321	5.53455	1196	403	13.6321	5.53455
ENSDARG00000062797	nell2b	-0.880901	1.47751e-37	1.52249e-36	down	no	18.0401	33.3054	9349	14313	18.0401	33.3054
ENSDARG00000098523	NCAM2	-1.66	1.53854e-37	1.58448e-36	down	yes	0.675401	2.35039	166	477	0.675401	2.35039
ENSDARG00000025034	syngr3b	-0.981105	1.56516e-37	1.611e-36	down	no	5.09947	10.1636	1963	3244	5.09947	10.1636
ENSDARG00000068714	ksr1a	-1.21618	1.65764e-37	1.70524e-36	down	yes	1.66839	4.00851	576	1146	1.66839	4.00851
ENSDARG00000008100	slc7a10a	-0.924572	1.67444e-37	1.72156e-36	down	no	12.395	23.617	3770	5957	12.395	23.617
ENSDARG00000053136	b2m	1.62205	1.71538e-37	1.76267e-36	up	yes	2.60009	0.777185	615	154	2.60009	0.777185
ENSDARG00000019856	atp1a1b	-0.869674	1.72596e-37	1.77255e-36	down	no	44.0179	80.5144	15038	22811	44.0179	80.5144
ENSDARG00000063068	syne1b	-0.883738	1.93557e-37	1.98671e-36	down	no	1.33595	2.54954	3632	5747	1.33595	2.54954
ENSDARG00000031768	roraa	-0.906306	1.95801e-37	2.00863e-36	down	no	5.21085	9.85381	4376	6861	5.21085	9.85381
ENSDARG00000074839	impg1b	-1.45614	1.97674e-37	2.02671e-36	down	yes	0.637098	1.9224	246	615	0.637098	1.9224
ENSDARG00000025903	lgals9l1	1.26722	2.02815e-37	2.07826e-36	up	yes	5.32315	2.1531	1178	396	5.32315	2.1531
ENSDARG00000037278	lrata	1.75129	2.03271e-37	2.08177e-36	up	yes	4.72112	1.33204	551	129	4.72112	1.33204
ENSDARG00000025011	synj1	-0.892312	2.0628e-37	2.11142e-36	down	no	6.92428	12.9381	5832	9038	6.92428	12.9381
ENSDARG00000024540	tspan36	0.871957	2.13359e-37	2.18266e-36	up	no	63.5827	34.6966	9563	4328	63.5827	34.6966
ENSDARG00000052734	hmgcra	0.968013	2.18349e-37	2.23247e-36	up	no	7.65477	3.86432	3313	1388	7.65477	3.86432
ENSDARG00000044632	myo7ab	-1.12894	2.23221e-37	2.28101e-36	down	yes	1.07076	2.46045	712	1355	1.07076	2.46045
ENSDARG00000007370	dysf	0.905255	2.41609e-37	2.46754e-36	up	no	5.29217	2.77909	4958	2160	5.29217	2.77909
ENSDARG00000053774	alpi.2	-1.64138	2.69406e-37	2.74992e-36	down	yes	0.289498	1.1151	127	406	0.289498	1.1151
ENSDARG00000017446	camk1db	-1.04023	2.9675e-37	3.02735e-36	down	yes	2.72469	5.70912	1208	2096	2.72469	5.70912
ENSDARG00000008457	faah2a	-1.22053	2.97162e-37	3.02987e-36	down	yes	2.48374	5.92096	588	1162	2.48374	5.92096
ENSDARG00000026137	sfxn5b	-1.06541	3.14814e-37	3.20807e-36	down	yes	2.37449	5.07852	1021	1811	2.37449	5.07852
ENSDARG00000011065	camk2b1	-0.875031	3.35398e-37	3.41594e-36	down	no	16.1947	29.7853	9637	14700	16.1947	29.7853
ENSDARG00000112100	neto2b	-1.34371	3.37821e-37	3.43872e-36	down	yes	2.21674	5.77994	397	858	2.21674	5.77994
ENSDARG00000042922	gpr173	-1.32116	3.43559e-37	3.49519e-36	down	yes	3.26288	8.3027	440	928	3.26288	8.3027
ENSDARG00000020448	adi1	1.01179	3.45385e-37	3.51183e-36	up	yes	19.4661	9.60342	2705	1107	19.4661	9.60342
ENSDARG00000045155	phf5a	1.14922	3.56333e-37	3.62114e-36	up	yes	15.0815	6.74485	1674	622	15.0815	6.74485
ENSDARG00000116937	BX927333.1	-1.11703	3.64134e-37	3.69838e-36	down	yes	1.1766	2.66893	750	1411	1.1766	2.66893
ENSDARG00000087599	TENM3	-1.09236	3.90978e-37	3.96884e-36	down	yes	0.301536	0.756167	473	980	0.301536	0.756167
ENSDARG00000102730	mapk10	-1.1399	3.98357e-37	4.04152e-36	down	yes	2.67567	6.01661	798	1485	2.67567	6.01661
ENSDARG00000062991	abi1b	-1.55119	4.02781e-37	4.08415e-36	down	yes	1.04613	3.25884	220	568	1.04613	3.25884
ENSDARG00000076960	paqr4a	-1.85117	4.0681e-37	4.12273e-36	down	yes	1.13982	4.37317	128	407	1.13982	4.37317
ENSDARG00000016837	glipr2l	1.42374	4.18935e-37	4.24327e-36	up	yes	6.38076	2.31566	863	260	6.38076	2.31566
ENSDARG00000020136	ptges	1.22832	4.22105e-37	4.27303e-36	up	yes	13.2922	5.61598	1331	467	13.2922	5.61598
ENSDARG00000059423	prune2	-1.13618	4.2378e-37	4.28763e-36	down	yes	1.342	3.0695	716	1358	1.342	3.0695
ENSDARG00000043976	etf1b	0.824412	4.38898e-37	4.43815e-36	up	no	64.6839	36.4843	33466	15657	64.6839	36.4843
ENSDARG00000103718	chmp5b	0.875882	5.07584e-37	5.12988e-36	up	no	57.0665	31.0512	8325	3757	57.0665	31.0512
ENSDARG00000078102	si:ch211-150i13.1	-1.21266	5.36934e-37	5.42353e-36	down	yes	2.37174	5.62864	592	1163	2.37174	5.62864
ENSDARG00000031161	nr1d4a	-1.81425	5.40039e-37	5.45191e-36	down	yes	0.600441	2.36328	122	394	0.600441	2.36328
ENSDARG00000076624	ptprb	-1.00592	5.58758e-37	5.63779e-36	down	yes	2.1157	4.34963	1369	2334	2.1157	4.34963
ENSDARG00000052419	ankrd12	-0.900643	5.90663e-37	5.95645e-36	down	no	6.94429	13.051	4564	7113	6.94429	13.051
ENSDARG00000041065	hspb1	0.935491	6.45137e-37	6.50222e-36	up	no	25.5606	13.317	4275	1847	25.5606	13.317
ENSDARG00000057683	mcm6	0.861521	6.47912e-37	6.52661e-36	up	no	30.7599	16.8844	9952	4531	30.7599	16.8844
ENSDARG00000039757	mcfd2	1.03206	6.62142e-37	6.66631e-36	up	yes	5.43127	2.60486	2197	874	5.43127	2.60486
ENSDARG00000043757	ptbp3	-1.28018	8.70176e-37	8.75597e-36	down	yes	2.37103	5.90136	471	972	2.37103	5.90136
ENSDARG00000015566	dnmt3ab	-0.897882	8.75216e-37	8.80187e-36	down	no	5.37677	10.105	4428	6900	5.37677	10.105
ENSDARG00000056642	hdac9b	-1.01343	9.68905e-37	9.73877e-36	down	yes	1.75852	3.6518	1230	2119	1.75852	3.6518
ENSDARG00000061941	trpv4	1.06942	1.06117e-36	1.06604e-35	up	yes	7.43863	3.49223	2050	799	7.43863	3.49223
ENSDARG00000074746	kcnd1	-1.41217	1.08115e-36	1.08551e-35	down	yes	1.12562	3.16183	302	701	1.12562	3.16183
ENSDARG00000098257	pcdh15a	-1.31226	1.08436e-36	1.08814e-35	down	yes	0.375093	1.0798	276	658	0.375093	1.0798
ENSDARG00000000086	itsn1	-0.91151	1.09919e-36	1.10242e-35	down	no	5.57625	10.5771	3568	5614	5.57625	10.5771
ENSDARG00000070266	spock3	-0.895452	1.12022e-36	1.1229e-35	down	no	19.1003	35.6163	5223	8076	19.1003	35.6163
ENSDARG00000031240	kidins220a	-0.984636	1.14556e-36	1.14767e-35	down	no	1.31061	2.69134	1347	2294	1.31061	2.69134
ENSDARG00000025043	trip13	1.42038	1.15375e-36	1.15526e-35	up	yes	4.79165	1.72759	846	254	4.79165	1.72759
ENSDARG00000090421	SH2B2	-1.43924	1.1873e-36	1.18821e-35	down	yes	1.47683	4.176	293	686	1.47683	4.176
ENSDARG00000036630	plp2	0.881196	1.28595e-36	1.28623e-35	up	no	55.1937	29.9199	7208	3241	55.1937	29.9199
ENSDARG00000007097	her13	1.21782	1.34616e-36	1.34572e-35	up	yes	8.54508	3.6168	1311	461	8.54508	3.6168
ENSDARG00000090963	atp6ap1lb	-1.09232	1.37061e-36	1.36942e-35	down	yes	3.4279	7.42205	963	1728	3.4279	7.42205
ENSDARG00000096242	si:ch211-76l23.4	-1.10606	1.38264e-36	1.38069e-35	down	yes	2.34221	5.15701	864	1576	2.34221	5.15701
ENSDARG00000078155	INAVA	1.03781	1.52142e-36	1.51774e-35	up	yes	6.42996	3.08053	2144	853	6.42996	3.08053
ENSDARG00000075435	akap11	-0.908165	1.52154e-36	1.51774e-35	down	no	1.98185	3.80691	2835	4516	1.98185	3.80691
ENSDARG00000104540	cyp2aa8	0.901312	1.55271e-36	1.548e-35	up	no	9.20417	4.88145	5070	2230	9.20417	4.88145
ENSDARG00000035309	entpd3	-1.19468	1.62513e-36	1.61932e-35	down	yes	2.97974	6.94933	629	1215	2.97974	6.94933
ENSDARG00000100363	dcun1d5	0.926838	1.67314e-36	1.66626e-35	up	no	11.5301	6.01754	4225	1831	11.5301	6.01754
ENSDARG00000078688	frs3	-1.48163	1.68216e-36	1.67434e-35	down	yes	0.389357	1.2666	191	514	0.389357	1.2666
ENSDARG00000091131	cry1bb	-0.860707	1.71124e-36	1.70236e-35	down	no	29.682	53.9819	12760	19244	29.682	53.9819
ENSDARG00000063475	abcg1	-1.26643	1.79026e-36	1.78001e-35	down	yes	1.30751	3.286	446	929	1.30751	3.286
ENSDARG00000104204	slc1a8a	-1.20739	1.79246e-36	1.78124e-35	down	yes	2.48859	5.87754	589	1153	2.48859	5.87754
ENSDARG00000005704	eps8l3b	-1.1072	1.80597e-36	1.7937e-35	down	yes	2.64256	5.80822	869	1583	2.64256	5.80822
ENSDARG00000075098	wdr17	-1.07059	1.85783e-36	1.84421e-35	down	yes	1.73902	3.76248	955	1712	1.73902	3.76248
ENSDARG00000104550	clcn2b	-1.37658	1.9483e-36	1.93298e-35	down	yes	0.270204	0.861241	204	536	0.270204	0.861241
ENSDARG00000028552	plppr3b	-0.9819	1.96141e-36	1.94493e-35	down	no	3.76523	7.53409	1683	2793	3.76523	7.53409
ENSDARG00000079632	si:dkey-28b4.7	1.05589	2.08094e-36	2.06235e-35	up	yes	28.1367	13.4818	2111	839	28.1367	13.4818
ENSDARG00000013711	zgc:77486	0.97193	2.08999e-36	2.07021e-35	up	no	7.10127	3.57138	2949	1231	7.10127	3.57138
ENSDARG00000080020	il13ra1	1.04218	2.17261e-36	2.15088e-35	up	yes	10.0343	4.82113	2145	855	10.0343	4.82113
ENSDARG00000095743	sox11b	0.827068	2.31185e-36	2.2875e-35	up	no	74.2329	41.7995	20143	9406	74.2329	41.7995
ENSDARG00000008553	zgc:136872	-1.41731	2.42766e-36	2.4008e-35	down	yes	1.14294	3.21974	294	685	1.14294	3.21974
ENSDARG00000093043	ugt2a7	-1.30776	2.49125e-36	2.46237e-35	down	yes	1.70385	4.36554	411	872	1.70385	4.36554
ENSDARG00000058848	mcoln1b	-1.6149	2.71569e-36	2.68276e-35	down	yes	0.901895	2.96871	183	499	0.901895	2.96871
ENSDARG00000069630	tat	-1.51258	2.85499e-36	2.81886e-35	down	yes	1.14446	3.4507	233	583	1.14446	3.4507
ENSDARG00000076103	grid2ipa	-1.46997	3.1057e-36	3.06476e-35	down	yes	0.132583	0.544292	106	361	0.132583	0.544292
ENSDARG00000061363	GFOD1	-1.74336	3.18971e-36	3.14598e-35	down	yes	0.853418	3.09218	143	428	0.853418	3.09218
ENSDARG00000014953	cnih3	-1.43991	3.25452e-36	3.20817e-35	down	yes	1.55336	4.38563	290	677	1.55336	4.38563
ENSDARG00000062376	nlgn3b	-0.897707	3.29296e-36	3.24433e-35	down	no	9.67406	18.1101	4317	6701	9.67406	18.1101
ENSDARG00000015557	zgc:100829	0.874991	3.37052e-36	3.31897e-35	up	no	25.2017	13.6959	7028	3168	25.2017	13.6959
ENSDARG00000094526	ksr2	-1.00347	3.64657e-36	3.58888e-35	down	yes	2.0125	4.13517	1297	2208	2.0125	4.13517
ENSDARG00000017882	rdh1	-1.20301	3.66107e-36	3.60122e-35	down	yes	1.29926	3.12137	537	1068	1.29926	3.12137
ENSDARG00000018321	lbx1a	1.24544	3.68152e-36	3.61941e-35	up	yes	8.15041	3.37985	1196	412	8.15041	3.37985
ENSDARG00000033950	lamb2l	-0.910876	3.70234e-36	3.63793e-35	down	no	4.51806	8.58281	3210	5057	4.51806	8.58281
ENSDARG00000079985	nrip2	-0.98663	3.77346e-36	3.70584e-35	down	no	4.35833	8.73442	1615	2684	4.35833	8.73442
ENSDARG00000073764	si:ch211-113j14.1	-1.06598	4.07521e-36	4.00005e-35	down	yes	5.25544	11.1121	1028	1802	5.25544	11.1121
ENSDARG00000011897	tsg101b	0.938311	4.22775e-36	4.14757e-35	up	no	11.0745	5.73132	3671	1576	11.0745	5.73132
ENSDARG00000102593	si:ch211-214b16.2	1.36376	4.42235e-36	4.33616e-35	up	yes	11.0057	4.21534	944	300	11.0057	4.21534
ENSDARG00000104413	rogdi	-0.929131	4.59261e-36	4.50071e-35	down	no	11.1229	21.2699	2844	4510	11.1229	21.2699
ENSDARG00000021241	zgc:165604	-1.52406	5.10066e-36	4.99593e-35	down	yes	0.466482	1.5292	185	501	0.466482	1.5292
ENSDARG00000055279	b3gat1b	-1.35723	5.22324e-36	5.11327e-35	down	yes	0.497283	1.43019	268	639	0.497283	1.43019
ENSDARG00000100255	si:ch73-29l19.1	-1.22606	5.22867e-36	5.11587e-35	down	yes	1.88245	4.53749	529	1054	1.88245	4.53749
ENSDARG00000010145	tor4aa	1.02244	5.808e-36	5.67969e-35	up	yes	7.86314	3.82013	2230	899	7.86314	3.82013
ENSDARG00000000796	nr4a1	-0.932205	5.92201e-36	5.7881e-35	down	no	4.23281	8.16783	2460	3936	4.23281	8.16783
ENSDARG00000010555	pdha1b	-1.84049	5.93886e-36	5.80149e-35	down	yes	0.405121	1.70899	100	349	0.405121	1.70899
ENSDARG00000100265	rhcgb	-1.13237	6.00497e-36	5.86297e-35	down	yes	4.65999	10.3348	793	1458	4.65999	10.3348
ENSDARG00000095332	si:dkey-14d8.1	1.22071	6.26134e-36	6.11003e-35	up	yes	1.59472	0.627156	1024	336	1.59472	0.627156
ENSDARG00000031261	sap30bp	0.924948	6.3188e-36	6.16283e-35	up	no	25.0333	13.1377	4171	1816	25.0333	13.1377
ENSDARG00000023933	skila	-1.1559	6.84619e-36	6.67367e-35	down	yes	3.14907	7.13968	698	1312	3.14907	7.13968
ENSDARG00000006242	ptp4a1	0.819904	6.91396e-36	6.73617e-35	up	no	84.9352	48.0707	21335	10015	84.9352	48.0707
ENSDARG00000003311	pank2	-0.925587	7.27324e-36	7.08246e-35	down	no	11.1867	21.3386	2892	4573	11.1867	21.3386
ENSDARG00000010516	rpl21	0.803351	7.52671e-36	7.32541e-35	up	no	231.453	132.584	55497	26364	231.453	132.584
ENSDARG00000076480	mcf2lb	-1.10149	7.56424e-36	7.35805e-35	down	yes	1.28636	2.8748	765	1415	1.28636	2.8748
ENSDARG00000093780	BX548078.1	-1.81047	7.84289e-36	7.62508e-35	down	yes	0.404407	1.66924	104	355	0.404407	1.66924
ENSDARG00000101645	MYRFL	-1.23382	8.2127e-36	7.98041e-35	down	yes	1.46595	3.58293	488	987	1.46595	3.58293
ENSDARG00000077715	GRIK3	-1.47665	8.35243e-36	8.11191e-35	down	yes	0.555368	1.7239	210	541	0.555368	1.7239
ENSDARG00000061255	dusp3a	-1.04686	8.37425e-36	8.12881e-35	down	yes	2.7718	5.8332	1037	1810	2.7718	5.8332
ENSDARG00000055120	ctsba	0.820712	8.6364e-36	8.37886e-35	up	no	83.7033	47.3463	19999	9384	83.7033	47.3463
ENSDARG00000076701	b4galnt4b	-1.14248	8.90284e-36	8.6328e-35	down	yes	1.34964	3.10021	650	1237	1.34964	3.10021
ENSDARG00000096257	si:ch73-367p23.2	-0.832915	9.40452e-36	9.11446e-35	down	no	230.078	409.912	79871	118011	230.078	409.912
ENSDARG00000027355	slc25a4	-0.837943	9.42615e-36	9.13063e-35	down	no	244.467	437.063	35244	52255	244.467	437.063
ENSDARG00000104295	arhgap21a	-0.956071	1.04315e-35	1.00992e-34	down	no	2.55459	5.04995	1771	2905	2.55459	5.04995
ENSDARG00000102741	sumo2b	0.859851	1.05286e-35	1.01878e-34	up	no	94.3357	51.935	8242	3763	94.3357	51.935
ENSDARG00000058719	si:dkey-119f1.1	1.17099	1.15498e-35	1.11701e-34	up	yes	2.94627	1.2529	1264	446	2.94627	1.2529
ENSDARG00000100498	CABZ01079251.1	-1.2959	1.22746e-35	1.18648e-34	down	yes	0.669382	1.78907	340	753	0.669382	1.78907
ENSDARG00000026183	polr2eb	0.93384	1.25196e-35	1.20953e-34	up	no	31.0894	16.2265	3800	1645	31.0894	16.2265
ENSDARG00000070931	si:ch211-232m10.6	-1.75629	1.28568e-35	1.24145e-34	down	yes	0.783575	2.88496	136	412	0.783575	2.88496
ENSDARG00000013921	frya	-0.921499	1.32959e-35	1.28318e-34	down	no	2.03573	3.94524	2226	3577	2.03573	3.94524
ENSDARG00000010957	mpp2b	-0.96658	1.357e-35	1.30895e-34	down	no	6.06807	11.9537	1831	2991	6.06807	11.9537
ENSDARG00000023584	cdc7	1.44595	1.38385e-35	1.33415e-34	up	yes	3.31747	1.15438	748	217	3.31747	1.15438
ENSDARG00000078258	CABZ01049847.1	-1.20756	1.39665e-35	1.34579e-34	down	yes	0.666649	1.67056	433	899	0.666649	1.67056
ENSDARG00000076939	znf451	-1.04261	1.40019e-35	1.34849e-34	down	yes	2.7359	5.74182	1037	1806	2.7359	5.74182
ENSDARG00000031756	mef2aa	-1.16049	1.40182e-35	1.34936e-34	down	yes	1.99101	4.5741	637	1216	1.99101	4.5741
ENSDARG00000040041	mcm4	0.83594	1.41352e-35	1.3599e-34	up	no	38.8505	21.7208	11776	5460	38.8505	21.7208
ENSDARG00000018393	kank2	-1.3044	1.44257e-35	1.38713e-34	down	yes	0.79313	2.10586	344	758	0.79313	2.10586
ENSDARG00000100731	CU372926.1	-1.1321	1.46137e-35	1.40447e-34	down	yes	2.2291	5.00488	721	1342	2.2291	5.00488
ENSDARG00000074723	myo10l1	-1.41144	1.59185e-35	1.52907e-34	down	yes	0.222892	0.758899	163	460	0.222892	0.758899
ENSDARG00000098620	si:ch211-188p14.2	-1.48967	1.73305e-35	1.66384e-34	down	yes	4.37975	12.4803	273	644	4.37975	12.4803
ENSDARG00000035970	ptprn2	-0.89554	2.01743e-35	1.93585e-34	down	no	7.94463	14.8655	3774	5855	7.94463	14.8655
ENSDARG00000076532	si:ch211-222l21.1	0.793813	2.1147e-35	2.02813e-34	up	no	509.765	293.999	94556	45226	509.765	293.999
ENSDARG00000053500	cbsa	-1.09357	2.17381e-35	2.08373e-34	down	yes	2.58694	5.63398	856	1545	2.58694	5.63398
ENSDARG00000040192	nenf	1.06501	2.22178e-35	2.1286e-34	up	yes	13.3848	6.34532	1979	779	13.3848	6.34532
ENSDARG00000035178	gna14	0.985887	2.2496e-35	2.15415e-34	up	no	13.4618	6.74756	2622	1090	13.4618	6.74756
ENSDARG00000005651	hrasb	-0.95664	2.3012e-35	2.20241e-34	down	no	6.32791	12.3752	1942	3149	6.32791	12.3752
ENSDARG00000039208	nasp	0.882834	2.31604e-35	2.21546e-34	up	no	22.4458	12.1266	5635	2526	22.4458	12.1266
ENSDARG00000056087	ecrg4a	-1.15622	2.44916e-35	2.34158e-34	down	yes	7.69227	17.2668	717	1334	7.69227	17.2668
ENSDARG00000035338	tppp2	-1.11804	2.48445e-35	2.37408e-34	down	yes	8.36958	18.2834	834	1511	8.36958	18.2834
ENSDARG00000104297	si:ch73-380l10.2	2.02436	2.58101e-35	2.46508e-34	up	yes	6.681	1.56687	409	80	6.681	1.56687
ENSDARG00000104801	tubb6	1.02098	2.60273e-35	2.48454e-34	up	yes	15.542	7.60808	2224	903	15.542	7.60808
ENSDARG00000076440	btbd6a	1.13434	2.68448e-35	2.56124e-34	up	yes	7.04409	3.15443	1509	561	7.04409	3.15443
ENSDARG00000074524	cntnap1	-1.56795	2.77142e-35	2.64283e-34	down	yes	0.35238	1.24123	148	431	0.35238	1.24123
ENSDARG00000106248	BX548062.1	-1.26974	2.88673e-35	2.75136e-34	down	yes	0.41779	1.14849	305	694	0.41779	1.14849
ENSDARG00000062521	atp9b	-1.30664	3.03623e-35	2.89235e-34	down	yes	0.985369	2.58483	361	783	0.985369	2.58483
ENSDARG00000040764	id1	0.809251	3.19393e-35	3.041e-34	up	no	236.76	135.071	23946	11329	236.76	135.071
ENSDARG00000016706	atic	0.838792	3.26622e-35	3.10823e-34	up	no	30.4334	16.9715	10055	4651	30.4334	16.9715
ENSDARG00000007092	xab2	0.890998	3.3668e-35	3.20228e-34	up	no	17.0303	9.13738	4971	2212	17.0303	9.13738
ENSDARG00000116743	FO904885.3	0.920265	3.51535e-35	3.34185e-34	up	no	13.0597	6.85375	3828	1666	13.0597	6.85375
ENSDARG00000076564	hspg2	-0.885802	3.70933e-35	3.52444e-34	down	no	3.1034	5.81922	3444	5356	3.1034	5.81922
ENSDARG00000039123	trim9	-0.976481	3.72251e-35	3.53514e-34	down	no	4.46888	8.89	1580	2607	4.46888	8.89
ENSDARG00000018096	scap	-1.05647	3.83689e-35	3.64188e-34	down	yes	2.47749	5.26076	984	1733	2.47749	5.26076
ENSDARG00000100185	elovl7b	1.05971	3.901e-35	3.70082e-34	up	yes	23.6977	11.3164	2023	802	23.6977	11.3164
ENSDARG00000033999	cyp26a1	0.978329	4.06869e-35	3.85792e-34	up	no	14.205	7.16075	2685	1123	14.205	7.16075
ENSDARG00000071558	fblim1	1.20711	4.07463e-35	3.86157e-34	up	yes	8.70924	3.71559	1252	444	8.70924	3.71559
ENSDARG00000055373	sema3fb	0.921445	4.20955e-35	3.98738e-34	up	no	4.81673	2.49593	3364	1446	4.81673	2.49593
ENSDARG00000062449	xpr1a	-0.902264	4.27356e-35	4.04593e-34	down	no	13.9352	26.1317	3412	5306	13.9352	26.1317
ENSDARG00000024831	crhbp	-1.17073	4.35304e-35	4.11906e-34	down	yes	4.71503	10.7399	654	1234	4.71503	10.7399
ENSDARG00000087745	lrrc38b	-1.42413	4.41967e-35	4.17996e-34	down	yes	0.84484	2.43551	258	615	0.84484	2.43551
ENSDARG00000076557	bicc2	1.1782	4.56971e-35	4.31964e-34	up	yes	4.19323	1.79719	1255	446	4.19323	1.79719
ENSDARG00000095022	thsd7ba	-1.04732	4.60346e-35	4.34932e-34	down	yes	0.716521	1.58749	754	1386	0.716521	1.58749
ENSDARG00000040534	epcam	0.821676	4.81392e-35	4.54582e-34	up	no	98.1276	55.4756	14561	6827	98.1276	55.4756
ENSDARG00000079777	map6d1	-1.66672	4.95142e-35	4.67326e-34	down	yes	1.85181	6.09682	175	477	1.85181	6.09682
ENSDARG00000041232	rps29	0.819636	4.99328e-35	4.71037e-34	up	no	448.912	254.303	15616	7336	448.912	254.303
ENSDARG00000075600	si:dkeyp-41f9.3	-1.41984	5.09068e-35	4.79979e-34	down	yes	0.688537	2.00978	244	591	0.688537	2.00978
ENSDARG00000061473	tbkbp1	-1.06889	5.1108e-35	4.81629e-34	down	yes	2.06971	4.45167	900	1605	2.06971	4.45167
ENSDARG00000078898	pcdh7a	-0.872373	5.17513e-35	4.87442e-34	down	no	6.35147	11.7105	4804	7345	6.35147	11.7105
ENSDARG00000073707	cnksr2b	-0.943165	5.18787e-35	4.88392e-34	down	no	2.00185	3.94132	1748	2852	2.00185	3.94132
ENSDARG00000099510	cnn3a	0.820119	5.32223e-35	5.00784e-34	up	no	73.5461	41.6128	14788	6939	73.5461	41.6128
ENSDARG00000088277	susd5	1.30576	5.49483e-35	5.16761e-34	up	yes	3.90593	1.52044	935	302	3.90593	1.52044
ENSDARG00000103181	si:dkey-34d22.1	0.950429	5.61455e-35	5.27751e-34	up	no	5.26297	2.67522	2835	1196	5.26297	2.67522
ENSDARG00000021220	hmgcl	-0.955021	6.60223e-35	6.20228e-34	down	no	6.95473	13.5764	1882	3047	6.95473	13.5764
ENSDARG00000012972	cfl1l	0.798746	6.60513e-35	6.20228e-34	up	no	301.862	173.483	33322	15882	301.862	173.483
ENSDARG00000026294	erbb2	-1.2559	7.00227e-35	6.57186e-34	down	yes	0.967794	2.45007	399	838	0.967794	2.45007
ENSDARG00000103026	p3h2	0.951083	7.00787e-35	6.57376e-34	up	no	4.60395	2.33309	2744	1154	4.60395	2.33309
ENSDARG00000035163	tmem136b	-1.80613	7.04522e-35	6.60544e-34	down	yes	1.10905	4.12809	128	393	1.10905	4.12809
ENSDARG00000021855	arnt	-1.40833	7.86184e-35	7.36733e-34	down	yes	0.687306	1.98975	253	604	0.687306	1.98975
ENSDARG00000094732	mical3b	-0.968461	8.19508e-35	7.6757e-34	down	no	2.42213	4.83519	1481	2452	2.42213	4.83519
ENSDARG00000088330	hbae1	0.814744	8.34784e-35	7.8148e-34	up	no	300.222	170.636	16510	7782	300.222	170.636
ENSDARG00000074322	si:ch211-147m6.2	1.0429	8.57555e-35	8.02389e-34	up	yes	10.2145	4.90617	2027	808	10.2145	4.90617
ENSDARG00000059337	tgif1	0.839938	8.77757e-35	8.20874e-34	up	no	23.7439	13.2208	8793	4061	23.7439	13.2208
ENSDARG00000055589	s100t	-0.95572	8.83118e-35	8.25469e-34	down	no	16.1603	31.4376	1934	3120	16.1603	31.4376
ENSDARG00000091558	si:ch211-251f6.7	1.36651	9.26307e-35	8.65399e-34	up	yes	4.98792	1.87325	850	265	4.98792	1.87325
ENSDARG00000070918	si:ch211-284e20.8	-0.940596	9.44849e-35	8.82274e-34	down	no	15.0661	29.0086	2188	3493	15.0661	29.0086
ENSDARG00000000551	slc1a4	0.852679	1.03651e-34	9.67371e-34	up	no	13.7565	7.57312	6856	3130	13.7565	7.57312
ENSDARG00000098376	si:ch211-207l14.1	-1.36488	1.05885e-34	9.87725e-34	down	yes	2.12975	5.64282	334	734	2.12975	5.64282
ENSDARG00000094280	usp21	-1.73559	1.0888e-34	1.01515e-33	down	yes	0.62302	2.30777	130	396	0.62302	2.30777
ENSDARG00000004721	mpp5b	-1.76452	1.16074e-34	1.08167e-33	down	yes	0.554832	2.12486	117	372	0.554832	2.12486
ENSDARG00000063438	srebf2	0.803893	1.23241e-34	1.14788e-33	up	no	46.7854	26.756	20616	9778	46.7854	26.756
ENSDARG00000010029	spon1a	-1.53283	1.31819e-34	1.22715e-33	down	yes	0.579559	1.86633	183	487	0.579559	1.86633
ENSDARG00000094336	si:dkeyp-82a1.6	1.1006	1.4992e-34	1.39496e-33	up	yes	7.49227	3.44046	1608	613	7.49227	3.44046
ENSDARG00000043211	ripk4	-1.03213	1.51901e-34	1.41268e-33	down	yes	1.58125	3.33821	985	1724	1.58125	3.33821
ENSDARG00000078069	rrm2	0.808173	1.58855e-34	1.47661e-33	up	no	71.3277	40.6927	17427	8245	71.3277	40.6927
ENSDARG00000067713	snx18a	0.907806	1.65726e-34	1.5397e-33	up	no	15.9481	8.45355	3964	1743	15.9481	8.45355
ENSDARG00000104181	tmsb1	0.812891	1.90209e-34	1.76627e-33	up	no	142.386	81.0087	15074	7112	142.386	81.0087
ENSDARG00000033802	cyp27a7	-1.06708	1.90719e-34	1.77011e-33	down	yes	3.73623	7.93763	932	1642	3.73623	7.93763
ENSDARG00000103736	gramd2aa	-1.35277	1.98152e-34	1.83817e-33	down	yes	1.90219	5.01364	336	735	1.90219	5.01364
ENSDARG00000033971	prrx1a	0.857937	1.99598e-34	1.85065e-33	up	no	34.0807	18.7589	6538	2985	34.0807	18.7589
ENSDARG00000078034	zgc:112001	-1.1316	2.16027e-34	2.00197e-33	down	yes	3.33856	7.43393	701	1295	3.33856	7.43393
ENSDARG00000039436	il13ra2	-1.42068	2.17021e-34	2.01017e-33	down	yes	1.24662	3.50505	271	631	1.24662	3.50505
ENSDARG00000039830	gng5	0.853661	2.17796e-34	2.01633e-33	up	no	81.6167	45.1203	7016	3217	81.6167	45.1203
ENSDARG00000090401	CABZ01020840.1	1.48346	2.20976e-34	2.04475e-33	up	yes	5.71873	1.98096	700	202	5.71873	1.98096
ENSDARG00000044688	dusp4	0.945709	2.29906e-34	2.12631e-33	up	no	16.564	8.55152	3025	1295	16.564	8.55152
ENSDARG00000108326	LT631684.1	-1.15596	2.30385e-34	2.12967e-33	down	yes	2.53348	5.76826	626	1182	2.53348	5.76826
ENSDARG00000005670	ttbk2a	-1.53874	2.53781e-34	2.34476e-33	down	yes	0.317837	1.11399	146	421	0.317837	1.11399
ENSDARG00000005185	cpn1	0.822657	2.57255e-34	2.37567e-33	up	no	49.6441	28.0253	11231	5259	49.6441	28.0253
ENSDARG00000061248	xylt1	-1.40247	3.04218e-34	2.80796e-33	down	yes	0.919841	2.59598	266	621	0.919841	2.59598
ENSDARG00000098081	FO704905.1	-1.45641	3.42088e-34	3.15592e-33	down	yes	1.6601	4.73015	258	608	1.6601	4.73015
ENSDARG00000060846	cabp7b	-1.70435	3.43055e-34	3.16325e-33	down	yes	2.45911	8.2397	160	445	2.45911	8.2397
ENSDARG00000051824	tmeff2a	-0.913273	3.46395e-34	3.19245e-33	down	no	13.7186	25.9247	2628	4118	13.7186	25.9247
[truncated: 16,416 more rows]
