# Supplementary material for: Nxhl Controls Angiogenesis by Targeting VE-PTP Through Interaction With Nucleolin
Source: Front Cell Dev Biol. 2021 Oct 11;9:728821. doi: 10.3389/fcell.2021.728821 (PMC8558974; doi:10.3389/fcell.2021.728821)
Supplement: Supplementary Table 1 — Primers and probes used in this study. [file Data_Sheet_3.zip › supplementry tables (frionter)/Supplementary Tables (Table S2).xls]

## Sheet: Table S2
	Table S2. Annotation of the differentially expressed genes.
#ID	COG_class	COG_class_annotation	GO_annotation	KEGG_annotation	KEGG_pathway_annotation	KOG_class	KOG_class_annotation	Swiss-Prot_annotation	eggNOG_class	eggNOG_class_annotation	NR_annotation
EVM0012929	--	--	Biological Process: negative regulation of transcription from RNA polymerase II promoter (GO:0000122);; Cellular Component: nucleus (GO:0005634);; Molecular Function: zinc ion binding (GO:0008270);; Biological Process: positive regulation of transcription from RNA polymerase II promoter (GO:0045944);;	--	--	[R]	General function prediction only	Rhombotin-1 OS=Danio rerio (Zebrafish) PE=2 SV=1	--	--	PREDICTED: rhombotin-1-like [Maylandia zebra]
EVM0003407	--	--	--	K17304|0|mze:101471300|melanocyte protein PMEL-like; K17304 melanocyte protein PMEL (A)	--	--	--	Melanocyte protein PMEL (Precursor) GN=PMEL OS=Gallus gallus (Chicken) PE=1 SV=3	--	--	PREDICTED: melanocyte protein PMEL-like [Larimichthys crocea]
EVM0008448	[K]	Transcription	Biological Process: negative regulation of transcription from RNA polymerase II promoter (GO:0000122);; Molecular Function: chromatin binding (GO:0003682);; Cellular Component: nucleolus organizer region (GO:0005731);; Biological Process: positive regulation of transcription on exit from mitosis (GO:0007072);; Biological Process: rRNA transcription (GO:0009303);; Molecular Function: NAD+ binding …	K11417|3.57459e-178|mze:101486918|NAD-dependent protein deacetylase sirtuin-7-like; K11417 NAD-dependent deacetylase sirtuin 7 [EC:3.5.1.-] (A)	--	[BK]	Chromatin structure and dynamics;; Transcription	NAD-dependent protein deacetylase sirtuin-2 GN=sirt2 OS=Danio rerio (Zebrafish) PE=2 SV=1	--	--	PREDICTED: NAD-dependent protein deacetylase sirtuin-7 [Stegastes partitus]
EVM0021631	--	--	Molecular Function: sequence-specific DNA binding transcription factor activity (GO:0003700);; Cellular Component: nucleus (GO:0005634);; Biological Process: regulation of transcription, DNA-templated (GO:0006355);; Biological Process: multicellular organismal development (GO:0007275);; Molecular Function: sequence-specific DNA binding (GO:0043565);;	K09301|0|mze:101469721|homeobox protein Hox-A1a-like; K09301 homeobox protein HoxA/B/D1 (A)	--	[R]	General function prediction only	Homeobox protein Hox-A1a GN=hoxa1a OS=Takifugu rubripes (Japanese pufferfish) PE=3 SV=1	--	--	PREDICTED: homeobox protein Hox-A1 [Larimichthys crocea]
EVM0020246	[C]	Energy production and conversion	--	K02154|0|tru:101064814|V-type proton ATPase 116 kDa subunit a isoform 1-like; K02154 V-type H+-transporting ATPase subunit a (A)	Oxidative phosphorylation (ko00190);; Lysosome (ko04142);; Phagosome (ko04145)	[C]	Energy production and conversion	V-type proton ATPase 116 kDa subunit a isoform 1 GN=atp6v0a1 OS=Xenopus laevis (African clawed frog) PE=2 SV=1	--	--	PREDICTED: V-type proton ATPase 116 kDa subunit a isoform 1-like isoform X4 [Larimichthys crocea]
EVM0001631	--	--	--	K17349|3.02926e-47|mze:101472689|tetraspanin-8-like; K17349 tetraspanin-8 (A)	--	--	--	Tetraspanin-33 GN=tspan33 OS=Xenopus laevis (African clawed frog) PE=2 SV=1	--	--	PREDICTED: tetraspanin-8-like [Larimichthys crocea]
EVM0016991	--	--	Cellular Component: sodium:potassium-exchanging ATPase complex (GO:0005890);; Biological Process: potassium ion transport (GO:0006813);; Biological Process: sodium ion transport (GO:0006814);;	K01540|4.2585e-175|mze:101484391|sodium/potassium-transporting ATPase subunit beta-3-like; K01540 sodium/potassium-transporting ATPase subunit beta (A)	Cardiac muscle contraction (ko04260);; Adrenergic signaling in cardiomyocytes (ko04261)	[P]	Inorganic ion transport and metabolism	Sodium/potassium-transporting ATPase subunit beta-3 GN=atp1b3 OS=Xenopus laevis (African clawed frog) PE=2 SV=1	--	--	sodium potassium enzyme subunit beta 3 [Scatophagus argus]
EVM0009557	--	--	Cellular Component: extracellular region (GO:0005576);; Molecular Function: growth factor activity (GO:0008083);; Biological Process: growth (GO:0040007);;	K04662|0|mze:101470930|bone morphogenetic protein 2-B-like (A)	Hedgehog signaling pathway (ko04340);; TGF-beta signaling pathway (ko04350)	[T]	Signal transduction mechanisms	Bone morphogenetic protein 2-B (Precursor) GN=bmp2-b OS=Xenopus laevis (African clawed frog) PE=2 SV=1	--	--	PREDICTED: bone morphogenetic protein 2-like [Larimichthys crocea]
EVM0009054	--	--	Molecular Function: RNA binding (GO:0003723);; Cellular Component: nucleus (GO:0005634);; Cellular Component: cytoplasm (GO:0005737);; Biological Process: mRNA processing (GO:0006397);; Biological Process: axonogenesis (GO:0007409);; Biological Process: neuromuscular junction development (GO:0007528);;	K13129|6.61039e-106|xma:102216861|survival motor neuron protein 1-like; K13129 survival motor neuron protein (A)	RNA transport (ko03013)	[A]	RNA processing and modification	Survival motor neuron protein 1 GN=smn1 OS=Danio rerio (Zebrafish) PE=1 SV=1	--	--	PREDICTED: survival motor neuron protein 1-like [Pundamilia nyererei]
EVM0021659	--	--	--	K05206|8.80809e-19|tru:101061995|glutamate receptor delta-1 subunit-like; K05206 glutamate receptor delta-1 subunit (A)	Neuroactive ligand-receptor interaction (ko04080)	[PET]	Inorganic ion transport and metabolism;; Amino acid transport and metabolism;; Signal transduction mechanisms	Glutamate receptor ionotropic, delta-2 (Precursor) OS=Danio rerio (Zebrafish) PE=2 SV=1	--	--	unnamed protein product, partial [Tetraodon nigroviridis]
Trachinotus_ovatus_newGene_25180	--	--	--	--	--	--	--	--	--	--	unnamed protein product [Oncorhynchus mykiss]
EVM0013602	--	--	Biological Process: extraocular skeletal muscle development (GO:0002074);; Molecular Function: sequence-specific DNA binding transcription factor activity (GO:0003700);; Cellular Component: nucleus (GO:0005634);; Cellular Component: cytoplasm (GO:0005737);; Biological Process: regulation of transcription, DNA-templated (GO:0006355);; Biological Process: apoptotic process (GO:0006915);; Biological…	K15614|0|mze:101485313|homeobox protein SIX1-like; K15614 homeobox protein SIX1 (A)	--	[K]	Transcription	Homeobox protein six1b GN=six1b OS=Danio rerio (Zebrafish) PE=1 SV=1	--	--	PREDICTED: homeobox protein six1b-like [Oreochromis niloticus]
EVM0006090	[R]	General function prediction only	Biological Process: neural tube formation (GO:0001841);; Molecular Function: nucleic acid binding (GO:0003676);; Biological Process: regulation of smoothened signaling pathway (GO:0008589);; Biological Process: dorsal/ventral pattern formation (GO:0009953);; Biological Process: neural crest cell development (GO:0014032);; Biological Process: diencephalon development (GO:0021536);; Biological Proc…	K06235|0|mze:101476297|zinc finger protein ZIC 2-like; K06235 zinc finger protein ZIC 2 (A)	Hedgehog signaling pathway (ko04340)	[R]	General function prediction only	Zinc finger protein ZIC 2-B GN=zic2-b OS=Xenopus laevis (African clawed frog) PE=2 SV=1	--	--	PREDICTED: zinc finger protein ZIC 2 [Stegastes partitus]
EVM0000660	[I]	Lipid transport and metabolism	Molecular Function: ligase activity (GO:0016874);;	K01966|0|mze:101478066|propionyl-CoA carboxylase beta chain, mitochondrial-like; K01966 propionyl-CoA carboxylase beta chain [EC:6.4.1.3] (A)	Valine, leucine and isoleucine degradation (ko00280);; Glyoxylate and dicarboxylate metabolism (ko00630);; Propanoate metabolism (ko00640)	[EI]	Amino acid transport and metabolism;; Lipid transport and metabolism	--	--	--	PREDICTED: propionyl-CoA carboxylase beta chain, mitochondrial [Stegastes partitus]
EVM0012987	--	--	--	K16489|0|mze:101464489|protein SFI1 homolog; K16489 protein SFI1 (A)	--	[D]	Cell cycle control, cell division, chromosome partitioning	--	--	--	PREDICTED: protein SFI1 homolog isoform X1 [Notothenia coriiceps]
EVM0022817	--	--	--	K17303|1.74502e-54|tru:101063057|melanoma antigen recognized by T-cells 1-like; K17303 melanoma antigen recognized by T-cells 1 (A)	--	--	--	--	--	--	unnamed protein product [Tetraodon nigroviridis]
EVM0007636	[O]	Posttranslational modification, protein turnover, chaperones	--	K08648|0|ola:101172520|hyaluronan-binding protein 2-like; K08648 hyaluronan binding protein 2 [EC:3.4.21.-] (A)	--	[E]	Amino acid transport and metabolism	Urokinase-type plasminogen activator chain B (Precursor) GN=PLAU OS=Gallus gallus (Chicken) PE=2 SV=1	--	--	hyaluronan binding protein 2 precursor [Pagrus major]
EVM0013855	--	--	--	K17632|0|mze:101470879|rasGAP-activating-like protein 1-like; K17632 RAS protein activator-like 1 (A)	--	[T]	Signal transduction mechanisms	Synaptotagmin-B GN=P65-B OS=Diplobatis ommata (Ocellated electric ray) PE=1 SV=1	--	--	PREDICTED: rasGAP-activating-like protein 1 [Stegastes partitus]
EVM0011315	--	--	Molecular Function: ion channel activity (GO:0005216);; Biological Process: ion transport (GO:0006811);; Cellular Component: integral component of membrane (GO:0016021);; Biological Process: transmembrane transport (GO:0055085);;	K04976|0|mze:101470252|transient receptor potential cation channel subfamily M member 1-like; K04976 transient receptor potential cation channel subfamily M member 1 (A)	--	[PT]	Inorganic ion transport and metabolism;; Signal transduction mechanisms	--	--	--	PREDICTED: transient receptor potential cation channel subfamily M member 1-like [Larimichthys crocea]
EVM0020386	[O]	Posttranslational modification, protein turnover, chaperones	Molecular Function: ATP binding (GO:0005524);; Molecular Function: nucleoside-triphosphatase activity (GO:0017111);;	--	--	[O]	Posttranslational modification, protein turnover, chaperones	Fidgetin GN=fign OS=Danio rerio (Zebrafish) PE=2 SV=1	--	--	PREDICTED: putative fidgetin-like protein 2 [Larimichthys crocea]
EVM0014315	--	--	--	K05727|0|xma:102235180|dedicator of cytokinesis protein 3-like; K05727 dedicator of cytokinesis protein 3 (A)	--	[T]	Signal transduction mechanisms	--	--	--	PREDICTED: dedicator of cytokinesis protein 3-like isoform X7 [Maylandia zebra]
EVM0002745	--	--	--	K18739|0|mze:101476182|protein bicaudal D homolog 1-like; K18739 protein bicaudal D (A)	--	[U]	Intracellular trafficking, secretion, and vesicular transport	--	--	--	PREDICTED: protein bicaudal D homolog 1-like [Stegastes partitus]
EVM0007954	--	--	--	K11995|2.8655e-161|tru:101062503|deoxyribonuclease gamma-like; K11995 deoxyribonuclease-1-like protein [EC:3.1.21.-] (A)	--	--	--	Deoxyribonuclease-1 (Precursor) GN=dnase1 OS=Oreochromis mossambicus (Mozambique tilapia) PE=1 SV=2	--	--	PREDICTED: deoxyribonuclease-1-like isoform X1 [Stegastes partitus]
EVM0014079	[RTKL]	General function prediction only;; Signal transduction mechanisms;; Transcription;; Replication, recombination and repair	Molecular Function: protein tyrosine kinase activity (GO:0004713);; Molecular Function: ATP binding (GO:0005524);; Biological Process: protein phosphorylation (GO:0006468);; Cellular Component: integral component of membrane (GO:0016021);;	K05117|0|tru:101061632|tyrosine-protein kinase Mer-like; K05117 c-mer proto-oncogene tyrosine kinase [EC:2.7.10.1] (A)	--	--	--	Tyrosine-protein kinase receptor TYRO3 (Precursor) GN=tyro3 OS=Xenopus tropicalis (Western clawed frog) PE=2 SV=1	--	--	PREDICTED: tyrosine-protein kinase Mer isoform X1 [Stegastes partitus]
EVM0019985	--	--	Molecular Function: calcium ion binding (GO:0005509);;	--	--	[T]	Signal transduction mechanisms	Parvalbumin, thymic CPV3 OS=Gallus gallus (Chicken) PE=1 SV=2	--	--	PREDICTED: parvalbumin, thymic CPV3-like isoform X2 [Stegastes partitus]
EVM0011466	--	--	Cellular Component: nucleolus (GO:0005730);; Cellular Component: cytosol (GO:0005829);; Biological Process: retina layer formation (GO:0010842);; Biological Process: photoreceptor cell development (GO:0042461);;	--	--	[IT]	Lipid transport and metabolism;; Signal transduction mechanisms	--	--	--	PREDICTED: ceramide kinase-like protein, partial [Larimichthys crocea]
EVM0008978	[TDBLU]	Signal transduction mechanisms;; Cell cycle control, cell division, chromosome partitioning;; Chromatin structure and dynamics;; Replication, recombination and repair;; Intracellular trafficking, secretion, and vesicular transport	Molecular Function: ATP binding (GO:0005524);; Cellular Component: plasma membrane (GO:0005886);; Cellular Component: phosphatidylinositol 3-kinase complex (GO:0005942);; Molecular Function: 1-phosphatidylinositol-3-kinase activity (GO:0016303);; Biological Process: neutrophil chemotaxis (GO:0030593);; Molecular Function: 1-phosphatidylinositol-4-phosphate 3-kinase activity (GO:0035005);; Biologi…	K00922|0|xma:102229099|phosphatidylinositol 4,5-bisphosphate 3-kinase catalytic subunit gamma isoform-like; K00922 phosphatidylinositol-4,5-bisphosphate 3-kinase [EC:2.7.1.153] (A)	Inositol phosphate metabolism (ko00562);; ErbB signaling pathway (ko04012);; FoxO signaling pathway (ko04068);; Phosphatidylinositol signaling system (ko04070);; mTOR signaling pathway (ko04150);; Apoptosis (ko04210);; Adrenergic signaling in cardiomyocytes (ko04261);; VEGF signaling pathway (ko04370);; Focal adhesion (ko04510);; Toll-like receptor signaling pathway (ko04620);; Jak-STAT signaling…	[T]	Signal transduction mechanisms	Phosphatidylinositol 3-kinase catalytic subunit type 3 GN=pik3c3 OS=Xenopus laevis (African clawed frog) PE=2 SV=1	--	--	PREDICTED: phosphatidylinositol 4,5-bisphosphate 3-kinase catalytic subunit gamma isoform isoform X2 [Larimichthys crocea]
EVM0005846	--	--	Cellular Component: integral component of membrane (GO:0016021);;	K17291|0|mze:101479010|MARVEL domain-containing protein 2-like; K17291 MARVEL domain-containing protein 2 (A)	--	--	--	MARVEL domain-containing protein 2 GN=marveld2 OS=Xenopus tropicalis (Western clawed frog) PE=2 SV=1	--	--	PREDICTED: MARVEL domain-containing protein 2-like [Notothenia coriiceps]
Trachinotus_ovatus_newGene_22972	--	--	--	--	--	--	--	--	R	General function prediction only	reverse transcriptase-like protein [Paralichthys olivaceus]
EVM0004687	--	--	--	--	--	--	--	Spindle and kinetochore-associated protein 3 GN=ska3 OS=Danio rerio (Zebrafish) PE=1 SV=2	--	--	PREDICTED: spindle and kinetochore-associated protein 3 [Larimichthys crocea]
Trachinotus_ovatus_newGene_34121	--	--	--	K06772|1.0687e-06|cmk:103184830|lsamp; limbic system-associated membrane protein; K06772 limbic system-associated membrane protein (A)	--	--	--	--	T	Signal transduction mechanisms	PREDICTED: limbic system-associated membrane protein-like isoform X2 [Oreochromis niloticus]
EVM0007117	[O]	Posttranslational modification, protein turnover, chaperones	--	K09515|3.6119e-105|mze:101475485|dnaJ homolog subfamily B member 9-like; K09515 DnaJ homolog subfamily B member 9 (A)	--	[O]	Posttranslational modification, protein turnover, chaperones	DnaJ homolog subfamily C member 10 (Precursor) GN=dnajc10 OS=Xenopus laevis (African clawed frog) PE=2 SV=1	--	--	PREDICTED: dnaJ homolog subfamily B member 9 [Stegastes partitus]
EVM0021577	[R]	General function prediction only	Molecular Function: Rab GTPase activator activity (GO:0005097);; Biological Process: positive regulation of Rab GTPase activity (GO:0032851);;	--	--	[TR]	Signal transduction mechanisms;; General function prediction only	TBC1 domain family member 12 GN=tbc1d12 OS=Xenopus tropicalis (Western clawed frog) PE=2 SV=1	--	--	PREDICTED: TBC1 domain family member 14 [Larimichthys crocea]
Trachinotus_ovatus_newGene_26221	--	--	--	--	--	--	--	Small membrane A-kinase anchor protein GN=GSTENG00029219001 OS=Tetraodon nigroviridis (Spotted green pufferfish) PE=3 SV=1	--	--	--
EVM0004074	--	--	Biological Process: regulation of cyclin-dependent protein serine/threonine kinase activity (GO:0000079);; Cellular Component: nucleus (GO:0005634);; Molecular Function: protein kinase binding (GO:0019901);; Biological Process: cell division (GO:0051301);;	K10151|5.13936e-125|mze:101472403|G1/S-specific cyclin-D2-like; K10151 cyclin D2 (A)	FoxO signaling pathway (ko04068);; Cell cycle (ko04110);; p53 signaling pathway (ko04115);; Wnt signaling pathway (ko04310);; Focal adhesion (ko04510);; Jak-STAT signaling pathway (ko04630)	[D]	Cell cycle control, cell division, chromosome partitioning	G1/S-specific cyclin-D2 GN=CCND2 OS=Gallus gallus (Chicken) PE=3 SV=1	--	--	PREDICTED: G1/S-specific cyclin-D2, partial [Notothenia coriiceps]
EVM0019768	--	--	Molecular Function: ion channel activity (GO:0005216);; Biological Process: ion transport (GO:0006811);; Cellular Component: integral component of membrane (GO:0016021);; Biological Process: transmembrane transport (GO:0055085);;	K04973|0|tru:101076379|transient receptor potential cation channel subfamily V member 4-like; K04973 transient receptor potential cation channel subfamily V member 4 (A)	--	[PT]	Inorganic ion transport and metabolism;; Signal transduction mechanisms	--	--	--	PREDICTED: LOW QUALITY PROTEIN: transient receptor potential cation channel subfamily V member 4 [Cynoglossus semilaevis]
EVM0004764	--	--	--	K15144|0|mze:101477176|mediator of RNA polymerase II transcription subunit 1-like; K15144 mediator of RNA polymerase II transcription subunit 1 (A)	--	--	--	Mediator of RNA polymerase II transcription subunit 1 GN=med1 OS=Xenopus laevis (African clawed frog) PE=2 SV=1	--	--	Mediator of RNA polymerase II transcription subunit 1 [Dicentrarchus labrax]
EVM0012904	--	--	--	--	--	--	--	--	--	--	PREDICTED: small kinetochore-associated protein [Stegastes partitus]
EVM0012314	--	--	Biological Process: nervous system development (GO:0007399);; Molecular Function: growth factor activity (GO:0008083);;	K16642|3.17339e-55|ola:101158248|pleiotrophin-like; K16642 pleiotrophin (A)	--	--	--	Pleiotrophin GN=PTN OS=Gallus gallus (Chicken) PE=1 SV=1	--	--	PREDICTED: pleiotrophin isoform X1 [Esox lucius]
EVM0003346	--	--	Molecular Function: phospholipid binding (GO:0005543);; Cellular Component: cytoskeleton (GO:0005856);;	--	--	[Z]	Cytoskeleton	Pleckstrin homology domain-containing family H member 1 GN=plekhh1 OS=Danio rerio (Zebrafish) PE=2 SV=1	--	--	PREDICTED: pleckstrin homology domain-containing family H member 2 [Stegastes partitus]
EVM0006549	--	--	--	K13293|0|mze:101484554|cAMP-specific 3',5'-cyclic phosphodiesterase 4D-like; K13293 cAMP-specific phosphodiesterase 4 [EC:3.1.4.53] (A)	Purine metabolism (ko00230)	[T]	Signal transduction mechanisms	Dual 3&apos;,5&apos;-cyclic-AMP and -GMP phosphodiesterase 11A GN=pde11a OS=Takifugu rubripes (Japanese pufferfish) PE=3 SV=1	--	--	PREDICTED: cAMP-specific 3&apos;,5&apos;-cyclic phosphodiesterase 4C isoform X1 [Notothenia coriiceps]
EVM0015770	--	--	Molecular Function: calcium ion binding (GO:0005509);; Cellular Component: proteinaceous extracellular matrix (GO:0005578);; Biological Process: signal transduction (GO:0007165);; Biological Process: odontogenesis (GO:0042476);; Biological Process: embryonic viscerocranium morphogenesis (GO:0048703);;	--	--	[R]	General function prediction only	Saxiphilin (Precursor) OS=Lithobates catesbeiana (American bullfrog) PE=1 SV=3	--	--	PREDICTED: SPARC-related modular calcium-binding protein 2 [Larimichthys crocea]
EVM0012612	--	--	Molecular Function: phosphotyrosine binding (GO:0001784);; Molecular Function: ubiquitin-protein transferase activity (GO:0004842);; Molecular Function: signal transducer activity (GO:0004871);; Molecular Function: calcium ion binding (GO:0005509);; Cellular Component: nucleus (GO:0005634);; Biological Process: cell surface receptor signaling pathway (GO:0007166);; Molecular Function: zinc ion bi…	K04707|0|mze:101484242|E3 ubiquitin-protein ligase CBL-B-like; K04707 E3 ubiquitin-protein ligase CBL [EC:6.3.2.19] (A)	ErbB signaling pathway (ko04012);; Ubiquitin mediated proteolysis (ko04120);; Endocytosis (ko04144);; Jak-STAT signaling pathway (ko04630);; Insulin signaling pathway (ko04910)	[V]	Defense mechanisms	E3 ubiquitin-protein ligase CBL-B GN=cblb OS=Xenopus tropicalis (Western clawed frog) PE=2 SV=1	--	--	PREDICTED: E3 ubiquitin-protein ligase CBL-B isoform X1 [Cynoglossus semilaevis]
EVM0016808	[R]	General function prediction only	--	--	--	--	--	F-box-like/WD repeat-containing protein TBL1XR1-A GN=tbl1xr1-a OS=Xenopus laevis (African clawed frog) PE=1 SV=1	--	--	PREDICTED: LOW QUALITY PROTEIN: WD repeat-containing protein 17 [Cynoglossus semilaevis]
EVM0007394	--	--	Molecular Function: serine-type endopeptidase activity (GO:0004252);; Cellular Component: extracellular space (GO:0005615);; Biological Process: proteolysis (GO:0006508);; Biological Process: digestion (GO:0007586);; Molecular Function: metal ion binding (GO:0046872);;	K01312|7.45376e-155|tru:101066992|trypsin-1-like; K01312 trypsin [EC:3.4.21.4] (A)	Neuroactive ligand-receptor interaction (ko04080)	[E]	Amino acid transport and metabolism	Trypsin-1 (Precursor) OS=Salmo salar (Atlantic salmon) PE=1 SV=1	--	--	PREDICTED: trypsin-1-like [Takifugu rubripes]
EVM0010086	--	--	--	--	--	[W]	Extracellular structures	Noelin (Precursor) GN=OLFM1 OS=Gallus gallus (Chicken) PE=2 SV=1	--	--	PREDICTED: noelin isoform X2 [Stegastes partitus]
EVM0008571	[J]	Translation, ribosomal structure and biogenesis	Molecular Function: nucleotide binding (GO:0000166);; Molecular Function: structural constituent of ribosome (GO:0003735);; Cellular Component: ribosome (GO:0005840);; Biological Process: translation (GO:0006412);;	K02974|3.97147e-80|xma:102237433|40S ribosomal protein S24-like; K02974 small subunit ribosomal protein S24e (A)	Ribosome (ko03010)	[J]	Translation, ribosomal structure and biogenesis	40S ribosomal protein S24 GN=rps24 OS=Takifugu rubripes (Japanese pufferfish) PE=3 SV=1	--	--	PREDICTED: 40S ribosomal protein S24 [Poecilia formosa]
EVM0005037	--	--	--	K16467|0|mze:101483861|centlein-like; K16467 centlein (A)	--	--	--	--	--	--	PREDICTED: centlein [Stegastes partitus]
EVM0021048	--	--	--	K18774|1.25335e-93|mze:101471824|proline-rich nuclear receptor coactivator 1-like; K18774 proline-rich nuclear receptor coactivator 1 (A)	--	--	--	--	--	--	PREDICTED: proline-rich nuclear receptor coactivator 1 [Stegastes partitus]
EVM0008529	[R]	General function prediction only	Molecular Function: GTP binding (GO:0005525);; Cellular Component: intracellular (GO:0005622);; Biological Process: small GTPase mediated signal transduction (GO:0007264);; Biological Process: protein transport (GO:0015031);;	--	--	[R]	General function prediction only	Ras-related protein Rab-14 GN=RAB14 OS=Gallus gallus (Chicken) PE=2 SV=3	--	--	PREDICTED: ras-related protein Rab-39B-like [Stegastes partitus]
EVM0012473	[O]	Posttranslational modification, protein turnover, chaperones	Molecular Function: serine-type endopeptidase activity (GO:0004252);; Biological Process: proteolysis (GO:0006508);;	K01312|3.16171e-135|ola:101161242|anionic trypsin-2-like; K01312 trypsin [EC:3.4.21.4] (A)	Neuroactive ligand-receptor interaction (ko04080)	[E]	Amino acid transport and metabolism	Trypsin-3 (Precursor; Fragment) OS=Salmo salar (Atlantic salmon) PE=1 SV=1	--	--	PREDICTED: anionic trypsin-2-like [Oryzias latipes]
EVM0006282	[O]	Posttranslational modification, protein turnover, chaperones	Biological Process: negative regulation of transcription from RNA polymerase II promoter (GO:0000122);; Cellular Component: nucleus (GO:0005634);; Cellular Component: cytosol (GO:0005829);; Biological Process: protein folding (GO:0006457);; Biological Process: response to unfolded protein (GO:0006986);; Molecular Function: unfolded protein binding (GO:0051082);;	K09511|0|mze:101466585|dnaJ homolog subfamily B member 5-like; K09511 DnaJ homolog subfamily B member 5 (A)	--	[O]	Posttranslational modification, protein turnover, chaperones	DnaJ homolog subfamily B member 6-A GN=dnajb6-a OS=Xenopus laevis (African clawed frog) PE=2 SV=1	--	--	PREDICTED: dnaJ homolog subfamily B member 5 [Stegastes partitus]
EVM0013216	[R]	General function prediction only	Molecular Function: nucleic acid binding (GO:0003676);; Biological Process: determination of left/right symmetry (GO:0007368);; Biological Process: anterior/posterior axis specification (GO:0009948);; Molecular Function: metal ion binding (GO:0046872);;	K18487|0|mze:101464958|zinc finger protein ZIC 3-like; K18487 zinc finger protein ZIC 3 (A)	--	[R]	General function prediction only	Zinc finger protein ZIC 3 {ECO:0000250|UniProtKB:O57311} GN=zic3 OS=Xenopus tropicalis (Western clawed frog) PE=2 SV=1	--	--	PREDICTED: zinc finger protein ZIC 3 [Stegastes partitus]
EVM0008332	[RTKL]	General function prediction only;; Signal transduction mechanisms;; Transcription;; Replication, recombination and repair	Molecular Function: protein serine/threonine kinase activity (GO:0004674);; Molecular Function: ATP binding (GO:0005524);; Biological Process: protein phosphorylation (GO:0006468);;	K08804|0|mze:101479612|serine/threonine-protein kinase 17A-like; K08804 serine/threonine kinase 17 [EC:2.7.11.1] (A)	--	[T]	Signal transduction mechanisms	Myosin light chain kinase, smooth muscle, deglutamylated form GN=Mylk OS=Gallus gallus (Chicken) PE=1 SV=2	--	--	PREDICTED: serine/threonine-protein kinase 17A-like [Stegastes partitus]
EVM0016688	[R]	General function prediction only	Molecular Function: NAD(P)H dehydrogenase (quinone) activity (GO:0003955);; Molecular Function: cytochrome-b5 reductase activity, acting on NAD(P)H (GO:0004128);; Biological Process: oxidation-reduction process (GO:0055114);;	K00355|9.75085e-153|ola:100049469|nqo1; NAD(P)H dehydrogenase, quinone 1 (EC:1.6.5.2); K00355 NAD(P)H dehydrogenase (quinone) [EC:1.6.5.2] (A)	Ubiquinone and other terpenoid-quinone biosynthesis (ko00130)	--	--	--	--	--	PREDICTED: NAD(P)H dehydrogenase [quinone] 1-like [Larimichthys crocea]
EVM0011388	--	--	--	K18409|0|mze:101467073|tudor domain-containing protein 12-like; K18409 ATP-dependent RNA helicase TDRD12 [EC:3.6.4.13] (A)	--	[A]	RNA processing and modification	Tudor domain-containing protein 1 GN=tdrd1 OS=Oryzias latipes (Medaka fish) PE=2 SV=1	--	--	PREDICTED: putative ATP-dependent RNA helicase TDRD12 [Larimichthys crocea]
EVM0022530	--	--	Molecular Function: metalloendopeptidase activity (GO:0004222);; Molecular Function: calcium ion binding (GO:0005509);; Biological Process: proteolysis (GO:0006508);; Molecular Function: zinc ion binding (GO:0008270);; Cellular Component: extracellular matrix (GO:0031012);;	K07999|0|mze:101486079|matrix metalloproteinase-20-like; K07999 matrix metalloproteinase-20 (enamelysin) [EC:3.4.24.-] (A)	--	[OW]	Posttranslational modification, protein turnover, chaperones;; Extracellular structures	Collagenase 3 (Precursor; Fragment) GN=mmp13 OS=Xenopus laevis (African clawed frog) PE=2 SV=1	--	--	PREDICTED: matrix metalloproteinase-20-like [Larimichthys crocea]
EVM0015100	[R]	General function prediction only	Molecular Function: GTP binding (GO:0005525);; Cellular Component: intracellular (GO:0005622);; Biological Process: small GTPase mediated signal transduction (GO:0007264);; Biological Process: protein transport (GO:0015031);;	K07897|1.39883e-135|mze:101486296|ras-related protein Rab-7a-like; K07897 Ras-related protein Rab-7A (A)	Endocytosis (ko04144);; Phagosome (ko04145);; Salmonella infection (ko05132)	[R]	General function prediction only	Ras-related protein Rab-13 (Precursor) GN=rab13 OS=Danio rerio (Zebrafish) PE=1 SV=1	--	--	Ras-related protein Rab-7a [Dicentrarchus labrax]
EVM0006932	[S]	Function unknown	--	K15450|9.89663e-133|mze:101471765|tRNA wybutosine-synthesizing protein 3 homolog; K15450 tRNA wybutosine-synthesizing protein 3 [EC:2.1.1.282] (A)	--	[S]	Function unknown	tRNA wybutosine-synthesizing protein 3 homolog GN=tyw3 OS=Danio rerio (Zebrafish) PE=2 SV=1	--	--	PREDICTED: tRNA wybutosine-synthesizing protein 3 homolog [Stegastes partitus]
EVM0013457	--	--	--	K17868|0|mze:101469277|WD repeat-containing protein 85-like; K17868 diphthamide biosynthesis protein 7 (A)	--	[E]	Amino acid transport and metabolism	Histone-binding protein RBBP7 GN=rbbp7 OS=Danio rerio (Zebrafish) PE=2 SV=1	--	--	PREDICTED: diphthamide biosynthesis protein 7 isoform X2 [Stegastes partitus]
EVM0006046	--	--	--	--	--	--	--	Ig heavy chain C region, membrane-bound form OS=Heterodontus francisci (Horn shark) PE=4 SV=1	--	--	immunoglobulin delta heavy chain [Siniperca chuatsi]
EVM0004760	[O]	Posttranslational modification, protein turnover, chaperones	Molecular Function: poly(ADP-ribose) glycohydrolase activity (GO:0004649);; Biological Process: metabolic process (GO:0008152);;	K11687|0|ola:101170235|poly(ADP-ribose) glycohydrolase ARH3-like; K11687 poly(ADP-ribose) glycohydrolase ARH3 [EC:3.2.1.143] (A)	--	--	--	Poly(ADP-ribose) glycohydrolase ARH3 GN=adprhl2 OS=Danio rerio (Zebrafish) PE=2 SV=2	--	--	PREDICTED: poly(ADP-ribose) glycohydrolase ARH3 [Stegastes partitus]
EVM0006209	--	--	Molecular Function: GTPase activity (GO:0003924);; Molecular Function: signal transducer activity (GO:0004871);; Molecular Function: GTP binding (GO:0005525);; Biological Process: GTP catabolic process (GO:0006184);; Biological Process: adenylate cyclase-modulating G-protein coupled receptor signaling pathway (GO:0007188);; Molecular Function: G-protein beta/gamma-subunit complex binding (GO:0031…	K04535|0|xma:102228140|guanine nucleotide-binding protein G(z) subunit alpha-like; K04535 guanine nucleotide-binding protein G(z) subunit alpha (A)	--	[DT]	Cell cycle control, cell division, chromosome partitioning;; Signal transduction mechanisms	Guanine nucleotide-binding protein G(i) subunit alpha-1 GN=GNAI1 OS=Gallus gallus (Chicken) PE=2 SV=2	--	--	PREDICTED: guanine nucleotide-binding protein G(z) subunit alpha [Stegastes partitus]
EVM0018412	--	--	--	--	--	--	--	RPA-interacting protein A GN=rpain-a OS=Xenopus laevis (African clawed frog) PE=1 SV=1	--	--	PREDICTED: RPA-interacting protein [Cynoglossus semilaevis]
EVM0011487	--	--	--	--	--	--	--	--	--	--	PREDICTED: tetratricopeptide repeat protein 40 [Stegastes partitus]
EVM0002706	--	--	Molecular Function: structural molecule activity (GO:0005198);; Cellular Component: intermediate filament (GO:0005882);;	K10378|0|mze:101469932|filensin-like; K10378 filensin (A)	--	--	--	Filensin GN=BFSP1 OS=Gallus gallus (Chicken) PE=2 SV=1	--	--	PREDICTED: filensin [Stegastes partitus]
EVM0015690	--	--	--	--	--	[S]	Function unknown	PIH1 domain-containing protein 2 GN=pih1d2 OS=Danio rerio (Zebrafish) PE=2 SV=1	--	--	PREDICTED: PIH1 domain-containing protein 2 [Larimichthys crocea]
EVM0006013	[C]	Energy production and conversion	Biological Process: ATP hydrolysis coupled proton transport (GO:0015991);; Cellular Component: proton-transporting V-type ATPase, V1 domain (GO:0033180);; Molecular Function: proton-transporting ATPase activity, rotational mechanism (GO:0046961);; Biological Process: notochord cell vacuolation (GO:0060036);; Biological Process: retina development in camera-type eye (GO:0060041);;	K02151|1.31551e-81|mze:101472494|V-type proton ATPase subunit F-like; K02151 V-type H+-transporting ATPase subunit F (A)	Oxidative phosphorylation (ko00190);; Phagosome (ko04145)	[C]	Energy production and conversion	V-type proton ATPase subunit F (Fragment) GN=atp6s14 OS=Xenopus laevis (African clawed frog) PE=2 SV=1	--	--	PREDICTED: V-type proton ATPase subunit F-like [Maylandia zebra]
EVM0005290	[R]	General function prediction only	Cellular Component: extracellular space (GO:0005615);; Biological Process: nitrogen compound metabolic process (GO:0006807);; Molecular Function: biotinidase activity (GO:0047708);;	K01435|0|mze:101466121|biotinidase-like; K01435 biotinidase [EC:3.5.1.12] (A)	Biotin metabolism (ko00780)	[E]	Amino acid transport and metabolism	Biotinidase (Precursor) GN=btd OS=Takifugu rubripes (Japanese pufferfish) PE=3 SV=1	--	--	PREDICTED: biotinidase [Notothenia coriiceps]
EVM0006079	--	--	--	K03158|9.55101e-119|mze:101479156|tumor necrosis factor receptor superfamily member 1A-like; K03158 tumor necrosis factor receptor superfamily member 1A (A)	MAPK signaling pathway (ko04010);; Cytokine-cytokine receptor interaction (ko04060);; Apoptosis (ko04210);; Adipocytokine signaling pathway (ko04920);; Herpes simplex infection (ko05168)	--	--	--	--	--	PREDICTED: tumor necrosis factor receptor superfamily member 1A-like isoform X2 [Maylandia zebra]
EVM0018768	--	--	Biological Process: liver development (GO:0001889);; Biological Process: axon extension (GO:0048675);;	--	--	[T]	Signal transduction mechanisms	Granulin-1 OS=Cyprinus carpio (Common carp) PE=1 SV=1	--	--	PREDICTED: granulins-like [Larimichthys crocea]
EVM0006069	--	--	Molecular Function: sequence-specific DNA binding transcription factor activity (GO:0003700);; Cellular Component: nucleus (GO:0005634);; Biological Process: regulation of transcription, DNA-templated (GO:0006355);; Biological Process: gastrulation (GO:0007369);; Biological Process: endocrine pancreas development (GO:0031018);; Molecular Function: sequence-specific DNA binding (GO:0043565);;	--	--	[K]	Transcription	Iroquois-class homeodomain protein irx-3 OS=Xenopus tropicalis (Western clawed frog) PE=2 SV=1	--	--	PREDICTED: iroquois-class homeodomain protein IRX-3 [Larimichthys crocea]
EVM0002354	--	--	--	--	--	--	--	Protein NLRC5 GN=nlrc5 OS=Ictalurus punctatus (Channel catfish) PE=2 SV=1	--	--	PREDICTED: protein NLRC3-like [Neolamprologus brichardi]
EVM0015807	--	--	Cellular Component: extracellular region (GO:0005576);;	--	--	--	--	Inositol 1,4,5-trisphosphate receptor-interacting protein (Precursor) GN=itprip OS=Takifugu rubripes (Japanese pufferfish) PE=3 SV=1	--	--	PREDICTED: inositol 1,4,5-trisphosphate receptor-interacting protein [Stegastes partitus]
EVM0002898	--	--	--	--	--	--	--	Leucine zipper putative tumor suppressor 2 homolog {ECO:0000255|HAMAP-Rule:MF_03026} GN=lzts2 OS=Xenopus tropicalis (Western clawed frog) PE=2 SV=1	--	--	PREDICTED: leucine zipper putative tumor suppressor 3 [Larimichthys crocea]
EVM0012481	--	--	--	K06106|0|mze:101481917|src substrate protein p85-like; K06106 cortactin (A)	Tight junction (ko04530)	--	--	Src substrate protein p85 GN=CTTN1 OS=Gallus gallus (Chicken) PE=1 SV=1	--	--	PREDICTED: src substrate protein p85-like isoform X3 [Stegastes partitus]
Trachinotus_ovatus_newGene_5097	--	--	--	K01081|1.65031e-83|xma:102222115|cytosolic 5'-nucleotidase 1A-like; K01081 5'-nucleotidase [EC:3.1.3.5] (A)	Purine metabolism (ko00230);; Pyrimidine metabolism (ko00240);; Nicotinate and nicotinamide metabolism (ko00760)	--	--	--	F	Nucleotide transport and metabolism	PREDICTED: cytosolic 5&apos;-nucleotidase 1A-like [Haplochromis burtoni]
EVM0002189	--	--	Molecular Function: zinc ion binding (GO:0008270);;	K17821|0|mze:101477934|RING finger protein 165-like; K17821 RING finger protein 165 (A)	--	[O]	Posttranslational modification, protein turnover, chaperones	E3 ubiquitin-protein ligase arkadia GN=rnf111 OS=Xenopus tropicalis (Western clawed frog) PE=2 SV=1	--	--	PREDICTED: RING finger protein 165 [Stegastes partitus]
EVM0016701	--	--	--	K12485|0|mze:101487135|rab11 family-interacting protein 4A-like; K12485 Rab11 family-interacting protein 3/4 (A)	Endocytosis (ko04144)	[DZ]	Cell cycle control, cell division, chromosome partitioning;; Cytoskeleton	Rab11 family-interacting protein 4A GN=rab11fip4a OS=Danio rerio (Zebrafish) PE=2 SV=1	--	--	PREDICTED: rab11 family-interacting protein 4 [Stegastes partitus]
EVM0018049	--	--	--	--	--	--	--	--	--	--	PREDICTED: probable hydrolase PNKD [Larimichthys crocea]
EVM0006688	[G]	Carbohydrate transport and metabolism	Molecular Function: chitinase activity (GO:0004568);; Cellular Component: extracellular region (GO:0005576);; Biological Process: carbohydrate metabolic process (GO:0005975);; Biological Process: chitin catabolic process (GO:0006032);; Molecular Function: chitin binding (GO:0008061);;	K01183|0|mze:101479870|acidic mammalian chitinase-like; K01183 chitinase [EC:3.2.1.14] (A)	Amino sugar and nucleotide sugar metabolism (ko00520)	[G]	Carbohydrate transport and metabolism	--	--	--	chitinase3 [Paralichthys olivaceus]
EVM0018080	--	--	Molecular Function: protein phosphatase inhibitor activity (GO:0004864);; Biological Process: regulation of signal transduction (GO:0009966);; Biological Process: regulation of phosphoprotein phosphatase activity (GO:0043666);;	K16833|1.82746e-69|mze:101481390|protein phosphatase inhibitor 2-like; K16833 protein phosphatase inhibitor 2 (A)	--	[OT]	Posttranslational modification, protein turnover, chaperones;; Signal transduction mechanisms	--	--	--	PREDICTED: protein phosphatase inhibitor 2 [Stegastes partitus]
EVM0002795	[R]	General function prediction only	Molecular Function: transferase activity, transferring phosphorus-containing groups (GO:0016772);;	K08869|0|tru:101063661|uncharacterized LOC101063661; K08869 aarF domain-containing kinase (A)	--	[R]	General function prediction only	Uncharacterized aarF domain-containing protein kinase 1 (Precursor) GN=adck1 OS=Xenopus laevis (African clawed frog) PE=2 SV=1	--	--	PREDICTED: uncharacterized aarF domain-containing protein kinase 5 isoform X1 [Larimichthys crocea]
EVM0008073	--	--	--	--	--	--	--	Leucine zipper putative tumor suppressor 2 homolog {ECO:0000255|HAMAP-Rule:MF_03026} GN=lzts2 OS=Xenopus tropicalis (Western clawed frog) PE=2 SV=1	--	--	PREDICTED: leucine zipper putative tumor suppressor 2 [Larimichthys crocea]
EVM0007172	--	--	--	--	--	--	--	--	--	--	PREDICTED: GRIP1-associated protein 1-like isoform X1 [Maylandia zebra]
EVM0004045	--	--	Cellular Component: extracellular region (GO:0005576);; Molecular Function: growth factor activity (GO:0008083);; Biological Process: growth (GO:0040007);;	K16620|0|mze:101476405|bone morphogenetic protein 6-like; K16620 bone morphogenetic protein 6 (A)	TGF-beta signaling pathway (ko04350)	[T]	Signal transduction mechanisms	Bone morphogenetic protein 7 (Precursor) GN=bmp7 OS=Xenopus laevis (African clawed frog) PE=1 SV=1	--	--	PREDICTED: bone morphogenetic protein 6 [Larimichthys crocea]
EVM0009856	--	--	--	--	--	--	--	--	--	--	PREDICTED: myozenin-2-like [Maylandia zebra]
EVM0008550	[T]	Signal transduction mechanisms	Molecular Function: protein serine/threonine phosphatase activity (GO:0004722);; Biological Process: protein dephosphorylation (GO:0006470);; Molecular Function: metal ion binding (GO:0046872);;	K01102|0|mze:101479941|Pyruvate dehydrogenase [acetyl-transferring]-phosphatase 1-like; K01102 pyruvate dehydrogenase phosphatase [EC:3.1.3.43] (A)	--	[T]	Signal transduction mechanisms	--	--	--	PREDICTED: [Pyruvate dehydrogenase [acetyl-transferring]]-phosphatase 1, mitochondrial [Oreochromis niloticus]
EVM0023739	--	--	--	--	--	--	--	V-set and immunoglobulin domain-containing protein 10 (Precursor) GN=vsig10 OS=Danio rerio (Zebrafish) PE=2 SV=1	--	--	PREDICTED: titin-like [Maylandia zebra]
EVM0014233	--	--	Molecular Function: inorganic anion exchanger activity (GO:0005452);; Biological Process: anion transport (GO:0006820);; Cellular Component: integral component of membrane (GO:0016021);;	K13859|0|tru:101074298|electroneutral sodium bicarbonate exchanger 1-like; K13859 solute carrier family 4 (sodium bicarbonate cotransporter), member 8 (A)	--	[O]	Posttranslational modification, protein turnover, chaperones	Fidgetin GN=fign OS=Danio rerio (Zebrafish) PE=2 SV=1	--	--	PREDICTED: fidgetin-like [Stegastes partitus]
EVM0020550	[C]	Energy production and conversion	Molecular Function: 1-pyrroline-5-carboxylate dehydrogenase activity (GO:0003842);; Cellular Component: mitochondrial matrix (GO:0005759);; Biological Process: proline biosynthetic process (GO:0006561);; Biological Process: proline catabolic process to glutamate (GO:0010133);; Molecular Function: oxidoreductase activity, acting on the aldehyde or oxo group of donors, NAD or NADP as acceptor (GO:0…	K00294|0|ola:101160805|delta-1-pyrroline-5-carboxylate dehydrogenase, mitochondrial-like; K00294 1-pyrroline-5-carboxylate dehydrogenase [EC:1.2.1.88] (A)	Alanine, aspartate and glutamate metabolism (ko00250);; Arginine and proline metabolism (ko00330)	[E]	Amino acid transport and metabolism	Delta-1-pyrroline-5-carboxylate dehydrogenase, mitochondrial (Precursor) GN=aldh4a1 OS=Danio rerio (Zebrafish) PE=2 SV=1	--	--	PREDICTED: delta-1-pyrroline-5-carboxylate dehydrogenase, mitochondrial-like [Oryzias latipes]
EVM0014846	--	--	Biological Process: anatomical structure morphogenesis (GO:0009653);; Biological Process: Wnt signaling pathway (GO:0016055);; Biological Process: single-organism developmental process (GO:0044767);; Biological Process: organ development (GO:0048513);; Biological Process: negative regulation of cellular process (GO:0048523);;	--	--	--	--	Sclerostin domain-containing protein 1 (Precursor) GN=SOSTDC1 OS=Gallus gallus (Chicken) PE=1 SV=1	--	--	PREDICTED: sclerostin domain-containing protein 1-like [Larimichthys crocea]
EVM0014017	--	--	Cellular Component: cytosol (GO:0005829);; Biological Process: protein transport (GO:0015031);; Cellular Component: midbody (GO:0030496);; Cellular Component: late endosome membrane (GO:0031902);;	K12194|1.23652e-99|xma:102231495|charged multivesicular body protein 4c-like; K12194 charged multivesicular body protein 4 (A)	Endocytosis (ko04144)	[U]	Intracellular trafficking, secretion, and vesicular transport	Charged multivesicular body protein 4c GN=chmp4c OS=Xenopus laevis (African clawed frog) PE=2 SV=1	--	--	PREDICTED: charged multivesicular body protein 4c [Larimichthys crocea]
EVM0002636	--	--	Biological Process: determination of left/right asymmetry in lateral mesoderm (GO:0003140);; Molecular Function: transforming growth factor beta receptor binding (GO:0005160);; Cellular Component: extracellular region (GO:0005576);; Molecular Function: growth factor activity (GO:0008083);; Biological Process: dorsal/ventral pattern formation (GO:0009953);; Biological Process: cell growth (GO:0016…	K04668|0|mze:101475792|left-right determination factor 2-like; K04668 left-right determination factor (A)	TGF-beta signaling pathway (ko04350)	[T]	Signal transduction mechanisms	Bone morphogenetic protein 4 (Precursor) GN=bmp4 OS=Xenopus laevis (African clawed frog) PE=1 SV=1	--	--	PREDICTED: left-right determination factor 2-like [Larimichthys crocea]
EVM0014157	--	--	--	--	--	--	--	--	--	--	PREDICTED: uncharacterized protein LOC101482623 [Maylandia zebra]
EVM0000040	--	--	--	--	--	--	--	--	--	--	PREDICTED: uncharacterized protein LOC104964994 [Notothenia coriiceps]
EVM0022340	--	--	Molecular Function: transferase activity, transferring glycosyl groups (GO:0016757);;	K03846|0|mze:101486449|alpha-1,2-mannosyltransferase ALG9-like; K03846 alpha-1,2-mannosyltransferase [EC:2.4.1.259 2.4.1.261] (A)	N-Glycan biosynthesis (ko00510)	[MU]	Cell wall/membrane/envelope biogenesis;; Intracellular trafficking, secretion, and vesicular transport	--	--	--	PREDICTED: alpha-1,2-mannosyltransferase ALG9-like [Pundamilia nyererei]
EVM0020652	--	--	Molecular Function: sequence-specific DNA binding transcription factor activity (GO:0003700);; Cellular Component: nucleus (GO:0005634);; Biological Process: regulation of transcription, DNA-templated (GO:0006355);; Molecular Function: sequence-specific DNA binding (GO:0043565);;	--	--	[K]	Transcription	Homeobox protein meis3-B {ECO:0000250|UniProtKB:Q5U4X3} GN=meis3-b OS=Xenopus laevis (African clawed frog) PE=2 SV=2	--	--	PREDICTED: homeobox protein PKNOX2 isoform X2 [Stegastes partitus]
EVM0018184	--	--	Biological Process: heart looping (GO:0001947);; Biological Process: BMP signaling pathway involved in heart jogging (GO:0003303);; Biological Process: proepicardium development (GO:0003342);; Cellular Component: extracellular region (GO:0005576);; Molecular Function: growth factor activity (GO:0008083);; Biological Process: positive regulation of cell proliferation (GO:0008284);; Biological Proc…	K04662|0|mze:101478902|bone morphogenetic protein 4-like; K04662 bone morphogenetic protein 2/4 (A)	Hedgehog signaling pathway (ko04340);; TGF-beta signaling pathway (ko04350)	[T]	Signal transduction mechanisms	Bone morphogenetic protein 4 (Precursor) GN=BMP4 OS=Gallus gallus (Chicken) PE=2 SV=1	--	--	PREDICTED: bone morphogenetic protein 4 [Cynoglossus semilaevis]
EVM0010627	--	--	Molecular Function: binding (GO:0005488);; Cellular Component: membrane (GO:0016020);;	K03907|0|tru:101067120|thrombomodulin-like; K03907 thrombomodulin (A)	--	--	--	Signal peptide, CUB and EGF-like domain-containing protein 2 (Precursor) GN=scube2 OS=Danio rerio (Zebrafish) PE=2 SV=1	--	--	PREDICTED: thrombomodulin-like [Stegastes partitus]
EVM0005647	[R]	General function prediction only	--	K06270|0|ola:101161524|protein phosphatase 1 regulatory subunit 12A-like; K06270 protein phosphatase 1 regulatory subunit 12A (A)	Vascular smooth muscle contraction (ko04270);; Focal adhesion (ko04510);; Regulation of actin cytoskeleton (ko04810)	[OT]	Posttranslational modification, protein turnover, chaperones;; Signal transduction mechanisms	Protein phosphatase 1 regulatory subunit 12A OS=Danio rerio (Zebrafish) PE=2 SV=2	--	--	PREDICTED: protein phosphatase 1 regulatory subunit 12A isoform X1 [Stegastes partitus]
EVM0004674	[S]	Function unknown	Molecular Function: oxidoreductase activity (GO:0016491);; Biological Process: oxidation-reduction process (GO:0055114);;	--	--	[S]	Function unknown	--	--	--	PREDICTED: saccharopine dehydrogenase-like oxidoreductase [Stegastes partitus]
EVM0019511	[K]	Transcription	Cellular Component: catalytic step 2 spliceosome (GO:0071013);;	K12622|7.93066e-53|xma:102216790|U6 snRNA-associated Sm-like protein LSm3-like; K12622 U6 snRNA-associated Sm-like protein LSm3 (A)	RNA degradation (ko03018);; Spliceosome (ko03040)	[A]	RNA processing and modification	--	--	--	PREDICTED: U6 snRNA-associated Sm-like protein LSm3-like [Oreochromis niloticus]
EVM0022860	--	--	--	K17598|0|mze:101479915|synaptotagmin-like protein 2-like; K17598 synaptotagmin-like protein (A)	--	[TU]	Signal transduction mechanisms;; Intracellular trafficking, secretion, and vesicular transport	Synaptotagmin-C GN=P65-C OS=Diplobatis ommata (Ocellated electric ray) PE=2 SV=1	--	--	PREDICTED: synaptotagmin-like protein 2-like isoform X3 [Pundamilia nyererei]
Trachinotus_ovatus_newGene_7066	--	--	--	--	--	--	--	--	K	Transcription	unnamed protein product [Tetraodon nigroviridis]
EVM0011197	[R]	General function prediction only	Molecular Function: GTP binding (GO:0005525);; Cellular Component: intracellular (GO:0005622);; Biological Process: small GTPase mediated signal transduction (GO:0007264);; Cellular Component: membrane (GO:0016020);;	K07531|3.17627e-168|mze:101472065|rho-related GTP-binding protein Rho6-like; K07531 Rho family GTPase 1 (A)	--	[R]	General function prediction only	Rho-related GTP-binding protein RhoC (Precursor) GN=RHOC OS=Gallus gallus (Chicken) PE=1 SV=1	--	--	PREDICTED: rho-related GTP-binding protein Rho6 [Stegastes partitus]
EVM0011570	--	--	Molecular Function: sequence-specific DNA binding transcription factor activity (GO:0003700);; Molecular Function: steroid hormone receptor activity (GO:0003707);; Cellular Component: nucleus (GO:0005634);; Biological Process: regulation of transcription, DNA-templated (GO:0006355);; Molecular Function: zinc ion binding (GO:0008270);; Biological Process: steroid hormone mediated signaling pathway…	K08531|0|mze:101468228|nuclear receptor subfamily 1 group D member 2-like; K08531 nuclear receptor subfamily 1 group D member 2 (A)	--	[T]	Signal transduction mechanisms	Retinoic acid receptor beta GN=RARB OS=Coturnix coturnix japonica (Japanese quail) PE=2 SV=1	--	--	PREDICTED: nuclear receptor subfamily 1 group D member 2 [Stegastes partitus]
EVM0001717	[R]	General function prediction only	--	K10380|0|mze:101465317|ankyrin-2-like; K10380 ankyrin (A)	--	[M]	Cell wall/membrane/envelope biogenesis	Serine/threonine-protein phosphatase 6 regulatory ankyrin repeat subunit B GN=ANKRD44 OS=Gallus gallus (Chicken) PE=2 SV=1	--	--	PREDICTED: ankyrin-2-like, partial [Stegastes partitus]
EVM0005442	--	--	--	K05423|4.6301e-61|tru:101072321|granulocyte colony-stimulating factor-like; K05423 granulocyte colony-stimulating factor (A)	Cytokine-cytokine receptor interaction (ko04060);; Jak-STAT signaling pathway (ko04630)	--	--	--	--	--	granulocyte colony-stimulating factor [Paralichthys olivaceus]
EVM0023123	[E]	Amino acid transport and metabolism	Cellular Component: intracellular (GO:0005622);; Molecular Function: zinc ion binding (GO:0008270);; Molecular Function: methionine synthase activity (GO:0008705);; Molecular Function: S-adenosylmethionine-homocysteine S-methyltransferase activity (GO:0008898);; Biological Process: methionine biosynthetic process (GO:0009086);; Molecular Function: cobalamin binding (GO:0031419);; Biological Proce…	K00548|0|xma:102216687|methionine synthase-like; K00548 5-methyltetrahydrofolate--homocysteine methyltransferase [EC:2.1.1.13] (A)	Cysteine and methionine metabolism (ko00270);; Selenocompound metabolism (ko00450);; One carbon pool by folate (ko00670);; Biosynthesis of amino acids (ko01230)	--	--	--	--	--	PREDICTED: methionine synthase [Larimichthys crocea]
EVM0013059	--	--	--	--	--	--	--	Neurofilament light polypeptide GN=NEFL OS=Coturnix coturnix japonica (Japanese quail) PE=3 SV=3	--	--	PREDICTED: intermediate filament family orphan 2-like isoform X2 [Pundamilia nyererei]
Trachinotus_ovatus_newGene_25244	--	--	--	--	--	--	--	--	--	--	PREDICTED: cell wall protein DAN4-like [Larimichthys crocea]
EVM0016133	--	--	--	--	--	--	--	Nectin-4 (Precursor) GN=pvrl4 OS=Xenopus tropicalis (Western clawed frog) PE=2 SV=2	--	--	PREDICTED: uncharacterized protein LOC104930291 [Larimichthys crocea]
EVM0007139	[E]	Amino acid transport and metabolism	Molecular Function: serine-type endopeptidase activity (GO:0004252);; Biological Process: proteolysis (GO:0006508);; Cellular Component: membrane (GO:0016020);;	K01278|0|mze:101483164|dipeptidyl peptidase 4-like; K01278 dipeptidyl-peptidase 4 [EC:3.4.14.5] (A)	--	[O]	Posttranslational modification, protein turnover, chaperones	--	--	--	PREDICTED: dipeptidyl peptidase 4-like [Larimichthys crocea]
EVM0013865	[S]	Function unknown	--	K05810|0|xma:102224269|laccase domain-containing protein 1-like; K05810 conserved hypothetical protein (A)	--	--	--	--	--	--	PREDICTED: laccase domain-containing protein 1-like [Oreochromis niloticus]
Trachinotus_ovatus_newGene_19216	--	--	--	--	--	--	--	--	R	General function prediction only	PREDICTED: ankyrin repeat and sterile alpha motif domain-containing protein 1B-like [Oryzias latipes]
EVM0018110	--	--	--	--	--	[O]	Posttranslational modification, protein turnover, chaperones	--	--	--	PREDICTED: basement membrane-specific heparan sulfate proteoglycan core protein-like [Larimichthys crocea]
EVM0003318	[E]	Amino acid transport and metabolism	Molecular Function: D-amino-acid oxidase activity (GO:0003884);; Biological Process: oxidation-reduction process (GO:0055114);;	K00272|0|mze:101464169|D-aspartate oxidase-like; K00272 D-aspartate oxidase [EC:1.4.3.1] (A)	Alanine, aspartate and glutamate metabolism (ko00250);; Peroxisome (ko04146)	[E]	Amino acid transport and metabolism	--	--	--	PREDICTED: D-aspartate oxidase-like [Oreochromis niloticus]
EVM0022802	--	--	--	--	--	--	--	--	--	--	Clarin-3 [Dicentrarchus labrax]
EVM0008160	--	--	--	--	--	--	--	--	--	--	PREDICTED: tumor protein p63-regulated gene 1-like protein [Stegastes partitus]
EVM0007154	[Q]	Secondary metabolites biosynthesis, transport and catabolism	Molecular Function: copper ion binding (GO:0005507);; Molecular Function: primary amine oxidase activity (GO:0008131);; Biological Process: amine metabolic process (GO:0009308);; Molecular Function: quinone binding (GO:0048038);; Biological Process: oxidation-reduction process (GO:0055114);;	K11182|0|mze:101467347|amiloride-sensitive amine oxidase [copper-containing]-like; K11182 diamine oxidase [EC:1.4.3.22] (A)	Arginine and proline metabolism (ko00330);; Histidine metabolism (ko00340);; Tryptophan metabolism (ko00380)	[Q]	Secondary metabolites biosynthesis, transport and catabolism	--	--	--	PREDICTED: amiloride-sensitive amine oxidase [copper-containing]-like [Haplochromis burtoni]
EVM0015740	[RTKL]	General function prediction only;; Signal transduction mechanisms;; Transcription;; Replication, recombination and repair	Biological Process: activation of MAPKK activity (GO:0000186);; Molecular Function: MAP kinase kinase kinase activity (GO:0004709);; Molecular Function: protein tyrosine kinase activity (GO:0004713);; Molecular Function: ATP binding (GO:0005524);;	K04417|0|mze:101472971|mitogen-activated protein kinase kinase kinase 9-like; K04417 mitogen-activated protein kinase kinase kinase 9 [EC:2.7.11.25] (A)	--	[T]	Signal transduction mechanisms	Mitogen-activated protein kinase kinase kinase 10 GN=map3k10 OS=Xenopus laevis (African clawed frog) PE=1 SV=1	--	--	PREDICTED: mitogen-activated protein kinase kinase kinase 9 [Stegastes partitus]
EVM0000603	[RTKL]	General function prediction only;; Signal transduction mechanisms;; Transcription;; Replication, recombination and repair	Molecular Function: transferase activity, transferring phosphorus-containing groups (GO:0016772);; Biological Process: cellular response to xenobiotic stimulus (GO:0071466);;	K08826|0|mze:101471159|homeodomain-interacting protein kinase 3-like; K08826 homeodomain interacting protein kinase [EC:2.7.11.1] (A)	--	[R]	General function prediction only	Dual specificity tyrosine-phosphorylation-regulated kinase 1A OS=Xenopus tropicalis (Western clawed frog) PE=2 SV=1	--	--	PREDICTED: homeodomain-interacting protein kinase 3-like [Neolamprologus brichardi]
EVM0011009	[C]	Energy production and conversion	Molecular Function: L-lactate dehydrogenase activity (GO:0004459);; Cellular Component: cytoplasm (GO:0005737);; Biological Process: glycolytic process (GO:0006096);; Biological Process: cellular carbohydrate metabolic process (GO:0044262);; Biological Process: oxidation-reduction process (GO:0055114);;	K00016|0|ola:101165776|L-lactate dehydrogenase B chain-like; K00016 L-lactate dehydrogenase [EC:1.1.1.27] (A)	Glycolysis / Gluconeogenesis (ko00010);; Cysteine and methionine metabolism (ko00270);; Pyruvate metabolism (ko00620);; Propanoate metabolism (ko00640)	[C]	Energy production and conversion	L-lactate dehydrogenase B chain GN=ldhb OS=Fundulus heteroclitus (Killifish) PE=2 SV=2	--	--	lactate dehydrogenase B [Plectropomus leopardus]
EVM0003253	[O]	Posttranslational modification, protein turnover, chaperones	--	K09511|0|mze:101476226|dnaJ homolog subfamily B member 5-like; K09511 DnaJ homolog subfamily B member 5 (A)	--	[O]	Posttranslational modification, protein turnover, chaperones	DnaJ homolog subfamily B member 6-A GN=dnajb6-a OS=Xenopus laevis (African clawed frog) PE=2 SV=1	--	--	PREDICTED: dnaJ homolog subfamily B member 5-like [Stegastes partitus]
EVM0007631	[R]	General function prediction only	--	K12893|4.17477e-56|mze:101477203|serine/arginine-rich splicing factor 6-like; K12893 splicing factor, arginine/serine-rich 4/5/6 (A)	Spliceosome (ko03040);; Herpes simplex infection (ko05168)	[A]	RNA processing and modification	Serine/arginine-rich splicing factor 1 GN=srsf1 OS=Xenopus tropicalis (Western clawed frog) PE=2 SV=1	--	--	PREDICTED: serine/arginine-rich splicing factor 6-like isoform X3 [Stegastes partitus]
EVM0023000	[RTKL]	General function prediction only;; Signal transduction mechanisms;; Transcription;; Replication, recombination and repair	--	K05109|0|mze:101466268|ephrin type-A receptor 8-like; K05109 Eph receptor A8 [EC:2.7.10.1] (A)	--	[T]	Signal transduction mechanisms	Ephrin type-A receptor 5 (Precursor) GN=EPHA5 OS=Gallus gallus (Chicken) PE=2 SV=1	--	--	PREDICTED: ephrin type-A receptor 8 isoform X2 [Oreochromis niloticus]
EVM0021141	[R]	General function prediction only	--	--	--	[R]	General function prediction only	Oocyte zinc finger protein XlCOF26 (Fragment) OS=Xenopus laevis (African clawed frog) PE=3 SV=1	--	--	PREDICTED: zinc finger and SCAN domain-containing protein 2-like [Stegastes partitus]
EVM0016838	--	--	Cellular Component: integral component of membrane (GO:0016021);;	--	--	--	--	--	--	--	PREDICTED: transmembrane protein 59-like [Larimichthys crocea]
EVM0022489	--	--	--	--	--	--	--	Protein NLRC5 GN=nlrc5 OS=Ictalurus punctatus (Channel catfish) PE=2 SV=1	--	--	PREDICTED: NACHT, LRR and PYD domains-containing protein 12-like [Neolamprologus brichardi]
EVM0003506	[C]	Energy production and conversion	Molecular Function: oxidoreductase activity (GO:0016491);; Biological Process: oxidation-reduction process (GO:0055114);;	--	--	[R]	General function prediction only	Pyridine nucleotide-disulfide oxidoreductase domain-containing protein 1 GN=pyroxd1 OS=Danio rerio (Zebrafish) PE=2 SV=1	--	--	PREDICTED: pyridine nucleotide-disulfide oxidoreductase domain-containing protein 1 [Larimichthys crocea]
EVM0004069	--	--	--	--	--	--	--	--	--	--	PREDICTED: uncharacterized protein LOC104931184 [Larimichthys crocea]
EVM0022058	[R]	General function prediction only	--	K07825|0|tru:101069099|guanine nucleotide-binding protein G(I)/G(S)/G(T) subunit beta-3-like; K07825 guanine nucleotide-binding protein G(I)/G(S)/G(T) subunit beta-3 (A)	--	[R]	General function prediction only	Guanine nucleotide-binding protein G(I)/G(S)/G(T) subunit beta-1 GN=gnb1 OS=Danio rerio (Zebrafish) PE=2 SV=1	--	--	PREDICTED: guanine nucleotide-binding protein G(I)/G(S)/G(T) subunit beta-3-like [Takifugu rubripes]
Trachinotus_ovatus_newGene_13330	--	--	--	--	--	--	--	--	R	General function prediction only	PREDICTED: uncharacterized protein LOC101167763 [Oryzias latipes]
EVM0001879	--	--	Cellular Component: integral component of membrane (GO:0016021);;	K15285|0|xma:102233873|solute carrier family 35 member E3-like; K15285 solute carrier family 35, member E3 (A)	--	[GE]	Carbohydrate transport and metabolism;; Amino acid transport and metabolism	Solute carrier family 35 member E3 GN=slc35e3 OS=Danio rerio (Zebrafish) PE=2 SV=1	--	--	PREDICTED: solute carrier family 35 member E3 [Larimichthys crocea]
EVM0011051	--	--	Cellular Component: Golgi membrane (GO:0000139);; Cellular Component: caveola (GO:0005901);; Biological Process: myoblast fusion (GO:0007520);; Cellular Component: sarcolemma (GO:0042383);; Biological Process: muscle cell fate commitment (GO:0042693);; Biological Process: sarcomere organization (GO:0045214);; Biological Process: notochord cell development (GO:0060035);;	K12959|2.92219e-106|xma:102227510|caveolin-3-like; K12959 caveolin 3 (A)	Endocytosis (ko04144);; Focal adhesion (ko04510)	--	--	Caveolin-1 GN=CAV1 OS=Gallus gallus (Chicken) PE=2 SV=1	--	--	PREDICTED: caveolin-3 [Larimichthys crocea]
EVM0020731	--	--	--	--	--	--	--	--	--	--	PREDICTED: cytolysin RTX-S-2-like [Poecilia reticulata]
EVM0002014	--	--	Molecular Function: cysteine-type endopeptidase activity (GO:0004197);; Cellular Component: cytoplasm (GO:0005737);; Biological Process: proteolysis (GO:0006508);; Biological Process: apoptotic process (GO:0006915);;	K04396|6.11452e-156|tru:101075398|caspase-6-like; K04396 caspase 6 [EC:3.4.22.59] (A)	Apoptosis (ko04210)	[D]	Cell cycle control, cell division, chromosome partitioning	Caspase-3 subunit p12 (Precursor) GN=casp3 OS=Xenopus laevis (African clawed frog) PE=2 SV=1	--	--	PREDICTED: caspase-6 [Stegastes partitus]
EVM0002318	[TDBLU]	Signal transduction mechanisms;; Cell cycle control, cell division, chromosome partitioning;; Chromatin structure and dynamics;; Replication, recombination and repair;; Intracellular trafficking, secretion, and vesicular transport	Molecular Function: 1-phosphatidylinositol 4-kinase activity (GO:0004430);; Biological Process: phosphatidylinositol biosynthetic process (GO:0006661);; Biological Process: phosphatidylinositol phosphorylation (GO:0046854);; Biological Process: phosphatidylinositol-mediated signaling (GO:0048015);;	K00888|0|xma:102236592|phosphatidylinositol 4-kinase beta-like; K00888 phosphatidylinositol 4-kinase [EC:2.7.1.67] (A)	Inositol phosphate metabolism (ko00562);; Phosphatidylinositol signaling system (ko04070)	[TU]	Signal transduction mechanisms;; Intracellular trafficking, secretion, and vesicular transport	Phosphatidylinositol 4-kinase beta GN=pi4kb OS=Danio rerio (Zebrafish) PE=2 SV=2	--	--	PREDICTED: phosphatidylinositol 4-kinase beta [Poecilia formosa]
EVM0022561	--	--	Molecular Function: hydrolase activity, hydrolyzing O-glycosyl compounds (GO:0004553);; Molecular Function: calmodulin binding (GO:0005516);; Biological Process: glycogen metabolic process (GO:0005977);;	K07190|0|ola:101174012|phosphorylase b kinase regulatory subunit beta-like; K07190 phosphorylase kinase alpha/beta subunit (A)	Calcium signaling pathway (ko04020);; Insulin signaling pathway (ko04910)	[G]	Carbohydrate transport and metabolism	Phosphorylase b kinase regulatory subunit alpha, liver isoform GN=phka2 OS=Takifugu rubripes (Japanese pufferfish) PE=3 SV=1	--	--	PREDICTED: phosphorylase b kinase regulatory subunit beta isoform X2 [Poecilia reticulata]
EVM0000914	--	--	Molecular Function: RNA polymerase II transcription cofactor activity (GO:0001104);; Biological Process: regulation of transcription from RNA polymerase II promoter (GO:0006357);; Cellular Component: mediator complex (GO:0016592);;	K15137|6.028e-127|mze:101464670|mediator of RNA polymerase II transcription subunit 19-A-like; K15137 mediator of RNA polymerase II transcription subunit 19 (A)	--	[S]	Function unknown	Mediator of RNA polymerase II transcription subunit 19-A GN=med19a OS=Danio rerio (Zebrafish) PE=2 SV=1	--	--	PREDICTED: mediator of RNA polymerase II transcription subunit 19 [Stegastes partitus]
EVM0019154	--	--	--	--	--	[W]	Extracellular structures	Acetylcholinesterase collagenic tail peptide (Precursor) OS=Torpedo marmorata (Marbled electric ray) PE=1 SV=1	--	--	PREDICTED: acetylcholinesterase collagenic tail peptide [Stegastes partitus]
EVM0012006	--	--	Molecular Function: sulfotransferase activity (GO:0008146);;	K01025|9.88527e-156|xma:102237781|cytosolic sulfotransferase 3-like; K01025 [EC:2.8.2.-] (A)	--	[R]	General function prediction only	Cytosolic sulfotransferase 3 OS=Danio rerio (Zebrafish) PE=1 SV=1	--	--	Cytosolic sulfotransferase 3 [Salmo salar]
EVM0000254	--	--	Molecular Function: purinergic nucleotide receptor activity (GO:0001614);; Molecular Function: extracellular ATP-gated cation channel activity (GO:0004931);; Molecular Function: ATP binding (GO:0005524);; Cellular Component: plasma membrane (GO:0005886);; Biological Process: cation transport (GO:0006812);; Cellular Component: integral component of membrane (GO:0016021);; Biological Process: purin…	K05220|0|mze:101482732|P2X purinoceptor 7-like; K05220 P2X purinoceptor 7 (A)	Calcium signaling pathway (ko04020);; Neuroactive ligand-receptor interaction (ko04080)	--	--	--	--	--	PREDICTED: P2X purinoceptor 7 isoform X1 [Larimichthys crocea]
EVM0021478	[I]	Lipid transport and metabolism	Molecular Function: 1-acylglycerol-3-phosphate O-acyltransferase activity (GO:0003841);; Biological Process: metabolic process (GO:0008152);;	K13523|0|xma:102237288|1-acyl-sn-glycerol-3-phosphate acyltransferase gamma-like; K13523 lysophosphatidic acid acyltransferase / lysophosphatidylinositol acyltransferase [EC:2.3.1.51 2.3.1.-] (A)	Glycerolipid metabolism (ko00561);; Glycerophospholipid metabolism (ko00564)	[I]	Lipid transport and metabolism	Lysocardiolipin acyltransferase 1 GN=LCLAT1 OS=Gallus gallus (Chicken) PE=2 SV=1	--	--	PREDICTED: 1-acyl-sn-glycerol-3-phosphate acyltransferase gamma-like isoform X1 [Oreochromis niloticus]
EVM0021453	[R]	General function prediction only	--	--	--	--	--	Katanin p80 WD40 repeat-containing subunit B1 {ECO:0000255|HAMAP-Rule:MF_03022} OS=Gallus gallus (Chicken) PE=2 SV=2	--	--	PREDICTED: WD repeat-containing protein 41 [Larimichthys crocea]
EVM0000093	--	--	Molecular Function: phospholipid binding (GO:0005543);; Molecular Function: ARF GTPase activator activity (GO:0008060);; Molecular Function: zinc ion binding (GO:0008270);; Biological Process: regulation of ARF GTPase activity (GO:0032312);; Biological Process: positive regulation of GTPase activity (GO:0043547);;	--	--	[T]	Signal transduction mechanisms	Stromal membrane-associated protein 2 GN=SMAP2 OS=Gallus gallus (Chicken) PE=2 SV=1	--	--	PREDICTED: arf-GAP with dual PH domain-containing protein 2-like [Larimichthys crocea]
EVM0016200	--	--	--	--	--	--	--	--	--	--	PREDICTED: zinc finger MYM-type protein 1-like, partial [Poecilia reticulata]
Trachinotus_ovatus_newGene_30725	--	--	--	K01050|5.45922e-136|tru:101068568|uncharacterized LOC101068568; K01050 cholinesterase [EC:3.1.1.8] (A)	--	[R]	General function prediction only	Transposon TX1 uncharacterized 149 kDa protein OS=Xenopus laevis (African clawed frog) PE=3 SV=1	R	General function prediction only	pol-like protein [Tetraodon nigroviridis]
EVM0009896	--	--	--	--	--	--	--	--	--	--	PREDICTED: calmodulin-binding transcription activator 1-like [Xiphophorus maculatus]
EVM0007060	--	--	Biological Process: regulation of cell growth (GO:0001558);; Molecular Function: insulin-like growth factor binding (GO:0005520);; Cellular Component: extracellular region (GO:0005576);;	--	--	--	--	WAP, Kazal, immunoglobulin, Kunitz and NTR domain-containing protein (Precursor) GN=wfikkn OS=Danio rerio (Zebrafish) PE=2 SV=1	--	--	PREDICTED: kazal-type serine protease inhibitor domain-containing protein 1-like [Stegastes partitus]
EVM0006991	--	--	Cellular Component: troponin complex (GO:0005861);;	K10371|8.56701e-85|mze:101487442|troponin I, slow skeletal muscle-like; K10371 troponin I, slow skeletal muscle (A)	--	[Z]	Cytoskeleton	Troponin I, cardiac muscle GN=tnni3 OS=Xenopus laevis (African clawed frog) PE=2 SV=2	--	--	PREDICTED: troponin I, slow skeletal muscle-like [Oreochromis niloticus]
EVM0021074	--	--	Molecular Function: nucleotide binding (GO:0000166);; Biological Process: mRNA splicing, via spliceosome (GO:0000398);; Molecular Function: RNA binding (GO:0003723);; Cellular Component: ribonucleoprotein complex (GO:0030529);;	K12887|0|mze:101474095|heterogeneous nuclear ribonucleoprotein M-like; K12887 heterogeneous nuclear ribonucleoprotein M (A)	Spliceosome (ko03040)	[A]	RNA processing and modification	CUGBP Elav-like family member 3-B GN=tnrc4-b OS=Xenopus laevis (African clawed frog) PE=2 SV=1	--	--	PREDICTED: heterogeneous nuclear ribonucleoprotein M-like isoform X1 [Oreochromis niloticus]
EVM0017764	--	--	--	K16801|3.88164e-87|mze:101482246|centrosomal protein of 19 kDa-like; K16801 centrosomal protein CEP19 (A)	--	--	--	Centrosomal protein of 19 kDa GN=cep19 OS=Xenopus tropicalis (Western clawed frog) PE=2 SV=1	--	--	PREDICTED: centrosomal protein of 19 kDa [Cynoglossus semilaevis]
EVM0003993	--	--	Molecular Function: acetylcholine-activated cation-selective channel activity (GO:0004889);; Cellular Component: plasma membrane (GO:0005886);; Biological Process: ion transport (GO:0006811);; Cellular Component: integral component of membrane (GO:0016021);; Cellular Component: cell junction (GO:0030054);; Cellular Component: postsynaptic membrane (GO:0045211);;	K04809|0|mze:101476072|neuronal acetylcholine receptor subunit alpha-7-like; K04809 nicotinic acetylcholine receptor alpha-7 (A)	Calcium signaling pathway (ko04020);; Neuroactive ligand-receptor interaction (ko04080)	[U]	Intracellular trafficking, secretion, and vesicular transport	Neuronal acetylcholine receptor subunit alpha-7 (Precursor) GN=CHRNA7 OS=Gallus gallus (Chicken) PE=1 SV=1	--	--	PREDICTED: neuronal acetylcholine receptor subunit alpha-7-like [Stegastes partitus]
EVM0000796	--	--	Biological Process: signal transduction (GO:0007165);; Biological Process: spermatid development (GO:0007286);; Molecular Function: cAMP-dependent protein kinase regulator activity (GO:0008603);;	--	--	--	--	Ropporin-1-like protein GN=ropn1l OS=Danio rerio (Zebrafish) PE=2 SV=1	--	--	PREDICTED: ropporin-1-like protein isoform X4 [Notothenia coriiceps]
EVM0018563	--	--	--	--	--	[R]	General function prediction only	Leucine-rich repeat and fibronectin type III domain-containing protein 1-like protein (Precursor) GN=lrfn1l OS=Danio rerio (Zebrafish) PE=2 SV=1	--	--	PREDICTED: leucine-rich repeat and fibronectin type III domain-containing protein 1-like protein [Larimichthys crocea]
EVM0011482	[R]	General function prediction only	--	--	--	[R]	General function prediction only	Gastrula zinc finger protein XlCGF46.1 (Fragment) OS=Xenopus laevis (African clawed frog) PE=3 SV=1	--	--	PREDICTED: myc-associated zinc finger protein-like [Pundamilia nyererei]
EVM0011147	[T]	Signal transduction mechanisms	Molecular Function: protein tyrosine phosphatase activity (GO:0004725);; Cellular Component: cytoplasm (GO:0005737);; Molecular Function: protein tyrosine/serine/threonine phosphatase activity (GO:0008138);; Biological Process: peptidyl-tyrosine dephosphorylation (GO:0035335);;	K14165|8.76752e-144|mze:101487663|uncharacterized LOC101487663; K14165 atypical dual specificity phosphatase [EC:3.1.3.16 3.1.3.48] (A)	--	[V]	Defense mechanisms	Dual specificity phosphatase DUPD1 GN=dupd1 OS=Gasterosteus aculeatus (Three-spined stickleback) PE=3 SV=1	--	--	PREDICTED: dual specificity phosphatase DUPD1-like [Larimichthys crocea]
EVM0022591	[R]	General function prediction only	--	K09206|0|mze:101479207|Krueppel-like factor 5-like; K09206 krueppel-like factor 5 (A)	--	[R]	General function prediction only	Transcription factor Sp9 GN=sp9 OS=Danio rerio (Zebrafish) PE=2 SV=1	--	--	PREDICTED: Krueppel-like factor 5 [Stegastes partitus]
EVM0000469	--	--	Molecular Function: nucleic acid binding (GO:0003676);; Molecular Function: protein binding (GO:0005515);; Cellular Component: nucleolus (GO:0005730);; Molecular Function: telomerase inhibitor activity (GO:0010521);; Biological Process: negative regulation of telomerase activity (GO:0051974);;	K11135|7.50146e-128|mze:101476937|PIN2/TERF1-interacting telomerase inhibitor 1-like; K11135 Pin2-interacting protein X1 (A)	--	[AD]	RNA processing and modification;; Cell cycle control, cell division, chromosome partitioning	RNA-binding protein 5 GN=rbm5 OS=Xenopus tropicalis (Western clawed frog) PE=2 SV=1	--	--	PREDICTED: PIN2/TERF1-interacting telomerase inhibitor 1 [Larimichthys crocea]
EVM0015919	--	--	--	K16738|0|xma:102234081|nuclear distribution protein nudE homolog 1-like; K16738 nuclear distribution protein NudE (A)	--	[Z]	Cytoskeleton	Nuclear distribution protein nudE homolog 1-B GN=nde1-b OS=Xenopus laevis (African clawed frog) PE=2 SV=2	--	--	PREDICTED: nuclear distribution protein nudE homolog 1 isoform X1 [Larimichthys crocea]
EVM0007265	[R]	General function prediction only	Molecular Function: catalytic activity (GO:0003824);; Molecular Function: binding (GO:0005488);;	K01513|0|mze:101481260|ectonucleotide pyrophosphatase/phosphodiesterase family member 1-like; K01513 ectonucleotide pyrophosphatase/phosphodiesterase family member 1/3 [EC:3.1.4.1 3.6.1.9] (A)	Purine metabolism (ko00230);; Starch and sucrose metabolism (ko00500);; Riboflavin metabolism (ko00740);; Nicotinate and nicotinamide metabolism (ko00760);; Pantothenate and CoA biosynthesis (ko00770)	[R]	General function prediction only	Nucleotide pyrophosphatase (Precursor) OS=Crotalus adamanteus (Eastern diamondback rattlesnake) PE=1 SV=2	--	--	PREDICTED: ectonucleotide pyrophosphatase/phosphodiesterase family member 1-like isoform X2 [Stegastes partitus]
EVM0017122	--	--	Biological Process: angiogenesis (GO:0001525);; Biological Process: G-protein coupled receptor signaling pathway (GO:0007186);; Cellular Component: membrane (GO:0016020);; Molecular Function: lysophosphatidic acid receptor activity (GO:0070915);;	K04291|0|tru:101078555|lysophosphatidic acid receptor 2-like; K04291 lysophosphatidic acid receptor 2 (A)	Neuroactive ligand-receptor interaction (ko04080)	[R]	General function prediction only	Lysophosphatidic acid receptor 1-A GN=lpar1-a OS=Xenopus laevis (African clawed frog) PE=2 SV=1	--	--	PREDICTED: lysophosphatidic acid receptor 2-like [Stegastes partitus]
EVM0009868	--	--	Cellular Component: extracellular region (GO:0005576);; Biological Process: response to freezing (GO:0050826);;	--	--	--	--	Type-4 ice-structuring protein LS-12 (Precursor) OS=Myoxocephalus octodecemspinosus (Longhorn sculpin) PE=1 SV=2	--	--	RecName: Full=Type-4 ice-structuring protein LS-12; Short=ISP LS-12; AltName: Full=Antifreeze protein LS-12; Flags: Precursor [Myoxocephalus octodecemspinosus]
EVM0013540	--	--	Cellular Component: extracellular region (GO:0005576);;	K06845|0|mze:101479783|netrin-4-like; K06845 netrin 4 (A)	--	[W]	Extracellular structures	Laminin subunit beta-4 (Precursor) GN=lamb4 OS=Danio rerio (Zebrafish) PE=2 SV=1	--	--	PREDICTED: netrin-4-like [Larimichthys crocea]
Trachinotus_ovatus_newGene_10775	--	--	--	--	--	--	--	--	S	Function unknown	putative transposase [Pleuronectes platessa]
EVM0023479	[R]	General function prediction only	--	K09239|0|mze:101464249|transcription factor HIVEP3-like; K09239 human immunodeficiency virus type I enhancer-binding protein (A)	--	[R]	General function prediction only	DNA-binding protein Ikaros GN=IKZF1 OS=Gallus gallus (Chicken) PE=2 SV=1	--	--	PREDICTED: transcription factor HIVEP3-like [Larimichthys crocea]
EVM0010825	--	--	--	--	--	--	--	Processed zona pellucida sperm-binding protein 3 (Precursor) GN=ZP3 OS=Gallus gallus (Chicken) PE=1 SV=4	--	--	PREDICTED: zona pellucida sperm-binding protein 3-like [Larimichthys crocea]
EVM0016110	[S]	Function unknown	Cellular Component: endoplasmic reticulum membrane (GO:0005789);; Cellular Component: integral component of membrane (GO:0016021);;	--	--	[U]	Intracellular trafficking, secretion, and vesicular transport	Surfeit locus protein 4 GN=surf4 OS=Takifugu rubripes (Japanese pufferfish) PE=3 SV=1	--	--	PREDICTED: surfeit locus protein 4-like isoform X2 [Cynoglossus semilaevis]
EVM0003231	--	--	--	K12801|6.35232e-133|mze:101481150|NACHT, LRR and PYD domains-containing protein 1-like; K12801 caspase recruitment domain-containing protein 8 (A)	NOD-like receptor signaling pathway (ko04621)	--	--	--	--	--	PREDICTED: NACHT, LRR and PYD domains-containing protein 1-like, partial [Maylandia zebra]
Trachinotus_ovatus_newGene_34751	--	--	--	K15261|3.45354e-110|mze:101471676|poly [ADP-ribose] polymerase 14-like; K15261 poly [ADP-ribose] polymerase 10/14/15 [EC:2.4.2.30] (A)	--	[R]	General function prediction only	Transposon TX1 uncharacterized 149 kDa protein OS=Xenopus laevis (African clawed frog) PE=3 SV=1	R	General function prediction only	reverse transcriptase [Oryzias latipes]
EVM0022237	--	--	Biological Process: sprouting angiogenesis (GO:0002040);; Molecular Function: single-stranded RNA binding (GO:0003727);; Cellular Component: nucleoplasm (GO:0005654);; Cellular Component: nucleolus (GO:0005730);; Biological Process: regulation of transcription, DNA-templated (GO:0006355);; Biological Process: phagocytosis (GO:0006909);; Molecular Function: oxidoreductase activity, acting on singl…	K11323|0|mze:101465383|bifunctional arginine demethylase and lysyl-hydroxylase JMJD6-like; K11323 histone arginine demethylase JMJD6 [EC:1.14.11.-] (A)	--	[BT]	Chromatin structure and dynamics;; Signal transduction mechanisms	Bifunctional arginine demethylase and lysyl-hydroxylase JMJD6 GN=jmjd6 OS=Danio rerio (Zebrafish) PE=2 SV=2	--	--	PREDICTED: bifunctional arginine demethylase and lysyl-hydroxylase JMJD6 [Larimichthys crocea]
EVM0010787	--	--	--	--	--	--	--	--	--	--	PREDICTED: spermatogenesis-associated serine-rich protein 2 [Larimichthys crocea]
EVM0017927	[I]	Lipid transport and metabolism	Molecular Function: hydrolase activity (GO:0016787);;	K03927|0|mze:101473569|uncharacterized LOC101473569; K03927 carboxylesterase 2 [EC:3.1.1.1 3.1.1.84 3.1.1.56] (A)	Drug metabolism - other enzymes (ko00983)	[R]	General function prediction only	Fatty acyl-CoA hydrolase precursor, medium chain (Precursor) OS=Anas platyrhynchos (Domestic duck) PE=1 SV=1	--	--	PREDICTED: LOW QUALITY PROTEIN: fatty acyl-CoA hydrolase precursor, medium chain-like [Stegastes partitus]
EVM0008331	[R]	General function prediction only	Biological Process: amino acid transmembrane transport (GO:0003333);; Molecular Function: neurotransmitter:sodium symporter activity (GO:0005328);; Molecular Function: gamma-aminobutyric acid:sodium symporter activity (GO:0005332);; Cellular Component: integral component of plasma membrane (GO:0005887);; Biological Process: neurotransmitter transport (GO:0006836);; Biological Process: gamma-amino…	K05034|0|mze:101483074|sodium- and chloride-dependent GABA transporter 1-like; K05034 solute carrier family 6 (neurotransmitter transporter, GABA) member 1 (A)	--	[T]	Signal transduction mechanisms	Creatine transporter OS=Torpedo marmorata (Marbled electric ray) PE=2 SV=1	--	--	PREDICTED: sodium- and chloride-dependent GABA transporter 1 [Stegastes partitus]
EVM0022628	--	--	--	--	--	[R]	General function prediction only	WD repeat, SAM and U-box domain-containing protein 1 GN=wdsub1 OS=Danio rerio (Zebrafish) PE=2 SV=1	--	--	PREDICTED: dmX-like protein 2 isoform X5 [Stegastes partitus]
EVM0007533	[T]	Signal transduction mechanisms	Molecular Function: protein tyrosine phosphatase activity (GO:0004725);; Molecular Function: kinase activity (GO:0016301);; Biological Process: phosphorylation (GO:0016310);; Biological Process: peptidyl-tyrosine dephosphorylation (GO:0035335);;	K14167|4.61743e-112|mze:101467631|cyclin-dependent kinase inhibitor 3-like; K14167 cyclin-dependent kinase inhibitor 3 [EC:3.1.3.16 3.1.3.48] (A)	--	[V]	Defense mechanisms	--	--	--	PREDICTED: cyclin-dependent kinase inhibitor 3 [Stegastes partitus]
EVM0007085	[GEPR]	Carbohydrate transport and metabolism;; Amino acid transport and metabolism;; Inorganic ion transport and metabolism;; General function prediction only	--	K08204|0|mze:101486395|solute carrier family 22 member 7-like; K08204 MFS transporter, OCT family, solute carrier family 22 (organic anion transporter), member 7 (A)	--	[R]	General function prediction only	Solute carrier family 22 member 6-B GN=slc22a6-b OS=Xenopus laevis (African clawed frog) PE=2 SV=1	--	--	PREDICTED: solute carrier family 22 member 7-like [Notothenia coriiceps]
EVM0000707	[RTKL]	General function prediction only;; Signal transduction mechanisms;; Transcription;; Replication, recombination and repair	--	K05098|0|mze:101472847|vascular endothelial growth factor receptor 2-like; K05098 kinase insert domain protein receptor [EC:2.7.10.1] (A)	Cytokine-cytokine receptor interaction (ko04060);; Endocytosis (ko04144);; VEGF signaling pathway (ko04370);; Focal adhesion (ko04510)	[T]	Signal transduction mechanisms	Vascular endothelial growth factor receptor 2 (Precursor) OS=Danio rerio (Zebrafish) PE=1 SV=2	--	--	PREDICTED: vascular endothelial growth factor receptor 2 isoform X1 [Stegastes partitus]
EVM0021068	--	--	--	--	--	--	--	Meteorin-like protein (Precursor) GN=metrnl OS=Xenopus laevis (African clawed frog) PE=2 SV=1	--	--	PREDICTED: meteorin-like protein [Notothenia coriiceps]
Trachinotus_ovatus_newGene_2286	--	--	Cellular Component: intracellular (GO:0005622);; Molecular Function: zinc ion binding (GO:0008270);;	--	--	--	--	--	O	Posttranslational modification, protein turnover, chaperones	PREDICTED: tripartite motif-containing protein 16-like [Maylandia zebra]
EVM0019373	--	--	Molecular Function: sphingomyelin phosphodiesterase activity (GO:0004767);; Biological Process: sphingomyelin catabolic process (GO:0006685);;	K12350|0|mze:101476714|sphingomyelin phosphodiesterase-like; K12350 sphingomyelin phosphodiesterase [EC:3.1.4.12] (A)	Sphingolipid metabolism (ko00600);; Lysosome (ko04142)	[I]	Lipid transport and metabolism	--	--	--	PREDICTED: sphingomyelin phosphodiesterase [Larimichthys crocea]
EVM0004745	[K]	Transcription	--	K09378|0|mze:101467291|zinc finger homeobox protein 3-like; K09378 AT-binding transcription factor 1 (A)	--	[R]	General function prediction only	Zinc finger homeobox protein 4 GN=ZFHX4 OS=Gallus gallus (Chicken) PE=2 SV=2	--	--	PREDICTED: zinc finger homeobox protein 3-like [Stegastes partitus]
Trachinotus_ovatus_newGene_499	[L]	Replication, recombination and repair	--	--	--	[R]	General function prediction only	--	R	General function prediction only	reverse transcriptase [Danio rerio]
EVM0014563	--	--	--	--	--	--	--	--	--	--	PREDICTED: obscurin-like [Cynoglossus semilaevis]
EVM0022491	--	--	--	--	--	--	--	--	--	--	PREDICTED: uncharacterized protein LOC103145704 [Poecilia formosa]
EVM0000031	--	--	Molecular Function: 1-phosphatidylinositol 4-kinase activity (GO:0004430);; Molecular Function: ATP binding (GO:0005524);; Cellular Component: mitochondrion (GO:0005739);; Cellular Component: endosome (GO:0005768);; Cellular Component: plasma membrane (GO:0005886);; Cellular Component: cytoplasmic membrane-bounded vesicle (GO:0016023);; Cellular Component: cell junction (GO:0030054);; Cellular Co…	K13711|0|mze:101472578|phosphatidylinositol 4-kinase type 2-alpha-like; K13711 phosphatidylinositol 4-kinase type 2 [EC:2.7.1.67] (A)	Inositol phosphate metabolism (ko00562);; Phosphatidylinositol signaling system (ko04070)	[T]	Signal transduction mechanisms	Phosphatidylinositol 4-kinase type 2-alpha GN=pi4k2a OS=Danio rerio (Zebrafish) PE=2 SV=1	--	--	PREDICTED: phosphatidylinositol 4-kinase type 2-alpha [Larimichthys crocea]
EVM0006774	[R]	General function prediction only	Biological Process: peptidyl-tyrosine sulfation (GO:0006478);; Molecular Function: protein-tyrosine sulfotransferase activity (GO:0008476);;	K01021|0|mze:101482118|protein-tyrosine sulfotransferase 1-like; K01021 protein-tyrosine sulfotransferase [EC:2.8.2.20] (A)	--	[O]	Posttranslational modification, protein turnover, chaperones	Protein-tyrosine sulfotransferase 1 GN=tpst1 OS=Danio rerio (Zebrafish) PE=2 SV=2	--	--	PREDICTED: protein-tyrosine sulfotransferase 1 [Stegastes partitus]
EVM0020566	--	--	Biological Process: rRNA processing (GO:0006364);;	K14800|5.14681e-72|mze:101473588|pre-rRNA-processing protein TSR2 homolog; K14800 pre-rRNA-processing protein TSR2 (A)	--	[S]	Function unknown	Pre-rRNA-processing protein TSR2 homolog GN=tsr2 OS=Danio rerio (Zebrafish) PE=2 SV=1	--	--	PREDICTED: pre-rRNA-processing protein TSR2 homolog [Oreochromis niloticus]
EVM0003061	--	--	--	K07187|0|mze:101468614|insulin receptor substrate 2-B-like; K07187 insulin receptor substrate 2 (A)	FoxO signaling pathway (ko04068);; Insulin signaling pathway (ko04910);; Adipocytokine signaling pathway (ko04920)	--	--	Insulin receptor substrate 2-B GN=irs2-b OS=Xenopus laevis (African clawed frog) PE=2 SV=1	--	--	PREDICTED: insulin receptor substrate 2-B-like [Oreochromis niloticus]
EVM0014005	--	--	--	--	--	--	--	Caprin-2 GN=si:ch211-11c20.4 OS=Danio rerio (Zebrafish) PE=1 SV=1	--	--	unnamed protein product [Tetraodon nigroviridis]
EVM0018659	--	--	Molecular Function: actin binding (GO:0003779);; Cellular Component: cytosol (GO:0005829);; Cellular Component: F-actin capping protein complex (GO:0008290);; Biological Process: regulation of cell morphogenesis (GO:0022604);; Cellular Component: Z disc (GO:0030018);; Biological Process: actin filament capping (GO:0051693);; Cellular Component: WASH complex (GO:0071203);;	K10365|0|mze:101470776|F-actin-capping protein subunit beta isoforms 1 and 2-like; K10365 capping protein (actin filament) muscle Z-line, beta (A)	--	[Z]	Cytoskeleton	F-actin-capping protein subunit beta isoforms 1 and 2 GN=CAPZB OS=Gallus gallus (Chicken) PE=1 SV=3	--	--	PREDICTED: F-actin-capping protein subunit beta isoform X1 [Stegastes partitus]
EVM0002741	--	--	Cellular Component: anchored component of plasma membrane (GO:0046658);;	K06847|0|mze:101465521|RGM domain family member B-like; K06847 RGM domain family (A)	--	--	--	Repulsive guidance molecule A (Precursor) GN=RGMA OS=Gallus gallus (Chicken) PE=1 SV=1	--	--	PREDICTED: RGM domain family member B [Larimichthys crocea]
EVM0014994	[A]	RNA processing and modification	Molecular Function: RNA binding (GO:0003723);; Molecular Function: zinc ion binding (GO:0008270);; Biological Process: retina development in camera-type eye (GO:0060041);;	K13095|0|mze:101486319|splicing factor 1-like; K13095 splicing factor 1 (A)	--	[A]	RNA processing and modification	Protein quaking GN=QKI OS=Gallus gallus (Chicken) PE=2 SV=2	--	--	PREDICTED: splicing factor 1-like [Maylandia zebra]
Trachinotus_ovatus_newGene_33667	--	--	--	K04612|0|mze:101467050|extracellular calcium-sensing receptor-like; K04612 calcium-sensing receptor (A)	--	[PT]	Inorganic ion transport and metabolism;; Signal transduction mechanisms	G-protein coupled receptor family C group 6 member A (Precursor) GN=gprc6a OS=Danio rerio (Zebrafish) PE=1 SV=1	PT	Inorganic ion transport and metabolism;; Signal transduction mechanisms	PREDICTED: extracellular calcium-sensing receptor-like, partial [Larimichthys crocea]
EVM0003338	--	--	--	K10408|0|mze:101464053|dynein heavy chain 7, axonemal-like; K10408 dynein heavy chain, axonemal (A)	--	[Z]	Cytoskeleton	--	--	--	PREDICTED: dynein heavy chain 7, axonemal [Stegastes partitus]
EVM0002371	--	--	--	--	--	[R]	General function prediction only	Kelch domain-containing protein 10 GN=klhdc10 OS=Xenopus tropicalis (Western clawed frog) PE=2 SV=2	--	--	PREDICTED: kelch domain-containing protein 10-like [Neolamprologus brichardi]
EVM0002938	--	--	--	K06233|0|mze:101472268|low-density lipoprotein receptor-related protein 2-like (A)	Hedgehog signaling pathway (ko04340)	[T]	Signal transduction mechanisms	Low-density lipoprotein receptor-related protein 1 (Precursor) GN=LRP1 OS=Gallus gallus (Chicken) PE=2 SV=1	--	--	PREDICTED: low-density lipoprotein receptor-related protein 2-like [Maylandia zebra]
EVM0014792	--	--	--	--	--	--	--	--	--	--	PREDICTED: leukemia NUP98 fusion partner 1-like isoform X1 [Pundamilia nyererei]
EVM0004967	[N]	Cell motility	Biological Process: cytokinesis (GO:0000910);; Biological Process: protein transport (GO:0015031);; Molecular Function: protein domain specific binding (GO:0019904);;	K12197|9.38378e-83|mze:101483318|charged multivesicular body protein 1b-1-like; K12197 charged multivesicular body protein 1 (A)	Endocytosis (ko04144)	[U]	Intracellular trafficking, secretion, and vesicular transport	Charged multivesicular body protein 1b GN=chmp1b OS=Xenopus tropicalis (Western clawed frog) PE=2 SV=1	--	--	PREDICTED: charged multivesicular body protein 1b-like [Larimichthys crocea]
EVM0001526	--	--	Molecular Function: catalytic activity (GO:0003824);; Molecular Function: ATP binding (GO:0005524);; Biological Process: neurotransmitter secretion (GO:0007269);; Cellular Component: synaptic vesicle (GO:0008021);; Biological Process: metabolic process (GO:0008152);;	--	--	[TU]	Signal transduction mechanisms;; Intracellular trafficking, secretion, and vesicular transport	--	--	--	PREDICTED: synapsin-1 [Stegastes partitus]
EVM0020880	[R]	General function prediction only	Molecular Function: calcium ion binding (GO:0005509);;	K17199|0|mze:101473245|EF-hand calcium-binding domain-containing protein 4A-like; K17199 Ras and EF-hand domain-containing protein (A)	--	[TU]	Signal transduction mechanisms;; Intracellular trafficking, secretion, and vesicular transport	EF-hand calcium-binding domain-containing protein 4A GN=cracr2b OS=Danio rerio (Zebrafish) PE=2 SV=2	--	--	PREDICTED: EF-hand calcium-binding domain-containing protein 4A [Notothenia coriiceps]
EVM0016999	[KR]	Transcription;; General function prediction only	--	--	--	--	--	Putative N-acetyltransferase 16 GN=nat16 OS=Xenopus tropicalis (Western clawed frog) PE=2 SV=1	--	--	PREDICTED: putative N-acetyltransferase 16-like [Maylandia zebra]
EVM0009320	--	--	--	--	--	[TV]	Signal transduction mechanisms;; Defense mechanisms	Aggrecan core protein (Precursor) GN=ACAN OS=Gallus gallus (Chicken) PE=1 SV=2	--	--	TPA: C-type lectin [Paralichthys olivaceus]
EVM0009579	[R]	General function prediction only	Molecular Function: nucleotide binding (GO:0000166);; Molecular Function: RNA binding (GO:0003723);; Cellular Component: virion (GO:0019012);; Cellular Component: ribonucleoprotein complex (GO:0030529);;	K13208|0|xma:102230868|ELAV-like protein 3-like; K13208 ELAV like protein 2/3/4 (A)	--	[A]	RNA processing and modification	ELAV-like protein 3 {ECO:0000250|UniProtKB:Q60900} OS=Xenopus tropicalis (Western clawed frog) PE=2 SV=1	--	--	PREDICTED: ELAV-like protein 3-like isoform X5 [Maylandia zebra]
EVM0005069	--	--	Molecular Function: calcium ion binding (GO:0005509);; Cellular Component: endoplasmic reticulum (GO:0005783);; Biological Process: protein folding (GO:0006457);; Molecular Function: unfolded protein binding (GO:0051082);;	K08057|0|mze:101484884|calreticulin-like; K08057 calreticulin (A)	Protein processing in endoplasmic reticulum (ko04141);; Phagosome (ko04145)	[O]	Posttranslational modification, protein turnover, chaperones	--	--	--	PREDICTED: calreticulin-like [Pundamilia nyererei]
EVM0002954	[BQ]	Chromatin structure and dynamics;; Secondary metabolites biosynthesis, transport and catabolism	--	K11406|0|mze:101464986|histone deacetylase 4-like; K11406 histone deacetylase 4/5 [EC:3.5.1.98] (A)	--	[B]	Chromatin structure and dynamics	Histone deacetylase 4 GN=HDAC4 OS=Gallus gallus (Chicken) PE=2 SV=1	--	--	PREDICTED: LOW QUALITY PROTEIN: histone deacetylase 4-like, partial [Larimichthys crocea]
EVM0012549	[U]	Intracellular trafficking, secretion, and vesicular transport	Cellular Component: nucleus (GO:0005634);; Cellular Component: cytoplasm (GO:0005737);; Biological Process: protein import into nucleus (GO:0006606);; Molecular Function: protein transporter activity (GO:0008565);;	K15043|0|mze:101467133|importin subunit alpha-2-like; K15043 importin subunit alpha-2 (A)	--	[U]	Intracellular trafficking, secretion, and vesicular transport	Importin subunit alpha-5 GN=kpna1 OS=Xenopus laevis (African clawed frog) PE=1 SV=2	--	--	PREDICTED: importin subunit alpha-1 [Larimichthys crocea]
EVM0012415	--	--	--	K13575|0|tru:101078720|electrogenic sodium bicarbonate cotransporter 1-like; K13575 solute carrier family 4 (sodium bicarbonate cotransporter), member 4 (A)	--	[P]	Inorganic ion transport and metabolism	Electrogenic sodium bicarbonate cotransporter 1 GN=SLC4A4 OS=Ambystoma tigrinum (Eastern tiger salamander) PE=2 SV=1	--	--	PREDICTED: electrogenic sodium bicarbonate cotransporter 1-like isoform X1 [Oreochromis niloticus]
EVM0015469	--	--	Molecular Function: sequence-specific DNA binding transcription factor activity (GO:0003700);; Cellular Component: nucleus (GO:0005634);; Biological Process: regulation of transcription, DNA-templated (GO:0006355);; Molecular Function: sequence-specific DNA binding (GO:0043565);;	K09366|1.87938e-177|xma:102222857|POU domain, class 4, transcription factor 1-like; K09366 POU domain transcription factor, class 4 (A)	--	[K]	Transcription	POU domain, class 4, transcription factor 3 GN=pou4f3 OS=Danio rerio (Zebrafish) PE=2 SV=2	--	--	PREDICTED: POU domain, class 4, transcription factor 1 [Poecilia reticulata]
EVM0012246	--	--	Molecular Function: transporter activity (GO:0005215);; Cellular Component: intracellular (GO:0005622);; Biological Process: transport (GO:0006810);; Biological Process: central nervous system development (GO:0007417);; Biological Process: embryo development (GO:0009790);;	--	--	[I]	Lipid transport and metabolism	Clavesin-2 GN=clvs2 OS=Danio rerio (Zebrafish) PE=2 SV=1	--	--	PREDICTED: alpha-tocopherol transfer protein [Stegastes partitus]
EVM0001970	--	--	Molecular Function: RNA binding (GO:0003723);; Molecular Function: zinc ion binding (GO:0008270);;	K18741|9.70185e-150|mze:101487376|nanos homolog 1-like; K18741 protein nanos 1 (A)	--	[R]	General function prediction only	Nanos homolog 1 GN=nanos1 OS=Danio rerio (Zebrafish) PE=2 SV=1	--	--	PREDICTED: nanos homolog 1-like [Stegastes partitus]
EVM0002902	--	--	--	--	--	--	--	Beta-crystallin A1 OS=Rana temporaria (European common frog) PE=2 SV=1	--	--	PREDICTED: beta-crystallin A1-like [Poecilia formosa]
EVM0004191	[Z]	Cytoskeleton	--	K10352|0|mze:101478531|myosin-9-like; K10352 myosin heavy chain (A)	Tight junction (ko04530)	[Z]	Cytoskeleton	Myosin-9 GN=MYH9 OS=Gallus gallus (Chicken) PE=2 SV=1	--	--	PREDICTED: myosin-9-like isoform X1 [Stegastes partitus]
EVM0022713	--	--	--	K18265|1.44437e-151|mze:101486362|integral membrane protein 2C-like; K18265 integral membrane protein 2C (A)	--	[S]	Function unknown	Integral membrane protein 2B GN=ITM2B OS=Gallus gallus (Chicken) PE=2 SV=1	--	--	PREDICTED: integral membrane protein 2C-like isoform X1 [Larimichthys crocea]
EVM0014038	--	--	--	K17568|0|ola:101170023|protein phosphatase 1 regulatory subunit 29-like; K17568 protein phosphatase 1 regulatory subunit 29 (A)	--	--	--	Peroxidasin (Precursor) GN=pxdn OS=Xenopus tropicalis (Western clawed frog) PE=2 SV=1	--	--	PREDICTED: protein phosphatase 1 regulatory subunit 29-like [Larimichthys crocea]
EVM0009654	--	--	--	K12879|0|mze:101486105|THO complex subunit 2-like; K12879 THO complex subunit 2 (A)	RNA transport (ko03013);; Spliceosome (ko03040)	[K]	Transcription	--	--	--	PREDICTED: THO complex subunit 2 isoform X1 [Stegastes partitus]
EVM0007945	--	--	Molecular Function: serotonin receptor activity (GO:0004993);; Cellular Component: integral component of plasma membrane (GO:0005887);; Biological Process: serotonin receptor signaling pathway (GO:0007210);;	--	--	[R]	General function prediction only	--	--	--	PREDICTED: zinc finger protein 654 [Larimichthys crocea]
EVM0009238	--	--	--	--	--	--	--	--	--	--	PREDICTED: uncharacterized protein LOC100707031 isoform X1 [Oreochromis niloticus]
EVM0008737	--	--	Biological Process: cellular process (GO:0009987);;	--	--	[R]	General function prediction only	--	--	--	PREDICTED: tubby-related protein 4-like [Maylandia zebra]
EVM0009499	--	--	--	--	--	[S]	Function unknown	Cadherin-5 {ECO:0000250|UniProtKB:P33151} (Precursor) OS=Gallus gallus (Chicken) PE=1 SV=2	--	--	PREDICTED: uncharacterized protein LOC101077501 [Takifugu rubripes]
EVM0004598	--	--	--	--	--	--	--	Immunoglobulin-like domain-containing receptor 1 (Precursor) GN=ildr1 OS=Xenopus laevis (African clawed frog) PE=2 SV=1	--	--	PREDICTED: immunoglobulin-like domain-containing receptor 2 isoform X1 [Stegastes partitus]
EVM0004744	--	--	Cellular Component: Golgi stack (GO:0005795);; Biological Process: transport (GO:0006810);;	K08496|1.15521e-126|mze:101470912|Golgi SNAP receptor complex member 2-like; K08496 golgi SNAP receptor complex member 2 (A)	SNARE interactions in vesicular transport (ko04130)	[U]	Intracellular trafficking, secretion, and vesicular transport	--	--	--	PREDICTED: Golgi SNAP receptor complex member 2-like [Neolamprologus brichardi]
EVM0006334	[KL]	Transcription;; Replication, recombination and repair	--	K11643|0|xma:102236567|chromodomain-helicase-DNA-binding protein 4-like; K11643 chromodomain-helicase-DNA-binding protein 4 [EC:3.6.4.12] (A)	--	[R]	General function prediction only	Chromodomain-helicase-DNA-binding protein 1 GN=CHD1 OS=Gallus gallus (Chicken) PE=1 SV=1	--	--	PREDICTED: chromodomain-helicase-DNA-binding protein 4 isoform X2 [Larimichthys crocea]
EVM0022696	[L]	Replication, recombination and repair	--	K07466|0|xma:102216794|replication protein A 70 kDa DNA-binding subunit-like; K07466 replication factor A1 (A)	DNA replication (ko03030);; Nucleotide excision repair (ko03420);; Mismatch repair (ko03430);; Homologous recombination (ko03440);; Fanconi anemia pathway (ko03460)	[L]	Replication, recombination and repair	Replication protein A 70 kDa DNA-binding subunit GN=rpa1 OS=Danio rerio (Zebrafish) PE=1 SV=1	--	--	PREDICTED: replication protein A 70 kDa DNA-binding subunit-like [Oreochromis niloticus]
EVM0017000	--	--	Biological Process: in utero embryonic development (GO:0001701);; Cellular Component: cytoplasm (GO:0005737);; Cellular Component: cytoskeleton (GO:0005856);; Biological Process: positive regulation of cell proliferation (GO:0008284);; Biological Process: actin cytoskeleton organization (GO:0030036);; Biological Process: cell motility (GO:0048870);;	K05752|1.16381e-48|xma:102217910|probable protein BRICK1-like; K05752 chromosome 3 open reading frame 10 (A)	Regulation of actin cytoskeleton (ko04810)	--	--	Probable protein BRICK1 GN=brk1 OS=Danio rerio (Zebrafish) PE=3 SV=1	--	--	PREDICTED: protein BRICK1 isoform X1 [Stegastes partitus]
EVM0021299	[R]	General function prediction only	--	K11422|0|mze:101470643|histone-lysine N-methyltransferase SETD1B-A-like; K11422 histone-lysine N-methyltransferase SETD1 [EC:2.1.1.43] (A)	Lysine degradation (ko00310)	[BK]	Chromatin structure and dynamics;; Transcription	Histone-lysine N-methyltransferase SETD1B-A GN=setd1ba OS=Danio rerio (Zebrafish) PE=1 SV=2	--	--	PREDICTED: histone-lysine N-methyltransferase SETD1B-A-like [Larimichthys crocea]
EVM0001338	[O]	Posttranslational modification, protein turnover, chaperones	Molecular Function: ATP binding (GO:0005524);; Cellular Component: nucleus (GO:0005634);; Cellular Component: cytoplasm (GO:0005737);; Molecular Function: nucleoside-triphosphatase activity (GO:0017111);; Cellular Component: proteasome accessory complex (GO:0022624);; Biological Process: protein catabolic process (GO:0030163);;	K03062|0|ola:101161360|26S protease regulatory subunit 4-like; K03062 26S proteasome regulatory subunit T2 (A)	Proteasome (ko03050)	[O]	Posttranslational modification, protein turnover, chaperones	26S protease regulatory subunit 4 GN=PSMC1 OS=Gallus gallus (Chicken) PE=2 SV=1	--	--	PREDICTED: 26S protease regulatory subunit 4-like [Oryzias latipes]
EVM0023906	[RTKL]	General function prediction only;; Signal transduction mechanisms;; Transcription;; Replication, recombination and repair	Molecular Function: kinase activity (GO:0016301);;	K16195|0|mze:101480895|interferon-induced, double-stranded RNA-activated protein kinase-like; K16195 eukaryotic translation initiation factor 2-alpha kinase 2 [EC:2.7.11.1] (A)	Protein processing in endoplasmic reticulum (ko04141);; Herpes simplex infection (ko05168)	[J]	Translation, ribosomal structure and biogenesis	Aurora kinase B GN=aurkb OS=Danio rerio (Zebrafish) PE=2 SV=1	--	--	double-stranded RNA-dependent protein kinase [Oplegnathus fasciatus]
EVM0016814	--	--	--	--	--	--	--	Torsin-4A GN=tor4a OS=Xenopus tropicalis (Western clawed frog) PE=2 SV=1	--	--	PREDICTED: torsin-4A-B-like [Notothenia coriiceps]
EVM0021241	--	--	Molecular Function: peptide receptor activity (GO:0001653);; Molecular Function: G-protein coupled receptor activity (GO:0004930);; Cellular Component: plasma membrane (GO:0005886);; Biological Process: cAMP biosynthetic process (GO:0006171);; Biological Process: G-protein coupled receptor signaling pathway (GO:0007186);; Cellular Component: integral component of membrane (GO:0016021);;	K04586|0|mze:101469038|parathyroid hormone 2 receptor-like; K04586 parathyroid hormone receptor 2 (A)	Neuroactive ligand-receptor interaction (ko04080)	[T]	Signal transduction mechanisms	Vasoactive intestinal polypeptide receptor GN=vipr1 OS=Carassius auratus (Goldfish) PE=2 SV=1	--	--	PREDICTED: parathyroid hormone 2 receptor-like [Oreochromis niloticus]
EVM0004975	--	--	Molecular Function: RNA binding (GO:0003723);; Molecular Function: ribonuclease III activity (GO:0004525);; Biological Process: RNA processing (GO:0006396);; Biological Process: nucleic acid phosphodiester bond hydrolysis (GO:0090305);;	K17425|0|mze:101471899|39S ribosomal protein L44, mitochondrial-like; K17425 large subunit ribosomal protein L44 [EC:3.1.26.-] (A)	--	[J]	Translation, ribosomal structure and biogenesis	--	--	--	PREDICTED: 39S ribosomal protein L44, mitochondrial [Larimichthys crocea]
EVM0014311	--	--	Biological Process: cell migration (GO:0016477);;	--	--	--	--	--	--	--	PREDICTED: astrotactin-1, partial [Stegastes partitus]
EVM0011328	[RTKL]	General function prediction only;; Signal transduction mechanisms;; Transcription;; Replication, recombination and repair	--	K08269|0|mze:101471730|serine/threonine-protein kinase ULK2-like; K08269 serine/threonine-protein kinase ULK/ATG1 [EC:2.7.11.1] (A)	Regulation of autophagy (ko04140);; mTOR signaling pathway (ko04150)	[OUT]	Posttranslational modification, protein turnover, chaperones;; Intracellular trafficking, secretion, and vesicular transport;; Signal transduction mechanisms	Serine/threonine-protein kinase ULK3 GN=ulk3 OS=Xenopus laevis (African clawed frog) PE=2 SV=1	--	--	PREDICTED: serine/threonine-protein kinase ULK1-like [Larimichthys crocea]
EVM0022705	[MG]	Cell wall/membrane/envelope biogenesis;; Carbohydrate transport and metabolism	Molecular Function: catalytic activity (GO:0003824);; Biological Process: cellular metabolic process (GO:0044237);; Molecular Function: coenzyme binding (GO:0050662);;	K15789|0|mze:101474909|L-threonine 3-dehydrogenase, mitochondrial-like; K15789 threonine 3-dehydrogenase [EC:1.1.1.103] (A)	Glycine, serine and threonine metabolism (ko00260)	[R]	General function prediction only	--	--	--	PREDICTED: L-threonine 3-dehydrogenase, mitochondrial-like isoform X1 [Oreochromis niloticus]
EVM0015747	[GER]	Carbohydrate transport and metabolism;; Amino acid transport and metabolism;; General function prediction only	Cellular Component: Golgi membrane (GO:0000139);; Molecular Function: nucleotide-sugar transmembrane transporter activity (GO:0005338);; Molecular Function: sugar:proton symporter activity (GO:0005351);; Biological Process: ion transport (GO:0006811);; Biological Process: carbohydrate transport (GO:0008643);; Biological Process: nucleotide-sugar transport (GO:0015780);; Cellular Component: integr…	K15273|1.7562e-160|tru:101069765|probable UDP-sugar transporter protein SLC35A4-like; K15273 solute carrier family 35 (probable UDP-sugar transporter), member A4 (A)	--	[G]	Carbohydrate transport and metabolism	Probable UDP-sugar transporter protein SLC35A4 GN=slc35a4 OS=Danio rerio (Zebrafish) PE=2 SV=1	--	--	PREDICTED: probable UDP-sugar transporter protein SLC35A4 [Stegastes partitus]
EVM0014335	--	--	Biological Process: angiogenesis (GO:0001525);; Biological Process: vasculogenesis (GO:0001570);; Biological Process: endothelial cell morphogenesis (GO:0001886);; Biological Process: heart morphogenesis (GO:0003007);; Cellular Component: cytoplasm (GO:0005737);; Cellular Component: microtubule (GO:0005874);; Cellular Component: plasma membrane (GO:0005886);; Biological Process: vacuole organizat…	K17705|0|mze:101486773|krev interaction trapped protein 1-like; K17705 Krev interaction trapped protein 1 (A)	--	[T]	Signal transduction mechanisms	Krev interaction trapped protein 1 GN=krit1 OS=Danio rerio (Zebrafish) PE=1 SV=1	--	--	PREDICTED: krev interaction trapped protein 1 [Larimichthys crocea]
EVM0004166	--	--	Biological Process: cell adhesion (GO:0007155);;	--	--	[T]	Signal transduction mechanisms	Contactin-associated protein-like 5 (Precursor) GN=CNTNAP5 OS=Gallus gallus (Chicken) PE=2 SV=1	--	--	PREDICTED: contactin-associated protein-like 5 [Cynoglossus semilaevis]
EVM0019019	--	--	Biological Process: response to hypoxia (GO:0001666);; Biological Process: signal transduction (GO:0007165);; Molecular Function: hedgehog receptor activity (GO:0008158);; Cellular Component: integral component of membrane (GO:0016021);; Biological Process: cholesterol transport (GO:0030301);; Biological Process: megakaryocyte development (GO:0035855);; Biological Process: epiboly involved in gas…	K12385|0|xma:102226228|niemann-Pick C1 protein-like; K12385 Niemann-Pick C1 protein (A)	Lysosome (ko04142)	[I]	Lipid transport and metabolism	Protein patched homolog 1 GN=PTCH1 OS=Gallus gallus (Chicken) PE=1 SV=1	--	--	PREDICTED: Niemann-Pick C1 protein [Larimichthys crocea]
EVM0007370	[R]	General function prediction only	Molecular Function: oxidoreductase activity (GO:0016491);; Biological Process: oxidation-reduction process (GO:0055114);;	--	--	[R]	General function prediction only	Alcohol dehydrogenase [NADP(+)] B GN=akr1a1b OS=Danio rerio (Zebrafish) PE=2 SV=1	--	--	PREDICTED: uncharacterized oxidoreductase ZK1290.5-like isoform X1 [Oreochromis niloticus]
EVM0004347	[K]	Transcription	Cellular Component: intracellular (GO:0005622);; Molecular Function: sequence-specific DNA binding (GO:0043565);; Molecular Function: protein heterodimerization activity (GO:0046982);;	K11656|7.48604e-69|ola:101165902|chromatin accessibility complex protein 1-like; K11656 chromatin accessibility complex protein 1 (A)	--	[K]	Transcription	--	--	--	PREDICTED: chromatin accessibility complex protein 1 [Larimichthys crocea]
EVM0003574	--	--	--	--	--	--	--	--	--	--	PREDICTED: TRAF-type zinc finger domain-containing protein 1 [Stegastes partitus]
EVM0010766	[R]	General function prediction only	--	K15728|0|mze:101483039|phosphatidate phosphatase LPIN1-like; K15728 phosphatidate phosphatase LPIN [EC:3.1.3.4] (A)	Glycerolipid metabolism (ko00561);; Glycerophospholipid metabolism (ko00564)	[NI]	Cell motility;; Lipid transport and metabolism	--	--	--	PREDICTED: phosphatidate phosphatase LPIN1 [Larimichthys crocea]
EVM0009827	--	--	--	--	--	--	--	--	--	--	PREDICTED: E3 ubiquitin-protein ligase bre1-like [Maylandia zebra]
EVM0012118	--	--	--	--	--	--	--	--	--	--	PREDICTED: uncharacterized protein LOC104923994 [Larimichthys crocea]
EVM0012303	--	--	Biological Process: protein ubiquitination (GO:0016567);; Biological Process: intracellular signal transduction (GO:0035556);;	K04698|0|mze:101465199|suppressor of cytokine signaling 5-like; K04698 suppressor of cytokine signaling 5 (A)	Jak-STAT signaling pathway (ko04630)	[T]	Signal transduction mechanisms	Cytokine-inducible SH2-containing protein GN=CISH OS=Gallus gallus (Chicken) PE=2 SV=1	--	--	PREDICTED: suppressor of cytokine signaling 5-like [Stegastes partitus]
EVM0000312	[R]	General function prediction only	Cellular Component: Golgi membrane (GO:0000139);; Molecular Function: GTPase activity (GO:0003924);; Molecular Function: GTP binding (GO:0005525);; Cellular Component: endoplasmic reticulum membrane (GO:0005789);; Biological Process: GTP catabolic process (GO:0006184);; Biological Process: small GTPase mediated signal transduction (GO:0007264);; Biological Process: protein transport (GO:0015031);…	K07877|1.28142e-146|ola:101175108|ras-related protein Rab-2A-like; K07877 Ras-related protein Rab-2A (A)	--	[U]	Intracellular trafficking, secretion, and vesicular transport	Ras-related protein Rab-2A GN=RAB2A OS=Gallus gallus (Chicken) PE=2 SV=1	--	--	PREDICTED: ras-related protein Rab-2A [Poecilia formosa]
Trachinotus_ovatus_newGene_2482	[L]	Replication, recombination and repair	--	--	--	--	--	--	S	Function unknown	PREDICTED: uncharacterized protein LOC103908834 [Danio rerio]
EVM0021413	--	--	Biological Process: vasculogenesis (GO:0001570);; Biological Process: neural crest cell migration (GO:0001755);; Molecular Function: vascular endothelial growth factor-activated receptor activity (GO:0005021);; Biological Process: protein phosphorylation (GO:0006468);; Biological Process: cell adhesion (GO:0007155);; Biological Process: axonal fasciculation (GO:0007413);; Biological Process: larv…	K06724|9.97748e-127|mze:101465901|neuropilin-1a-like; K06724 neuropilin 1 (A)	--	--	--	Neuropilin-1a (Precursor) GN=nrp1a OS=Danio rerio (Zebrafish) PE=2 SV=1	--	--	PREDICTED: neuropilin-1a-like [Larimichthys crocea]
Trachinotus_ovatus_newGene_20215	--	--	--	--	--	--	--	--	S	Function unknown	PREDICTED: uncharacterized protein LOC101885559 [Danio rerio]
EVM0018246	--	--	Molecular Function: lysozyme activity (GO:0003796);; Cellular Component: extracellular region (GO:0005576);; Biological Process: cell wall macromolecule catabolic process (GO:0016998);; Biological Process: cytolysis (GO:0019835);; Biological Process: defense response to bacterium (GO:0042742);;	K13915|5.60872e-60|tru:445925|lysozyme_C; chicken-type lysozyme (EC:3.2.1.17); K13915 lysozyme C [EC:3.2.1.17] (A)	--	--	--	Lysozyme C (Precursor) OS=Takifugu rubripes (Japanese pufferfish) PE=2 SV=1	--	--	C-type lysozyme [Perca flavescens]
EVM0015636	--	--	--	--	--	[S]	Function unknown	FTS and Hook-interacting protein homolog GN=fam160a2 OS=Danio rerio (Zebrafish) PE=3 SV=1	--	--	PREDICTED: protein FAM160A1-like [Larimichthys crocea]
EVM0002294	--	--	--	K08106|0|mze:101469675|carbohydrate sulfotransferase 15-like; K08106 N-acetylgalactosamine 4-sulfate 6-O-sulfotransferase [EC:2.8.2.33] (A)	Glycosaminoglycan biosynthesis - chondroitin sulfate / dermatan sulfate (ko00532)	--	--	--	--	--	PREDICTED: carbohydrate sulfotransferase 15 [Larimichthys crocea]
EVM0000144	--	--	--	--	--	--	--	--	--	--	PREDICTED: interferon-induced very large GTPase 1-like [Neolamprologus brichardi]
EVM0001411	--	--	--	--	--	[T]	Signal transduction mechanisms	--	--	--	PREDICTED: pleckstrin homology domain-containing family G member 5 isoform X3 [Stegastes partitus]
Trachinotus_ovatus_newGene_32908	--	--	--	--	--	--	--	--	R	General function prediction only	PREDICTED: uncharacterized protein LOC101167763 [Oryzias latipes]
EVM0005163	[TDBLU]	Signal transduction mechanisms;; Cell cycle control, cell division, chromosome partitioning;; Chromatin structure and dynamics;; Replication, recombination and repair;; Intracellular trafficking, secretion, and vesicular transport	Molecular Function: protein serine/threonine kinase activity (GO:0004674);; Molecular Function: ATP binding (GO:0005524);; Biological Process: phosphorylation (GO:0016310);;	K06640|0|mze:101475692|serine/threonine-protein kinase ATR-like; K06640 serine/threonine-protein kinase ATR [EC:2.7.11.1] (A)	Fanconi anemia pathway (ko03460);; Cell cycle (ko04110);; p53 signaling pathway (ko04115)	[TBLD]	Signal transduction mechanisms;; Chromatin structure and dynamics;; Replication, recombination and repair;; Cell cycle control, cell division, chromosome partitioning	Serine/threonine-protein kinase atr GN=atr OS=Xenopus laevis (African clawed frog) PE=1 SV=2	--	--	PREDICTED: serine/threonine-protein kinase ATR [Stegastes partitus]
EVM0018929	--	--	Cellular Component: integral component of membrane (GO:0016021);;	--	--	[R]	General function prediction only	Transmembrane protein 120A GN=tmem120a OS=Danio rerio (Zebrafish) PE=2 SV=1	--	--	PREDICTED: transmembrane protein 120A-like [Oreochromis niloticus]
EVM0014817	--	--	--	K16656|9.9468e-176|tru:101061558|neurexophilin-1-like; K16656 neurexophilin-1 (A)	--	--	--	--	--	--	PREDICTED: neurexophilin-3 [Larimichthys crocea]
EVM0002128	[G]	Carbohydrate transport and metabolism	Molecular Function: hydrolase activity, hydrolyzing O-glycosyl compounds (GO:0004553);; Biological Process: carbohydrate metabolic process (GO:0005975);; Molecular Function: carbohydrate binding (GO:0030246);;	K12317|0|mze:101465692|neutral alpha-glucosidase C-like; K12317 neutral alpha-glucosidase C [EC:3.2.1.20] (A)	Galactose metabolism (ko00052);; Starch and sucrose metabolism (ko00500)	[GMO]	Carbohydrate transport and metabolism;; Cell wall/membrane/envelope biogenesis;; Posttranslational modification, protein turnover, chaperones	SITS-binding protein OS=Torpedo californica (Pacific electric ray) PE=1 SV=2	--	--	PREDICTED: neutral alpha-glucosidase C isoform X1 [Oreochromis niloticus]
Trachinotus_ovatus_newGene_21241	--	--	--	--	--	--	--	--	S	Function unknown	PREDICTED: uncharacterized protein LOC103908806 [Danio rerio]
EVM0003750	--	--	--	--	--	--	--	--	--	--	PREDICTED: adapter protein CIKS [Larimichthys crocea]
EVM0019735	[P]	Inorganic ion transport and metabolism	Molecular Function: calcium-transporting ATPase activity (GO:0005388);; Molecular Function: ATP binding (GO:0005524);; Biological Process: ATP catabolic process (GO:0006200);; Cellular Component: integral component of membrane (GO:0016021);; Molecular Function: metal ion binding (GO:0046872);; Biological Process: calcium ion transmembrane transport (GO:0070588);;	K05850|0|pbi:103061711|ATP2B3; ATPase, Ca++ transporting, plasma membrane 3; K05850 Ca2+ transporting ATPase, plasma membrane [EC:3.6.3.8] (A)	Calcium signaling pathway (ko04020);; Adrenergic signaling in cardiomyocytes (ko04261)	[P]	Inorganic ion transport and metabolism	Plasma membrane calcium-transporting ATPase 2 (Fragment) GN=atp2b2 OS=Oreochromis mossambicus (Mozambique tilapia) PE=2 SV=1	--	--	PREDICTED: plasma membrane calcium-transporting ATPase 3 [Larimichthys crocea]
EVM0007657	--	--	Molecular Function: transporter activity (GO:0005215);; Cellular Component: Golgi apparatus (GO:0005794);; Cellular Component: plasma membrane (GO:0005886);; Molecular Function: lipid binding (GO:0008289);; Biological Process: NAD biosynthetic process (GO:0009435);; Biological Process: negative regulation of phosphatase activity (GO:0010923);; Molecular Function: nucleotidyltransferase activity (…	K06210|8.15554e-80|mze:101486074|nicotinamide mononucleotide adenylyltransferase 3-like; K06210 nicotinamide mononucleotide adenylyltransferase [EC:2.7.7.1 2.7.7.18] (A)	Nicotinate and nicotinamide metabolism (ko00760)	[I]	Lipid transport and metabolism	Fatty acid-binding protein, heart GN=fabp3 OS=Oncorhynchus mykiss (Rainbow trout) PE=2 SV=3	--	--	PREDICTED: nicotinamide mononucleotide adenylyltransferase 3-like [Stegastes partitus]
EVM0023352	[RTKL]	General function prediction only;; Signal transduction mechanisms;; Transcription;; Replication, recombination and repair	--	--	--	[T]	Signal transduction mechanisms	Protogenin B (Precursor; Fragment) OS=Danio rerio (Zebrafish) PE=2 SV=1	--	--	PREDICTED: protein turtle homolog B-like isoform X2 [Stegastes partitus]
EVM0003780	--	--	Molecular Function: G-protein coupled receptor activity (GO:0004930);; Biological Process: G-protein coupled receptor signaling pathway (GO:0007186);; Cellular Component: integral component of membrane (GO:0016021);;	K08435|0|xma:102225328|probable G-protein coupled receptor 151-like; K08435 G protein-coupled receptor 151 (A)	--	[R]	General function prediction only	--	--	--	PREDICTED: probable G-protein coupled receptor 151 [Larimichthys crocea]
EVM0007577	--	--	--	--	--	[D]	Cell cycle control, cell division, chromosome partitioning	--	--	--	PREDICTED: mitotic checkpoint serine/threonine-protein kinase BUB1 beta-like isoform X2 [Stegastes partitus]
EVM0001196	[R]	General function prediction only	--	--	--	[MOT]	Cell wall/membrane/envelope biogenesis;; Posttranslational modification, protein turnover, chaperones;; Signal transduction mechanisms	--	--	--	PREDICTED: protein sel-1 homolog 3-like [Stegastes partitus]
EVM0006427	--	--	Biological Process: protein transport (GO:0015031);; Cellular Component: integral component of membrane (GO:0016021);;	--	--	[U]	Intracellular trafficking, secretion, and vesicular transport	Secretory carrier-associated membrane protein 5 GN=scamp5 OS=Danio rerio (Zebrafish) PE=2 SV=1	--	--	PREDICTED: secretory carrier-associated membrane protein 2 [Notothenia coriiceps]
EVM0000734	[R]	General function prediction only	--	--	--	--	--	Tonsoku-like protein GN=tonsl OS=Danio rerio (Zebrafish) PE=2 SV=1	--	--	PREDICTED: ankyrin repeat domain-containing protein 12 isoform X2 [Stegastes partitus]
EVM0005677	--	--	Biological Process: cellular response to xenobiotic stimulus (GO:0071466);;	K14462|0|mze:101469343|apolipoprotein B-100-like; K14462 apolipoprotein B (A)	--	[I]	Lipid transport and metabolism	--	--	--	PREDICTED: apolipoprotein B-100-like [Larimichthys crocea]
EVM0008215	--	--	Molecular Function: calcium ion binding (GO:0005509);; Cellular Component: plasma membrane (GO:0005886);; Biological Process: homophilic cell adhesion via plasma membrane adhesion molecules (GO:0007156);; Cellular Component: integral component of membrane (GO:0016021);;	K16506|0|mze:101474200|protocadherin Fat 1-like; K16506 protocadherin Fat 1/2/3 (A)	--	[T]	Signal transduction mechanisms	Protocadherin-15 (Precursor) GN=Pcdh15 OS=Gallus gallus (Chicken) PE=1 SV=1	--	--	PREDICTED: protocadherin Fat 1 isoform X2 [Larimichthys crocea]
EVM0024089	--	--	Biological Process: liver development (GO:0001889);; Cellular Component: mitochondrial outer membrane (GO:0005741);; Biological Process: intracellular protein transport (GO:0006886);;	K17769|1.33615e-39|mze:101475867|mitochondrial import receptor subunit TOM22 homolog; K17769 mitochondrial import receptor subunit TOM22 (A)	--	[U]	Intracellular trafficking, secretion, and vesicular transport	--	--	--	PREDICTED: mitochondrial import receptor subunit TOM22 homolog [Stegastes partitus]
EVM0001864	[R]	General function prediction only	Molecular Function: receptor binding (GO:0005102);; Molecular Function: GTP binding (GO:0005525);; Cellular Component: mitochondrion (GO:0005739);; Cellular Component: peroxisomal membrane (GO:0005778);; Biological Process: small GTPase mediated signal transduction (GO:0007264);; Molecular Function: GDP binding (GO:0019003);; Biological Process: protein import into peroxisome membrane (GO:0045046…	K07902|6.36084e-148|mze:101478685|ras-related protein Rab-8B-like; K07902 Ras-related protein Rab-8B (A)	--	[TU]	Signal transduction mechanisms;; Intracellular trafficking, secretion, and vesicular transport	Ras-related protein Rab-8A (Precursor) GN=RAB8A OS=Gallus gallus (Chicken) PE=2 SV=1	--	--	PREDICTED: ras-related protein Rab-8B-like [Oreochromis niloticus]
EVM0010265	[J]	Translation, ribosomal structure and biogenesis	Biological Process: pseudouridine synthesis (GO:0001522);; Molecular Function: RNA binding (GO:0003723);; Molecular Function: pseudouridine synthase activity (GO:0009982);;	--	--	[A]	RNA processing and modification	RNA pseudouridylate synthase domain-containing protein 1 GN=rpusd1 OS=Danio rerio (Zebrafish) PE=2 SV=1	--	--	PREDICTED: RNA pseudouridylate synthase domain-containing protein 1 [Stegastes partitus]
EVM0021590	--	--	--	--	--	[K]	Transcription	Lens epithelium-derived growth factor GN=PSIP1 OS=Gallus gallus (Chicken) PE=2 SV=1	--	--	PREDICTED: PC4 and SFRS1-interacting protein isoform X1 [Stegastes partitus]
EVM0017953	--	--	--	--	--	--	--	Caprin-2 GN=si:ch211-11c20.4 OS=Danio rerio (Zebrafish) PE=1 SV=1	--	--	PREDICTED: cerebellin-4 [Stegastes partitus]
EVM0014573	--	--	Molecular Function: sequence-specific DNA binding transcription factor activity (GO:0003700);; Cellular Component: nucleus (GO:0005634);; Biological Process: regulation of transcription, DNA-templated (GO:0006355);; Biological Process: multicellular organismal development (GO:0007275);; Molecular Function: sequence-specific DNA binding (GO:0043565);;	K09365|0|mze:101475982|POU domain, class 3, transcription factor 3-B-like; K09365 POU domain transcription factor, class 3 (A)	--	[K]	Transcription	POU domain, class 3, transcription factor 3-B GN=pou3f3b OS=Danio rerio (Zebrafish) PE=1 SV=1	--	--	PREDICTED: POU domain, class 3, transcription factor 3 [Stegastes partitus]
EVM0001647	--	--	--	K06101|0|mze:101472002|histone-lysine N-methyltransferase ASH1L-like; K06101 histone-lysine N-methyltransferase ASH1L [EC:2.1.1.43] (A)	Lysine degradation (ko00310);; Tight junction (ko04530)	[K]	Transcription	--	--	--	PREDICTED: histone-lysine N-methyltransferase ASH1L-like isoform X1 [Larimichthys crocea]
EVM0021209	[RTKL]	General function prediction only;; Signal transduction mechanisms;; Transcription;; Replication, recombination and repair	Molecular Function: protein serine/threonine kinase activity (GO:0004674);; Molecular Function: receptor signaling protein activity (GO:0005057);; Molecular Function: ATP binding (GO:0005524);; Cellular Component: intracellular (GO:0005622);; Biological Process: protein phosphorylation (GO:0006468);; Biological Process: intracellular signal transduction (GO:0035556);; Molecular Function: metal io…	K08845|0|ola:101159594|serine/threonine-protein kinase A-Raf-like; K08845 A-Raf proto-oncogene serine/threonine-protein kinase [EC:2.7.11.1] (A)	ErbB signaling pathway (ko04012);; FoxO signaling pathway (ko04068);; Vascular smooth muscle contraction (ko04270);; Regulation of actin cytoskeleton (ko04810);; Insulin signaling pathway (ko04910);; Progesterone-mediated oocyte maturation (ko04914)	[T]	Signal transduction mechanisms	RAF proto-oncogene serine/threonine-protein kinase GN=RAF1 OS=Gallus gallus (Chicken) PE=2 SV=1	--	--	PREDICTED: serine/threonine-protein kinase A-Raf [Larimichthys crocea]
EVM0003213	--	--	Molecular Function: lipoprotein lipase activity (GO:0004465);; Cellular Component: extracellular region (GO:0005576);; Biological Process: lipid metabolic process (GO:0006629);;	K01046|0|xma:102231408|endothelial lipase-like; K01046 triacylglycerol lipase [EC:3.1.1.3] (A)	Glycerolipid metabolism (ko00561)	--	--	Putative endothelial lipase (Precursor) OS=Crotalus adamanteus (Eastern diamondback rattlesnake) PE=2 SV=1	--	--	PREDICTED: endothelial lipase [Stegastes partitus]
EVM0014764	--	--	Cellular Component: cytoplasm (GO:0005737);; Biological Process: negative regulation of signal transduction (GO:0009968);;	--	--	--	--	DNA damage-inducible transcript 4 protein GN=ddit4 OS=Xenopus tropicalis (Western clawed frog) PE=2 SV=1	--	--	PREDICTED: DNA damage-inducible transcript 4-like protein [Larimichthys crocea]
EVM0016732	--	--	--	--	--	[O]	Posttranslational modification, protein turnover, chaperones	--	--	--	PREDICTED: E3 ubiquitin-protein ligase KEG-like [Larimichthys crocea]
Trachinotus_ovatus_newGene_16929	--	--	--	--	--	--	--	--	--	--	PREDICTED: sickle tail protein homolog isoform X7 [Stegastes partitus]
EVM0019136	--	--	Cellular Component: mediator complex (GO:0016592);; Biological Process: eye photoreceptor cell development (GO:0042462);;	K15142|2.99338e-96|xma:102218971|mediator of RNA polymerase II transcription subunit 29-like; K15142 mediator of RNA polymerase II transcription subunit 29 (A)	--	--	--	Mediator of RNA polymerase II transcription subunit 29 GN=med29 OS=Danio rerio (Zebrafish) PE=2 SV=1	--	--	PREDICTED: mediator of RNA polymerase II transcription subunit 29 [Larimichthys crocea]
EVM0006970	--	--	--	--	--	--	--	--	--	--	PREDICTED: proteoglycan 4-like [Larimichthys crocea]
EVM0001855	--	--	--	--	--	--	--	Zona pellucida-like domain-containing protein 1 (Precursor) GN=zpld1 OS=Xenopus laevis (African clawed frog) PE=2 SV=1	--	--	PREDICTED: zona pellucida-like domain-containing protein 1 [Notothenia coriiceps]
EVM0006703	[T]	Signal transduction mechanisms	Molecular Function: protein tyrosine phosphatase activity (GO:0004725);; Molecular Function: ion channel activity (GO:0005216);; Molecular Function: protein tyrosine/serine/threonine phosphatase activity (GO:0008138);; Cellular Component: integral component of membrane (GO:0016021);; Molecular Function: phosphatidylinositol-3,4,5-trisphosphate 3-phosphatase activity (GO:0016314);; Biological Proc…	K18079|0|mze:101476987|phosphatidylinositol 3,4,5-trisphosphate 3-phosphatase TPTE2-like; K18079 PTEN homologous phosphatase (A)	--	[TR]	Signal transduction mechanisms;; General function prediction only	Phosphatidylinositol 3,4,5-trisphosphate 3-phosphatase and dual-specificity protein phosphatase PTEN OS=Xenopus laevis (African clawed frog) PE=2 SV=1	--	--	PREDICTED: phosphatidylinositol 3,4,5-trisphosphate 3-phosphatase TPTE2-like [Larimichthys crocea]
EVM0018208	--	--	--	K13363|1.79046e-40|xma:102234601|FXYD domain-containing ion transport regulator 6-like; K13363 FXYD domain-containing ion transport regulator 6 (A)	--	--	--	Sodium/potassium-transporting ATPase subunit gamma GN=fxyd2 OS=Xenopus laevis (African clawed frog) PE=3 SV=1	--	--	PREDICTED: FXYD domain-containing ion transport regulator 6-like isoform X2 [Stegastes partitus]
EVM0014980	--	--	Biological Process: heart morphogenesis (GO:0003007);; Molecular Function: protein binding (GO:0005515);; Biological Process: embryo development (GO:0009790);; Cellular Component: cell part (GO:0044464);; Biological Process: negative regulation of cellular process (GO:0048523);; Biological Process: mesenchymal cell differentiation (GO:0048762);; Biological Process: response to stimulus (GO:005089…	K05843|0|mze:101476919|transforming growth factor beta receptor type 3-like; K05843 transforming growth factor, beta receptor III (A)	--	--	--	--	--	--	PREDICTED: transforming growth factor beta receptor type 3-like [Larimichthys crocea]
EVM0007946	[L]	Replication, recombination and repair	Molecular Function: nucleic acid binding (GO:0003676);; Molecular Function: ATP binding (GO:0005524);; Molecular Function: ATP-dependent helicase activity (GO:0008026);;	--	--	[A]	RNA processing and modification	ATP-dependent RNA helicase DHX29 GN=dhx29 OS=Xenopus laevis (African clawed frog) PE=2 SV=1	--	--	PREDICTED: ATP-dependent RNA helicase Dhx29-like [Stegastes partitus]
EVM0008277	--	--	--	--	--	--	--	Serologically defined colon cancer antigen 3 homolog GN=sdccag3 OS=Danio rerio (Zebrafish) PE=3 SV=1	--	--	PREDICTED: serologically defined colon cancer antigen 3 [Larimichthys crocea]
EVM0009860	[E]	Amino acid transport and metabolism	Molecular Function: aminopeptidase activity (GO:0004177);; Cellular Component: cytoplasm (GO:0005737);; Biological Process: proteolysis (GO:0006508);; Molecular Function: metalloexopeptidase activity (GO:0008235);; Molecular Function: manganese ion binding (GO:0030145);;	K01255|0|tru:101076676|putative aminopeptidase W07G4.4-like; K01255 leucyl aminopeptidase [EC:3.4.11.1] (A)	Glutathione metabolism (ko00480)	[R]	General function prediction only	Cytosol aminopeptidase GN=lap3 OS=Xenopus tropicalis (Western clawed frog) PE=2 SV=1	--	--	PREDICTED: putative aminopeptidase W07G4.4 [Stegastes partitus]
EVM0023786	--	--	--	K01490|0|mze:101478284|AMP deaminase 2-like; K01490 AMP deaminase [EC:3.5.4.6] (A)	Purine metabolism (ko00230)	[F]	Nucleotide transport and metabolism	--	--	--	PREDICTED: AMP deaminase 2-like isoform X4 [Stegastes partitus]
EVM0015098	--	--	--	K06540|0|mze:101486136|disintegrin and metalloproteinase domain-containing protein 8-like; K06540 disintegrin and metalloproteinase domain-containing protein 8 [EC:3.4.24.-] (A)	--	[O]	Posttranslational modification, protein turnover, chaperones	Zinc metalloproteinase-disintegrin-like berythractivase (Precursor) OS=Bothrops erythromelas (Caatinga lance head) PE=1 SV=1	--	--	PREDICTED: disintegrin and metalloproteinase domain-containing protein 8-like [Stegastes partitus]
EVM0009368	--	--	--	--	--	[ET]	Amino acid transport and metabolism;; Signal transduction mechanisms	PRA1 family protein 3 GN=ARL6IP5 OS=Gallus gallus (Chicken) PE=2 SV=1	--	--	PREDICTED: PRA1 family protein 3-like [Neolamprologus brichardi]
Trachinotus_ovatus_newGene_32848	--	--	--	--	--	--	--	--	--	--	PREDICTED: piggyBac transposable element-derived protein 1-like [Takifugu rubripes]
EVM0021599	--	--	Cellular Component: integral component of membrane (GO:0016021);;	K17353|2.52454e-101|tru:101065758|tetraspanin-18-like; K17353 tetraspanin-18 (A)	--	[R]	General function prediction only	Tetraspanin-9 OS=Danio rerio (Zebrafish) PE=2 SV=1	--	--	PREDICTED: tetraspanin-18-like [Stegastes partitus]
EVM0001448	--	--	--	--	--	[TU]	Signal transduction mechanisms;; Intracellular trafficking, secretion, and vesicular transport	Synaptotagmin-1 GN=SYT1 OS=Gallus gallus (Chicken) PE=2 SV=1	--	--	PREDICTED: synaptotagmin-7 [Stegastes partitus]
EVM0016235	[RTKL]	General function prediction only;; Signal transduction mechanisms;; Transcription;; Replication, recombination and repair	--	K08831|1.85796e-179|mze:101478901|SRSF protein kinase 2-like; K08831 serine/threonine-protein kinase SRPK2 [EC:2.7.11.1] (A)	--	[T]	Signal transduction mechanisms	Dual specificity tyrosine-phosphorylation-regulated kinase 2 OS=Gallus gallus (Chicken) PE=2 SV=1	--	--	PREDICTED: SRSF protein kinase 2-like isoform X1 [Stegastes partitus]
EVM0008876	--	--	--	K09784|8.58555e-58|ola:101166137|proepiregulin-like; K09784 epiregulin (A)	ErbB signaling pathway (ko04012)	--	--	--	--	--	PREDICTED: proepiregulin [Larimichthys crocea]
EVM0022085	--	--	Molecular Function: actin binding (GO:0003779);; Cellular Component: intracellular (GO:0005622);;	--	--	[Z]	Cytoskeleton	Drebrin-like protein B GN=dbnl-b OS=Xenopus laevis (African clawed frog) PE=2 SV=1	--	--	PREDICTED: drebrin-like protein A [Larimichthys crocea]
EVM0019018	--	--	--	--	--	--	--	Neoverrucotoxin subunit alpha OS=Synanceia verrucosa (Reef stonefish) PE=1 SV=1	--	--	PREDICTED: protein NLRC3-like [Larimichthys crocea]
Trachinotus_ovatus_newGene_14202	[V]	Defense mechanisms	Molecular Function: ATP binding (GO:0005524);; Biological Process: ATP catabolic process (GO:0006200);; Cellular Component: integral component of membrane (GO:0016021);; Molecular Function: ATPase activity, coupled to transmembrane movement of substances (GO:0042626);; Biological Process: transmembrane transport (GO:0055085);;	--	--	[Q]	Secondary metabolites biosynthesis, transport and catabolism	Multidrug resistance-associated protein 1 GN=ABCC1 OS=Gallus gallus (Chicken) PE=2 SV=1	V	Defense mechanisms	PREDICTED: multidrug resistance-associated protein 1-like [Larimichthys crocea]
EVM0022605	[R]	General function prediction only	Molecular Function: GTP binding (GO:0005525);; Cellular Component: late endosome (GO:0005770);; Biological Process: small GTPase mediated signal transduction (GO:0007264);; Biological Process: protein transport (GO:0015031);;	K07897|9.17761e-153|tru:101076529|ras-related protein Rab-7a-like; K07897 Ras-related protein Rab-7A (A)	Endocytosis (ko04144);; Phagosome (ko04145);; Salmonella infection (ko05132)	[R]	General function prediction only	Ras-related protein Rab-13 (Precursor) GN=rab13 OS=Danio rerio (Zebrafish) PE=1 SV=1	--	--	PREDICTED: ras-related protein Rab-7a-like [Oreochromis niloticus]
EVM0018231	[TZDR]	Signal transduction mechanisms;; Cytoskeleton;; Cell cycle control, cell division, chromosome partitioning;; General function prediction only	Molecular Function: calcium ion binding (GO:0005509);; Molecular Function: protein binding (GO:0005515);;	--	--	[T]	Signal transduction mechanisms	Hippocalcin-like protein 1 GN=HPCAL1 OS=Taeniopygia guttata (Zebra finch) PE=2 SV=1	--	--	PREDICTED: hippocalcin-like protein 1 [Stegastes partitus]
EVM0021201	[GEPR]	Carbohydrate transport and metabolism;; Amino acid transport and metabolism;; Inorganic ion transport and metabolism;; General function prediction only	Biological Process: response to light stimulus (GO:0009416);;	K15378|0|mze:101467879|membrane-associated transporter protein-like; K15378 solute carrier family 45, member 1/2/4 (A)	--	[G]	Carbohydrate transport and metabolism	--	--	--	PREDICTED: membrane-associated transporter protein [Stegastes partitus]
EVM0013794	[T]	Signal transduction mechanisms	Molecular Function: nucleotide binding (GO:0000166);; Biological Process: cyclic nucleotide biosynthetic process (GO:0009190);; Molecular Function: phosphorus-oxygen lyase activity (GO:0016849);; Biological Process: intracellular signal transduction (GO:0035556);;	K08042|0|mze:101464825|adenylate cyclase type 2-like; K08042 adenylate cyclase 2 [EC:4.6.1.1] (A)	Purine metabolism (ko00230);; Calcium signaling pathway (ko04020);; Oocyte meiosis (ko04114);; Adrenergic signaling in cardiomyocytes (ko04261);; Vascular smooth muscle contraction (ko04270);; Gap junction (ko04540);; GnRH signaling pathway (ko04912);; Progesterone-mediated oocyte maturation (ko04914);; Melanogenesis (ko04916)	[C]	Energy production and conversion	Adenylate cyclase type 9 GN=adcy9 OS=Xenopus laevis (African clawed frog) PE=2 SV=2	--	--	PREDICTED: adenylate cyclase type 4-like [Stegastes partitus]
EVM0020299	--	--	Molecular Function: sequence-specific DNA binding transcription factor activity (GO:0003700);; Cellular Component: nucleus (GO:0005634);; Biological Process: regulation of transcription, DNA-templated (GO:0006355);; Biological Process: multicellular organismal development (GO:0007275);; Molecular Function: sequence-specific DNA binding (GO:0043565);;	K09306|1.12965e-161|ola:101173938|homeobox protein Hox-C6a-like; K09306 homeobox protein HoxA/B/C6 (A)	--	[R]	General function prediction only	Homeobox protein Hox-C6a GN=hoxc6a OS=Takifugu rubripes (Japanese pufferfish) PE=3 SV=1	--	--	PREDICTED: homeobox protein Hox-C6 isoform X2 [Stegastes partitus]
EVM0012327	--	--	Molecular Function: cysteine-type endopeptidase activity (GO:0004197);; Cellular Component: cytoplasm (GO:0005737);; Biological Process: proteolysis (GO:0006508);; Biological Process: apoptotic process (GO:0006915);;	K02187|8.48889e-166|mze:101478576|caspase-3-like; K02187 caspase 3 [EC:3.4.22.56] (A)	MAPK signaling pathway (ko04010);; p53 signaling pathway (ko04115);; Apoptosis (ko04210);; Herpes simplex infection (ko05168)	[D]	Cell cycle control, cell division, chromosome partitioning	Caspase-3 subunit p12 (Precursor) GN=casp3 OS=Xenopus laevis (African clawed frog) PE=2 SV=1	--	--	PREDICTED: caspase-3-like [Stegastes partitus]
EVM0006666	--	--	Molecular Function: sequence-specific DNA binding transcription factor activity (GO:0003700);; Molecular Function: steroid hormone receptor activity (GO:0003707);; Cellular Component: nucleus (GO:0005634);; Biological Process: regulation of transcription, DNA-templated (GO:0006355);; Biological Process: multicellular organismal development (GO:0007275);; Molecular Function: zinc ion binding (GO:0…	K08545|0|xma:102218280|nuclear receptor subfamily 2 group E member 1-like; K08545 nuclear receptor subfamily 2 group E member 1 (A)	--	[T]	Signal transduction mechanisms	Nuclear receptor subfamily 2 group E member 1 GN=nr2e1 OS=Oryzias latipes (Medaka fish) PE=2 SV=1	--	--	PREDICTED: nuclear receptor subfamily 2 group E member 1 isoform X1 [Stegastes partitus]
EVM0022859	[RTKL]	General function prediction only;; Signal transduction mechanisms;; Transcription;; Replication, recombination and repair	Molecular Function: protein serine/threonine kinase activity (GO:0004674);; Molecular Function: ATP binding (GO:0005524);; Cellular Component: calcium- and calmodulin-dependent protein kinase complex (GO:0005954);; Biological Process: protein phosphorylation (GO:0006468);;	K08794|0|xma:102217660|calcium/calmodulin-dependent protein kinase type 1-like; K08794 calcium/calmodulin-dependent protein kinase I [EC:2.7.11.17] (A)	--	[T]	Signal transduction mechanisms	CaM kinase-like vesicle-associated protein GN=camkv OS=Danio rerio (Zebrafish) PE=2 SV=2	--	--	PREDICTED: calcium/calmodulin-dependent protein kinase type 1-like [Larimichthys crocea]
EVM0018557	[T]	Signal transduction mechanisms	Molecular Function: Rho guanyl-nucleotide exchange factor activity (GO:0005089);; Molecular Function: phospholipid binding (GO:0005543);; Biological Process: regulation of Rho protein signal transduction (GO:0035023);;	--	--	[T]	Signal transduction mechanisms	--	--	--	PREDICTED: rho guanine nucleotide exchange factor 16 [Larimichthys crocea]
EVM0006905	[MG]	Cell wall/membrane/envelope biogenesis;; Carbohydrate transport and metabolism	Molecular Function: catalytic activity (GO:0003824);; Biological Process: cellular metabolic process (GO:0044237);; Molecular Function: coenzyme binding (GO:0050662);;	K02377|0|xma:102224235|GDP-L-fucose synthase-like; K02377 GDP-L-fucose synthase [EC:1.1.1.271] (A)	Fructose and mannose metabolism (ko00051);; Amino sugar and nucleotide sugar metabolism (ko00520)	[GO]	Carbohydrate transport and metabolism;; Posttranslational modification, protein turnover, chaperones	UDP-glucuronic acid decarboxylase 1 GN=uxs1 OS=Xenopus tropicalis (Western clawed frog) PE=2 SV=1	--	--	PREDICTED: GDP-L-fucose synthase-like [Oreochromis niloticus]
EVM0008127	--	--	Cellular Component: cytoplasm (GO:0005737);; Molecular Function: ferric iron binding (GO:0008199);; Biological Process: inositol catabolic process (GO:0019310);; Molecular Function: inositol oxygenase activity (GO:0050113);; Biological Process: oxidation-reduction process (GO:0055114);;	K00469|0|mze:101463934|inositol oxygenase-like; K00469 inositol oxygenase [EC:1.13.99.1] (A)	Ascorbate and aldarate metabolism (ko00053);; Inositol phosphate metabolism (ko00562)	[R]	General function prediction only	Inositol oxygenase GN=miox OS=Danio rerio (Zebrafish) PE=2 SV=1	--	--	PREDICTED: inositol oxygenase [Stegastes partitus]
EVM0010917	--	--	Cellular Component: collagen trimer (GO:0005581);;	--	--	--	--	Collagen alpha-1(VIII) chain (Precursor) GN=COL8A1 OS=Gallus gallus (Chicken) PE=3 SV=1	--	--	PREDICTED: collagen alpha-1(VIII) chain-like [Larimichthys crocea]
EVM0011577	--	--	--	--	--	--	--	--	--	--	PREDICTED: leucine-rich repeat-containing protein 73 [Larimichthys crocea]
EVM0003527	--	--	--	--	--	[S]	Function unknown	--	--	--	PREDICTED: transcriptional repressor p66-alpha-like isoform X1 [Stegastes partitus]
EVM0000481	--	--	Molecular Function: catalytic activity (GO:0003824);; Cellular Component: membrane (GO:0016020);;	--	--	[I]	Lipid transport and metabolism	Lipid phosphate phosphatase-related protein type 5 GN=lppr5 OS=Xenopus laevis (African clawed frog) PE=2 SV=2	--	--	PREDICTED: lipid phosphate phosphatase-related protein type 5-like [Stegastes partitus]
EVM0016845	--	--	Molecular Function: metalloendopeptidase activity (GO:0004222);; Biological Process: proteolysis (GO:0006508);;	K01389|0|mze:101488070|neprilysin-like; K01389 neprilysin [EC:3.4.24.11] (A)	Renin-angiotensin system (ko04614)	[E]	Amino acid transport and metabolism	--	--	--	PREDICTED: neprilysin [Stegastes partitus]
EVM0005715	--	--	--	--	--	--	--	Transmembrane protein 116 GN=tmem116 OS=Danio rerio (Zebrafish) PE=2 SV=1	--	--	PREDICTED: transmembrane protein 116-like [Cynoglossus semilaevis]
EVM0015993	[R]	General function prediction only	Molecular Function: nucleic acid binding (GO:0003676);; Molecular Function: metal ion binding (GO:0046872);;	K04684|0|mze:101477446|transcription factor Sp1-like; K04684 transcription factor Sp1 (A)	TGF-beta signaling pathway (ko04350)	[R]	General function prediction only	Transcription factor Sp3 GN=SP3 OS=Gallus gallus (Chicken) PE=1 SV=1	--	--	PREDICTED: transcription factor Sp1 isoform X2 [Stegastes partitus]
EVM0013214	[H]	Coenzyme transport and metabolism	Molecular Function: ferrochelatase activity (GO:0004325);; Biological Process: heme biosynthetic process (GO:0006783);; Biological Process: erythrocyte maturation (GO:0043249);;	K01772|0|ola:101161911|ferrochelatase, mitochondrial-like; K01772 ferrochelatase [EC:4.99.1.1] (A)	Porphyrin and chlorophyll metabolism (ko00860)	[H]	Coenzyme transport and metabolism	Ferrochelatase, mitochondrial (Precursor) GN=fech OS=Xenopus laevis (African clawed frog) PE=1 SV=1	--	--	PREDICTED: ferrochelatase, mitochondrial [Stegastes partitus]
EVM0019470	--	--	Biological Process: embryonic hemopoiesis (GO:0035162);;	--	--	--	--	Myc target protein 1 homolog GN=myct1 OS=Danio rerio (Zebrafish) PE=3 SV=1	--	--	PREDICTED: myc target protein 1 [Notothenia coriiceps]
EVM0009292	--	--	--	--	--	[O]	Posttranslational modification, protein turnover, chaperones	Homocysteine-responsive endoplasmic reticulum-resident ubiquitin-like domain member 2 protein GN=herpud2 OS=Danio rerio (Zebrafish) PE=2 SV=1	--	--	PREDICTED: homocysteine-responsive endoplasmic reticulum-resident ubiquitin-like domain member 2 protein [Larimichthys crocea]
EVM0013571	--	--	--	K15216|0|mze:101485283|RNA polymerase I-specific transcription initiation factor RRN3-like; K15216 RNA polymerase I-specific transcription initiation factor RRN3 (A)	--	[K]	Transcription	--	--	--	PREDICTED: RNA polymerase I-specific transcription initiation factor RRN3 isoform X1 [Larimichthys crocea]
EVM0008902	--	--	Molecular Function: calcium ion binding (GO:0005509);; Cellular Component: extracellular region (GO:0005576);; Biological Process: cell adhesion (GO:0007155);;	K04659|0|mze:101479125|thrombospondin-3a-like; K04659 thrombospondin 2/3/4/5 (A)	Phagosome (ko04145);; Focal adhesion (ko04510);; ECM-receptor interaction (ko04512)	--	--	Thrombospondin-3a (Precursor) GN=thbs3a OS=Danio rerio (Zebrafish) PE=2 SV=2	--	--	PREDICTED: thrombospondin-3 [Stegastes partitus]
EVM0007215	--	--	Molecular Function: receptor activity (GO:0004872);; Cellular Component: intracellular (GO:0005622);; Biological Process: signal transduction (GO:0007165);; Biological Process: multicellular organismal development (GO:0007275);; Cellular Component: integral component of membrane (GO:0016021);;	K06820|0|mze:101478991|plexin-A2-like; K06820 plexin A (A)	--	[T]	Signal transduction mechanisms	Plexin-A4 (Precursor) GN=plxna4 OS=Danio rerio (Zebrafish) PE=2 SV=1	--	--	PREDICTED: plexin-A2-like [Stegastes partitus]
EVM0006042	[KL]	Transcription;; Replication, recombination and repair	--	K14435|0|mze:101484314|chromodomain-helicase-DNA-binding protein 5-like; K14435 chromodomain-helicase-DNA-binding protein 5 [EC:3.6.4.12] (A)	--	[R]	General function prediction only	Chromodomain-helicase-DNA-binding protein 1 GN=CHD1 OS=Gallus gallus (Chicken) PE=1 SV=1	--	--	PREDICTED: chromodomain-helicase-DNA-binding protein 5 [Stegastes partitus]
EVM0010546	--	--	--	K11318|0|mze:101464531|ataxin-7-like protein 1-like; K11318 ataxin-7 (A)	--	[B]	Chromatin structure and dynamics	--	--	--	PREDICTED: ataxin-7-like protein 1 isoform X2 [Stegastes partitus]
EVM0003212	--	--	--	--	--	--	--	--	--	--	PREDICTED: uncharacterized protein LOC104934043 [Larimichthys crocea]
EVM0014882	--	--	Molecular Function: sequence-specific DNA binding transcription factor activity (GO:0003700);; Cellular Component: nucleus (GO:0005634);; Biological Process: regulation of transcription, DNA-templated (GO:0006355);; Molecular Function: sequence-specific DNA binding (GO:0043565);;	K09368|0|ola:101164441|POU domain, class 6, transcription factor 2-like; K09368 POU domain transcription factor, class 6 (A)	--	[K]	Transcription	POU domain, class 6, transcription factor 1 GN=pou6f1 OS=Danio rerio (Zebrafish) PE=2 SV=1	--	--	PREDICTED: POU domain, class 6, transcription factor 2 [Stegastes partitus]
EVM0006408	--	--	--	K05702|0|mze:101467084|afadin-like; K05702 afadin (A)	Adherens junction (ko04520);; Tight junction (ko04530)	[Z]	Cytoskeleton	Discs large homolog 1-like protein GN=dlg1l OS=Danio rerio (Zebrafish) PE=2 SV=1	--	--	PREDICTED: afadin isoform X5 [Stegastes partitus]
EVM0009244	--	--	Molecular Function: carbohydrate binding (GO:0030246);;	K06560|0|mze:101463820|macrophage mannose receptor 1-like; K06560 mannose receptor, C type (A)	Phagosome (ko04145)	[TV]	Signal transduction mechanisms;; Defense mechanisms	Aggrecan core protein (Precursor) GN=ACAN OS=Gallus gallus (Chicken) PE=1 SV=2	--	--	PREDICTED: macrophage mannose receptor 1-like [Poecilia reticulata]
EVM0012586	--	--	--	K16780|6.21008e-68|mze:101480997|Sjoegren syndrome nuclear autoantigen 1 homolog; K16780 sjoegren syndrome nuclear autoantigen 1 (A)	--	--	--	--	--	--	PREDICTED: Sjoegren syndrome nuclear autoantigen 1 [Larimichthys crocea]
EVM0008204	--	--	Molecular Function: calcium ion binding (GO:0005509);; Cellular Component: plasma membrane (GO:0005886);; Biological Process: homophilic cell adhesion via plasma membrane adhesion molecules (GO:0007156);; Cellular Component: integral component of membrane (GO:0016021);;	K16500|0|mze:101480347|protocadherin-15-like; K16500 protocadherin-15 (A)	--	[S]	Function unknown	Protocadherin-15 (Precursor) GN=Pcdh15 OS=Gallus gallus (Chicken) PE=1 SV=1	--	--	PREDICTED: protocadherin-15-like isoform X1 [Neolamprologus brichardi]
EVM0007439	--	--	--	K05857|0|tru:101062624|1-phosphatidylinositol 4,5-bisphosphate phosphodiesterase delta-1-like; K05857 phosphatidylinositol phospholipase C, delta [EC:3.1.4.11] (A)	Inositol phosphate metabolism (ko00562);; Calcium signaling pathway (ko04020);; Phosphatidylinositol signaling system (ko04070)	[T]	Signal transduction mechanisms	1-phosphatidylinositol 4,5-bisphosphate phosphodiesterase delta-4 GN=plcd4 OS=Xenopus laevis (African clawed frog) PE=2 SV=1	--	--	phospholipase C delta 1A [Paralichthys olivaceus]
EVM0019169	--	--	Molecular Function: RNA binding (GO:0003723);;	--	--	[I]	Lipid transport and metabolism	Vigilin GN=HDLBP OS=Gallus gallus (Chicken) PE=2 SV=1	--	--	PREDICTED: vigilin-like [Stegastes partitus]
EVM0009382	--	--	Molecular Function: protein binding (GO:0005515);;	K06773|0|mze:101468483|igLON family member 5-like; K06773 opioid binding protein/cell adhesion molecule-like (A)	--	[T]	Signal transduction mechanisms	Opioid-binding protein/cell adhesion molecule homolog (Precursor) GN=OPCML OS=Gallus gallus (Chicken) PE=1 SV=2	--	--	PREDICTED: igLON family member 5-like [Oreochromis niloticus]
Trachinotus_ovatus_newGene_9598	[I]	Lipid transport and metabolism	Molecular Function: catalytic activity (GO:0003824);; Biological Process: metabolic process (GO:0008152);; Cellular Component: membrane (GO:0016020);;	--	--	[I]	Lipid transport and metabolism	Phosphatidate phosphatase PPAPDC1B GN=ppapdc1b OS=Xenopus laevis (African clawed frog) PE=2 SV=1	I	Lipid transport and metabolism	PREDICTED: phosphatidate phosphatase PPAPDC1A [Stegastes partitus]
EVM0017042	--	--	Molecular Function: alpha1-adrenergic receptor activity (GO:0004937);; Cellular Component: plasma membrane (GO:0005886);; Cellular Component: integral component of membrane (GO:0016021);; Biological Process: regulation of vasoconstriction (GO:0019229);; Biological Process: regulation of cardiac muscle contraction (GO:0055117);; Biological Process: adrenergic receptor signaling pathway (GO:0071875…	K04136|0|mze:101485219|alpha-1B adrenergic receptor-like; K04136 adrenergic receptor alpha-1B (A)	Calcium signaling pathway (ko04020);; Neuroactive ligand-receptor interaction (ko04080);; Adrenergic signaling in cardiomyocytes (ko04261);; Vascular smooth muscle contraction (ko04270)	[R]	General function prediction only	Alpha-1A adrenergic receptor GN=adra1a OS=Oryzias latipes (Medaka fish) PE=3 SV=1	--	--	PREDICTED: alpha-1A adrenergic receptor-like [Larimichthys crocea]
EVM0010492	--	--	Biological Process: protein homooligomerization (GO:0051260);;	--	--	[R]	General function prediction only	BTB/POZ domain-containing protein kctd15 GN=kctd15 OS=Danio rerio (Zebrafish) PE=1 SV=1	--	--	PREDICTED: BTB/POZ domain-containing protein KCTD1 isoform X1 [Poecilia formosa]
EVM0011158	[J]	Translation, ribosomal structure and biogenesis	Molecular Function: structural constituent of ribosome (GO:0003735);; Biological Process: translation (GO:0006412);; Cellular Component: large ribosomal subunit (GO:0015934);;	K02898|2.63804e-86|ola:101161566|60S ribosomal protein L26-like; K02898 large subunit ribosomal protein L26e (A)	Ribosome (ko03010)	[J]	Translation, ribosomal structure and biogenesis	60S ribosomal protein L26 (Fragment) GN=RPL26 OS=Gallus gallus (Chicken) PE=2 SV=1	--	--	PREDICTED: 60S ribosomal protein L26-like [Oreochromis niloticus]
EVM0004809	[QR]	Secondary metabolites biosynthesis, transport and catabolism;; General function prediction only	Molecular Function: tRNA (cytosine) methyltransferase activity (GO:0016427);; Biological Process: tRNA methylation (GO:0030488);;	--	--	[R]	General function prediction only	Methyltransferase-like protein 2-A GN=mettl2a OS=Danio rerio (Zebrafish) PE=2 SV=1	--	--	PREDICTED: methyltransferase-like protein 2-A [Larimichthys crocea]
EVM0007357	--	--	--	--	--	--	--	Zinc finger protein 385B GN=znf385b OS=Danio rerio (Zebrafish) PE=2 SV=1	--	--	PREDICTED: zinc finger protein 385C-like isoform X1 [Stegastes partitus]
EVM0008702	[FE]	Nucleotide transport and metabolism;; Amino acid transport and metabolism	Molecular Function: magnesium ion binding (GO:0000287);; Molecular Function: ribose phosphate diphosphokinase activity (GO:0004749);; Biological Process: nucleotide biosynthetic process (GO:0009165);;	--	--	[EF]	Amino acid transport and metabolism;; Nucleotide transport and metabolism	Phosphoribosyl pyrophosphate synthase-associated protein 2 GN=PRPSAP2 OS=Gallus gallus (Chicken) PE=2 SV=1	--	--	PREDICTED: phosphoribosyl pyrophosphate synthase-associated protein 2 [Stegastes partitus]
EVM0021163	[RTKL]	General function prediction only;; Signal transduction mechanisms;; Transcription;; Replication, recombination and repair	Biological Process: MAPK cascade (GO:0000165);; Molecular Function: MAP kinase activity (GO:0004707);; Molecular Function: ATP binding (GO:0005524);; Biological Process: protein phosphorylation (GO:0006468);; Biological Process: signal transduction by phosphorylation (GO:0023014);;	K04441|0|mze:101485680|mitogen-activated protein kinase 14A-like; K04441 p38 MAP kinase [EC:2.7.11.24] (A)	MAPK signaling pathway (ko04010);; FoxO signaling pathway (ko04068);; Adrenergic signaling in cardiomyocytes (ko04261);; VEGF signaling pathway (ko04370);; Toll-like receptor signaling pathway (ko04620);; NOD-like receptor signaling pathway (ko04621);; RIG-I-like receptor signaling pathway (ko04622);; GnRH signaling pathway (ko04912);; Progesterone-mediated oocyte maturation (ko04914);; Salmonell…	[T]	Signal transduction mechanisms	Mitogen-activated protein kinase 14A GN=mapk14a OS=Cyprinus carpio (Common carp) PE=1 SV=1	--	--	PREDICTED: mitogen-activated protein kinase 14A-like [Larimichthys crocea]
EVM0010379	[R]	General function prediction only	Molecular Function: metal ion binding (GO:0046872);;	--	--	[R]	General function prediction only	Ankyrin repeat and MYND domain-containing protein 2 GN=ANKMY2 OS=Gallus gallus (Chicken) PE=2 SV=1	--	--	PREDICTED: ankyrin repeat and MYND domain-containing protein 2-like [Oreochromis niloticus]
EVM0004430	[G]	Carbohydrate transport and metabolism	--	--	--	[R]	General function prediction only	--	--	--	PREDICTED: cat eye syndrome critical region protein 5 [Larimichthys crocea]
EVM0020769	[K]	Transcription	Cellular Component: nucleus (GO:0005634);; Cellular Component: cytoplasm (GO:0005737);; Biological Process: mRNA polyadenylation (GO:0006378);; Molecular Function: CTD phosphatase activity (GO:0008420);; Biological Process: dephosphorylation of RNA polymerase II C-terminal domain (GO:0070940);;	K15544|4.72839e-142|mze:101468049|RNA polymerase II subunit A C-terminal domain phosphatase SSU72-like; K15544 RNA polymerase II subunit A C-terminal domain phosphatase SSU72 [EC:3.1.3.16] (A)	mRNA surveillance pathway (ko03015)	[K]	Transcription	RNA polymerase II subunit A C-terminal domain phosphatase SSU72 GN=ssu72 OS=Danio rerio (Zebrafish) PE=2 SV=1	--	--	PREDICTED: RNA polymerase II subunit A C-terminal domain phosphatase SSU72-like [Oreochromis niloticus]
EVM0005121	--	--	Biological Process: regulation of cell growth (GO:0001558);; Molecular Function: insulin-like growth factor binding (GO:0005520);; Molecular Function: phospholipid binding (GO:0005543);; Cellular Component: extracellular region (GO:0005576);;	--	--	--	--	Protein NOV (Precursor) GN=NOV OS=Coturnix coturnix japonica (Japanese quail) PE=2 SV=1	--	--	PREDICTED: protein NOV homolog [Notothenia coriiceps]
EVM0007997	--	--	Cellular Component: integral component of membrane (GO:0016021);;	--	--	--	--	Transmembrane protein 168-A GN=tmem168a OS=Danio rerio (Zebrafish) PE=3 SV=1	--	--	PREDICTED: transmembrane protein 168-A-like [Stegastes partitus]
EVM0019336	--	--	--	--	--	--	--	--	--	--	PREDICTED: LOW QUALITY PROTEIN: cingulin-like [Larimichthys crocea]
EVM0012066	--	--	Cellular Component: intracellular (GO:0005622);; Biological Process: apoptotic process (GO:0006915);;	--	--	--	--	--	--	--	PREDICTED: cell death activator CIDE-3-like [Larimichthys crocea]
Trachinotus_ovatus_newGene_38794	--	--	--	--	--	--	--	--	R	General function prediction only	reverse transcriptase [Danio rerio]
Trachinotus_ovatus_newGene_21070	--	--	--	--	--	--	--	--	R	General function prediction only	PREDICTED: LOW QUALITY PROTEIN: uncharacterized protein LOC104947167, partial [Notothenia coriiceps]
EVM0014837	[J]	Translation, ribosomal structure and biogenesis	Molecular Function: hydrolase activity (GO:0016787);;	K10887|0|mze:101469690|protein artemis-like; K10887 DNA cross-link repair 1C protein [EC:3.1.-.-] (A)	Non-homologous end-joining (ko03450)	[L]	Replication, recombination and repair	Protein artemis GN=dclre1c OS=Danio rerio (Zebrafish) PE=2 SV=1	--	--	PREDICTED: protein artemis-like isoform X1 [Oreochromis niloticus]
EVM0023255	--	--	Cellular Component: integral component of membrane (GO:0016021);;	K13349|2.28697e-147|mze:101467497|mpv17-like protein-like; K13349 Mpv17-like protein (A)	Peroxisome (ko04146)	[R]	General function prediction only	Mpv17-like protein GN=mpv17l OS=Xenopus laevis (African clawed frog) PE=2 SV=1	--	--	PREDICTED: mpv17-like protein [Stegastes partitus]
EVM0023735	--	--	--	--	--	--	--	--	--	--	PREDICTED: protein ANKUB1 [Larimichthys crocea]
EVM0014686	--	--	Molecular Function: neuropeptide hormone activity (GO:0005184);; Cellular Component: extracellular region (GO:0005576);; Biological Process: hormone-mediated signaling pathway (GO:0009755);;	K05253|9.63823e-144|mze:101482499|prothyroliberin type A-like; K05253 thyrotropin-releasing hormone (A)	--	--	--	Thyrotropin-releasing hormone (Precursor) GN=trha OS=Oncorhynchus nerka (Sockeye salmon) PE=2 SV=1	--	--	PREDICTED: thyrotropin releasing hormone [Stegastes partitus]
Trachinotus_ovatus_newGene_7845	--	--	--	--	--	--	--	--	--	--	PREDICTED: V-set domain containing T-cell activation inhibitor 1-like [Neolamprologus brichardi]
EVM0014381	[R]	General function prediction only	Molecular Function: nucleic acid binding (GO:0003676);; Molecular Function: metal ion binding (GO:0046872);;	--	--	[R]	General function prediction only	Zinc finger protein 652-B GN=znf652-b OS=Xenopus laevis (African clawed frog) PE=2 SV=1	--	--	PREDICTED: zinc finger protein 652-like isoform X1 [Oreochromis niloticus]
EVM0003655	--	--	--	K16529|0|ola:101162112|A-kinase anchor protein 13-like; K16529 A-kinase anchor protein 13 (A)	--	[T]	Signal transduction mechanisms	--	--	--	PREDICTED: A-kinase anchor protein 13-like isoform X3 [Stegastes partitus]
EVM0012084	[O]	Posttranslational modification, protein turnover, chaperones	Molecular Function: acid-amino acid ligase activity (GO:0016881);;	K10573|5.03095e-110|ocu:100339096|UBE2A; ubiquitin-conjugating enzyme E2A; K10573 ubiquitin-conjugating enzyme E2 A [EC:6.3.2.19] (A)	Ubiquitin mediated proteolysis (ko04120)	[O]	Posttranslational modification, protein turnover, chaperones	Ubiquitin-conjugating enzyme E2 D4 {ECO:0000250|UniProtKB:Q9Y2X8} GN=ube2d4 OS=Xenopus laevis (African clawed frog) PE=1 SV=1	--	--	PREDICTED: LOW QUALITY PROTEIN: ubiquitin-conjugating enzyme E2 A [Stegastes partitus]
EVM0022938	--	--	Biological Process: negative regulation of activation of membrane attack complex (GO:0001971);;	K04008|1.98506e-55|mze:101486506|CD59 glycoprotein-like; K04008 CD59 antigen (A)	--	--	--	--	--	--	PREDICTED: CD59 glycoprotein-like [Stegastes partitus]
EVM0023631	--	--	--	--	--	[K]	Transcription	Homeobox protein Hox-D11b GN=hoxd11b OS=Takifugu rubripes (Japanese pufferfish) PE=3 SV=1	--	--	PREDICTED: homeobox protein Hox-D11b-like [Larimichthys crocea]
EVM0002774	[I]	Lipid transport and metabolism	--	K00902|0|mze:101485623|dolichol kinase-like; K00902 dolichol kinase [EC:2.7.1.108] (A)	N-Glycan biosynthesis (ko00510)	[I]	Lipid transport and metabolism	--	--	--	PREDICTED: dolichol kinase [Stegastes partitus]
EVM0003336	--	--	--	--	--	[P]	Inorganic ion transport and metabolism	Protein lin-54 homolog GN=lin54 OS=Xenopus tropicalis (Western clawed frog) PE=2 SV=1	--	--	PREDICTED: protein lin-54 homolog isoform X2 [Oreochromis niloticus]
EVM0004095	--	--	--	--	--	--	--	Regulator of microtubule dynamics protein 3 GN=rmdn3 OS=Xenopus laevis (African clawed frog) PE=2 SV=1	--	--	PREDICTED: regulator of microtubule dynamics protein 3, partial [Larimichthys crocea]
EVM0021801	--	--	--	--	--	--	--	--	--	--	PREDICTED: leucine-, glutamate- and lysine-rich protein 1 [Larimichthys crocea]
EVM0001727	--	--	Biological Process: vasculogenesis (GO:0001570);; Biological Process: neuron migration (GO:0001764);; Biological Process: cell migration involved in sprouting angiogenesis (GO:0002042);; Cellular Component: extracellular region (GO:0005576);; Biological Process: immune response (GO:0006955);; Molecular Function: chemokine activity (GO:0008009);; Biological Process: negative regulation of cell pro…	K10031|4.51043e-54|mze:101481660|stromal cell-derived factor 1-like; K10031 C-X-C motif chemokine 12 (A)	Cytokine-cytokine receptor interaction (ko04060);; Intestinal immune network for IgA production (ko04672)	--	--	Stromal cell-derived factor 1 {ECO:0000312|EMBL:AAH89703.1} (Precursor) OS=Xenopus tropicalis (Western clawed frog) PE=3 SV=1	--	--	SDF1 [Seriola lalandi]
EVM0016942	--	--	Molecular Function: hedgehog receptor activity (GO:0008158);; Cellular Component: integral component of membrane (GO:0016021);;	--	--	[R]	General function prediction only	Patched domain-containing protein 1 GN=ptchd1 OS=Danio rerio (Zebrafish) PE=3 SV=1	--	--	PREDICTED: patched domain-containing protein 3-like [Stegastes partitus]
EVM0009938	--	--	--	--	--	--	--	Neoverrucotoxin subunit beta OS=Synanceia verrucosa (Reef stonefish) PE=1 SV=1	--	--	PREDICTED: tripartite motif-containing protein 16-like [Pundamilia nyererei]
EVM0013213	--	--	Molecular Function: G-protein coupled receptor activity (GO:0004930);; Cellular Component: plasma membrane (GO:0005886);; Biological Process: G-protein coupled receptor signaling pathway (GO:0007186);; Cellular Component: integral component of membrane (GO:0016021);;	K04588|0|mze:101486412|vasoactive intestinal polypeptide receptor-like; K04588 secretin receptor (A)	Neuroactive ligand-receptor interaction (ko04080)	[T]	Signal transduction mechanisms	Vasoactive intestinal polypeptide receptor (Precursor) GN=VIPR1 OS=Meleagris gallopavo (Common turkey) PE=2 SV=2	--	--	PREDICTED: secretin receptor-like [Stegastes partitus]
EVM0003395	--	--	--	--	--	--	--	--	--	--	PREDICTED: uncharacterized protein LOC103131851 isoform X1 [Poecilia formosa]
EVM0001224	--	--	Molecular Function: structural molecule activity (GO:0005198);; Cellular Component: intermediate filament (GO:0005882);; Biological Process: cell migration involved in gastrulation (GO:0042074);;	K07604|0|mze:101469858|keratin, type I cytoskeletal 13-like; K07604 type I keratin, acidic (A)	--	--	--	Keratin, type I cytoskeletal 13 OS=Oncorhynchus mykiss (Rainbow trout) PE=2 SV=1	--	--	PREDICTED: keratin, type I cytoskeletal 13-like [Stegastes partitus]
EVM0023696	--	--	--	--	--	--	--	--	--	--	PREDICTED: small muscular protein [Larimichthys crocea]
EVM0024134	[J]	Translation, ribosomal structure and biogenesis	Biological Process: RNA methylation (GO:0001510);; Cellular Component: nucleus (GO:0005634);; Biological Process: rRNA processing (GO:0006364);; Molecular Function: methyltransferase activity (GO:0008168);;	K14857|0|mze:101485696|pre-rRNA processing protein FTSJ3-like; K14857 AdoMet-dependent rRNA methyltransferase SPB1 [EC:2.1.1.-] (A)	--	[AR]	RNA processing and modification;; General function prediction only	pre-rRNA processing protein FTSJ3 {ECO:0000255|HAMAP-Rule:MF_03163} OS=Gallus gallus (Chicken) PE=2 SV=2	--	--	PREDICTED: pre-rRNA processing protein FTSJ3-like [Neolamprologus brichardi]
EVM0005751	--	--	Biological Process: axon guidance (GO:0007411);;	K06252|0|mze:101477231|tenascin-R-like; K06252 tenascin (A)	Focal adhesion (ko04510);; ECM-receptor interaction (ko04512)	[TW]	Signal transduction mechanisms;; Extracellular structures	Tenascin-R (Precursor) GN=TNR OS=Gallus gallus (Chicken) PE=1 SV=1	--	--	PREDICTED: tenascin-R-like isoform X2 [Oreochromis niloticus]
EVM0021819	[R]	General function prediction only	Molecular Function: zinc ion binding (GO:0008270);;	K18932|0|mze:101463863|palmitoyltransferase ZDHHC7-like; K18932 palmitoyltransferase [EC:2.3.1.225] (A)	--	[R]	General function prediction only	Palmitoyltransferase ZDHHC15 GN=zdhhc15 OS=Xenopus laevis (African clawed frog) PE=2 SV=1	--	--	PREDICTED: palmitoyltransferase ZDHHC7-like isoform X1 [Maylandia zebra]
EVM0002113	[T]	Signal transduction mechanisms	Cellular Component: integral component of membrane (GO:0016021);; Biological Process: primitive erythrocyte differentiation (GO:0060319);;	K05770|1.88748e-107|xma:102231266|translocator protein-like; K05770 benzodiazapine receptor (A)	Neuroactive ligand-receptor interaction (ko04080)	[T]	Signal transduction mechanisms	--	--	--	PREDICTED: translocator protein [Larimichthys crocea]
EVM0014781	[S]	Function unknown	--	--	--	[S]	Function unknown	Thymocyte nuclear protein 1 GN=thyn1 OS=Danio rerio (Zebrafish) PE=2 SV=1	--	--	PREDICTED: thymocyte nuclear protein 1 [Stegastes partitus]
EVM0020127	--	--	--	--	--	[TW]	Signal transduction mechanisms;; Extracellular structures	Catenin delta-1 GN=ctnnd1 OS=Xenopus laevis (African clawed frog) PE=1 SV=1	--	--	PREDICTED: armadillo repeat protein deleted in velo-cardio-facial syndrome homolog [Larimichthys crocea]
EVM0008875	[Z]	Cytoskeleton	Molecular Function: GTPase activity (GO:0003924);; Molecular Function: structural constituent of cytoskeleton (GO:0005200);; Molecular Function: GTP binding (GO:0005525);; Cellular Component: cytoplasm (GO:0005737);; Cellular Component: microtubule (GO:0005874);; Biological Process: GTP catabolic process (GO:0006184);; Biological Process: microtubule-based process (GO:0007017);; Biological Proces…	K07375|0|mze:101468168|tubulin beta-1 chain-like; K07375 tubulin beta (A)	Phagosome (ko04145);; Gap junction (ko04540)	[Z]	Cytoskeleton	Tubulin beta-6 chain OS=Gallus gallus (Chicken) PE=1 SV=1	--	--	PREDICTED: tubulin beta chain-like [Larimichthys crocea]
EVM0008208	[J]	Translation, ribosomal structure and biogenesis	Molecular Function: structural constituent of ribosome (GO:0003735);; Cellular Component: mitochondrion (GO:0005739);; Cellular Component: ribosome (GO:0005840);; Biological Process: translation (GO:0006412);; Molecular Function: hydrolase activity (GO:0016787);;	K02913|3.96568e-36|ola:101163047|39S ribosomal protein L33, mitochondrial-like; K02913 large subunit ribosomal protein L33 (A)	Ribosome (ko03010)	[J]	Translation, ribosomal structure and biogenesis	39S ribosomal protein L33, mitochondrial GN=mrpl33 OS=Tetraodon nigroviridis (Spotted green pufferfish) PE=3 SV=1	--	--	PREDICTED: 39S ribosomal protein L33, mitochondrial-like isoform X1 [Oreochromis niloticus]
EVM0011342	--	--	Molecular Function: nucleotide binding (GO:0000166);; Molecular Function: RNA binding (GO:0003723);; Cellular Component: nucleus (GO:0005634);; Biological Process: mRNA processing (GO:0006397);;	K13159|0|ola:101169581|heterogeneous nuclear ribonucleoprotein L-like; K13159 heterogeneous nuclear ribonucleoprotein L (A)	--	[A]	RNA processing and modification	--	--	--	PREDICTED: heterogeneous nuclear ribonucleoprotein L-like [Larimichthys crocea]
EVM0017734	--	--	--	--	--	--	--	SH3 domain-binding protein 4 GN=sh3bp4 OS=Seriola quinqueradiata (Five-ray yellowtail) PE=2 SV=1	--	--	PREDICTED: metastasis-associated in colon cancer protein 1 isoform X1 [Larimichthys crocea]
EVM0006370	--	--	Biological Process: osteoblast differentiation (GO:0001649);; Biological Process: heparan sulfate proteoglycan biosynthetic process (GO:0015012);; Cellular Component: integral component of membrane (GO:0016021);; Biological Process: extracellular matrix organization (GO:0030198);; Biological Process: regulation of axon extension (GO:0030516);; Cellular Component: intrinsic component of endoplasmi…	K02367|0|mze:101473582|exostosin-2-like; K02367 glucuronyl/N-acetylglucosaminyl transferase EXT2 [EC:2.4.1.224 2.4.1.225] (A)	Glycosaminoglycan biosynthesis - heparan sulfate / heparin (ko00534)	[GMW]	Carbohydrate transport and metabolism;; Cell wall/membrane/envelope biogenesis;; Extracellular structures	Exostosin-1a GN=ext1a OS=Danio rerio (Zebrafish) PE=2 SV=1	--	--	PREDICTED: exostosin-2 [Stegastes partitus]
EVM0019298	[R]	General function prediction only	--	K10494|0|mze:101472813|zinc finger and BTB domain-containing protein 7C-like; K10494 zinc finger and BTB domain-containing protein 7 (A)	--	[R]	General function prediction only	Zinc finger and BTB domain-containing protein 7A GN=ZBTB7A OS=Gallus gallus (Chicken) PE=2 SV=1	--	--	PREDICTED: zinc finger and BTB domain-containing protein 7C [Stegastes partitus]
EVM0021180	[S]	Function unknown	--	--	--	[S]	Function unknown	--	--	--	PREDICTED: protein ARV1 [Stegastes partitus]
EVM0000769	--	--	Cellular Component: integral component of membrane (GO:0016021);;	--	--	--	--	Protein stum homolog GN=si:dkeyp-59a8.4 OS=Danio rerio (Zebrafish) PE=3 SV=1	--	--	PREDICTED: uncharacterized membrane protein C1orf95 homolog isoform X2 [Pundamilia nyererei]
Trachinotus_ovatus_newGene_40427	--	--	--	--	--	--	--	--	--	--	PREDICTED: uncharacterized protein LOC104929949 [Larimichthys crocea]
EVM0018253	--	--	--	--	--	[T]	Signal transduction mechanisms	Collagen alpha-2(VI) chain (Precursor) GN=COL6A2 OS=Gallus gallus (Chicken) PE=2 SV=1	--	--	PREDICTED: collagen alpha-1(XXVIII) chain-like [Stegastes partitus]
EVM0005626	[R]	General function prediction only	Molecular Function: sequence-specific DNA binding transcription factor activity (GO:0003700);; Cellular Component: nucleus (GO:0005634);; Biological Process: regulation of transcription, DNA-templated (GO:0006355);; Biological Process: anterior/posterior pattern specification (GO:0009952);; Biological Process: dorsal/ventral pattern formation (GO:0009953);; Molecular Function: sequence-specific D…	K10510|0|mze:101464922|uncharacterized LOC101464922; K10510 zinc finger and BTB domain-containing protein 38 (A)	--	[R]	General function prediction only	Transcriptional regulator Kaiso GN=zbtb33 OS=Xenopus laevis (African clawed frog) PE=1 SV=2	--	--	PREDICTED: zinc finger and BTB domain-containing protein 4 [Larimichthys crocea]
Trachinotus_ovatus_newGene_953	--	--	--	--	--	--	--	--	R	General function prediction only	PREDICTED: uncharacterized protein LOC104930589 [Larimichthys crocea]
Trachinotus_ovatus_newGene_14318	--	--	--	--	--	--	--	Ig lambda chain V-1 region (Precursor) OS=Gallus gallus (Chicken) PE=4 SV=1	R	General function prediction only	immunoglobulin light chain precursor [Seriola quinqueradiata]
EVM0003387	--	--	Biological Process: protein transport (GO:0015031);;	K12195|1.29027e-73|tru:101067383|charged multivesicular body protein 6-like; K12195 charged multivesicular body protein 6 (A)	Endocytosis (ko04144)	[R]	General function prediction only	Charged multivesicular body protein 6 GN=chmp6 OS=Danio rerio (Zebrafish) PE=2 SV=3	--	--	PREDICTED: charged multivesicular body protein 6-like [Stegastes partitus]
EVM0014684	--	--	Biological Process: protein homooligomerization (GO:0051260);;	--	--	[R]	General function prediction only	BTB/POZ domain-containing protein KCTD6 GN=kctd6 OS=Danio rerio (Zebrafish) PE=2 SV=1	--	--	PREDICTED: BTB/POZ domain-containing protein KCTD16-like [Stegastes partitus]
EVM0007734	[L]	Replication, recombination and repair	Molecular Function: endonuclease activity (GO:0004519);; Molecular Function: exonuclease activity (GO:0004527);; Cellular Component: nucleus (GO:0005634);; Biological Process: double-strand break repair (GO:0006302);; Biological Process: meiotic nuclear division (GO:0007126);; Molecular Function: manganese ion binding (GO:0030145);; Biological Process: nucleic acid phosphodiester bond hydrolysis …	K10865|0|tru:101074351|double-strand break repair protein MRE11A-like; K10865 double-strand break repair protein MRE11 (A)	Homologous recombination (ko03440);; Non-homologous end-joining (ko03450)	[L]	Replication, recombination and repair	Double-strand break repair protein MRE11 GN=mre11 OS=Xenopus laevis (African clawed frog) PE=2 SV=1	--	--	PREDICTED: double-strand break repair protein MRE11A isoform X2 [Stegastes partitus]
EVM0019839	[RTKL]	General function prediction only;; Signal transduction mechanisms;; Transcription;; Replication, recombination and repair	Molecular Function: protein serine/threonine kinase activity (GO:0004674);; Molecular Function: ATP binding (GO:0005524);; Biological Process: protein phosphorylation (GO:0006468);;	K08826|0|mze:101485411|homeodomain-interacting protein kinase 2-like; K08826 homeodomain interacting protein kinase [EC:2.7.11.1] (A)	--	[R]	General function prediction only	Dual specificity tyrosine-phosphorylation-regulated kinase 1A OS=Xenopus tropicalis (Western clawed frog) PE=2 SV=1	--	--	PREDICTED: homeodomain-interacting protein kinase 2 [Larimichthys crocea]
EVM0001951	[RTKL]	General function prediction only;; Signal transduction mechanisms;; Transcription;; Replication, recombination and repair	--	K04388|0|tru:101061957|TGF-beta receptor type-2-like; K04388 TGF-beta receptor type-2 [EC:2.7.11.30] (A)	MAPK signaling pathway (ko04010);; Cytokine-cytokine receptor interaction (ko04060);; FoxO signaling pathway (ko04068);; Endocytosis (ko04144);; TGF-beta signaling pathway (ko04350);; Adherens junction (ko04520)	[T]	Signal transduction mechanisms	TGF-beta receptor type-2 (Precursor) GN=TGFBR2 OS=Gallus gallus (Chicken) PE=1 SV=1	--	--	PREDICTED: TGF-beta receptor type-2-like isoform X1 [Stegastes partitus]
EVM0023701	[J]	Translation, ribosomal structure and biogenesis	Molecular Function: structural constituent of ribosome (GO:0003735);; Cellular Component: ribosome (GO:0005840);; Biological Process: translation (GO:0006412);;	K02882|4.8635e-127|tru:101071078|60S ribosomal protein L18a-like; K02882 large subunit ribosomal protein L18Ae (A)	Ribosome (ko03010)	[J]	Translation, ribosomal structure and biogenesis	60S ribosomal protein L18a GN=rpl18a OS=Danio rerio (Zebrafish) PE=2 SV=1	--	--	PREDICTED: 60S ribosomal protein L18a-like [Takifugu rubripes]
EVM0010600	--	--	Cellular Component: endoplasmic reticulum (GO:0005783);; Cellular Component: integral component of membrane (GO:0016021);; Molecular Function: transferase activity, transferring hexosyl groups (GO:0016758);;	K03845|0|mze:101479101|dol-P-Man:Man(5)GlcNAc(2)-PP-Dol alpha-1,3-mannosyltransferase-like; K03845 alpha-1,3-mannosyltransferase [EC:2.4.1.258] (A)	N-Glycan biosynthesis (ko00510)	[G]	Carbohydrate transport and metabolism	--	--	--	PREDICTED: dol-P-Man:Man(5)GlcNAc(2)-PP-Dol alpha-1,3-mannosyltransferase-like [Oreochromis niloticus]
EVM0021171	--	--	Molecular Function: calcium ion binding (GO:0005509);; Molecular Function: zinc ion binding (GO:0008270);;	--	--	[NTZ]	Cell motility;; Signal transduction mechanisms;; Cytoskeleton	Dystrophin GN=DMD OS=Gallus gallus (Chicken) PE=2 SV=1	--	--	PREDICTED: dystrophin-related protein 2 isoform X1 [Stegastes partitus]
EVM0002255	[R]	General function prediction only	Cellular Component: integral component of membrane (GO:0016021);;	--	--	[RT]	General function prediction only;; Signal transduction mechanisms	Membrane progestin receptor gamma-B GN=zgc:101065 OS=Danio rerio (Zebrafish) PE=2 SV=1	--	--	PREDICTED: progestin and adipoQ receptor family member 6 isoform X1 [Stegastes partitus]
EVM0020364	--	--	Molecular Function: structural molecule activity (GO:0005198);; Biological Process: fin regeneration (GO:0031101);; Cellular Component: keratin filament (GO:0045095);;	K07605|0|tru:101077438|intermediate filament protein ON3-like; K07605 type II keratin, basic (A)	--	--	--	Keratin, type II cytoskeletal 8 OS=Danio rerio (Zebrafish) PE=1 SV=1	--	--	Type II keratin E3 [Dicentrarchus labrax]
EVM0009349	--	--	Cellular Component: membrane (GO:0016020);;	K06780|3.31477e-180|mze:101482148|cell adhesion molecule 3-like; K06780 cell adhesion molecule 3 (A)	Cell adhesion molecules (CAMs) (ko04514)	--	--	Cell adhesion molecule 3 (Precursor) GN=cadm3 OS=Xenopus laevis (African clawed frog) PE=2 SV=1	--	--	PREDICTED: cell adhesion molecule 3 isoform X1 [Larimichthys crocea]
EVM0012869	--	--	Cellular Component: integral component of membrane (GO:0016021);;	K17346|4.63237e-145|mze:101481771|tetraspanin-33-like; K17346 tetraspanin-33 (A)	--	[R]	General function prediction only	Tetraspanin-33 GN=tspan33 OS=Danio rerio (Zebrafish) PE=2 SV=1	--	--	PREDICTED: tetraspanin-33-like [Larimichthys crocea]
EVM0011842	--	--	--	--	--	--	--	CLOCK-interacting pacemaker GN=cipc OS=Xenopus laevis (African clawed frog) PE=2 SV=1	--	--	PREDICTED: uncharacterized protein KIAA1737-like isoform X1 [Oreochromis niloticus]
EVM0012183	--	--	--	--	--	--	--	Sushi repeat-containing protein SRPX2 (Precursor) GN=srpx2 OS=Xenopus laevis (African clawed frog) PE=2 SV=1	--	--	PREDICTED: sushi repeat-containing protein SRPX [Stegastes partitus]
EVM0007123	--	--	--	K05730|0|mze:101469123|guanine nucleotide exchange factor VAV2-like; K05730 guanine nucleotide exchange factor VAV (A)	Focal adhesion (ko04510);; Regulation of actin cytoskeleton (ko04810)	[T]	Signal transduction mechanisms	Growth factor receptor-bound protein 2-B GN=grb2-b OS=Xenopus laevis (African clawed frog) PE=1 SV=1	--	--	PREDICTED: guanine nucleotide exchange factor VAV2, partial [Larimichthys crocea]
EVM0015901	--	--	--	K06837|0|mze:101470628|disintegrin and metalloproteinase domain-containing protein 23-like; K06837 disintegrin and metalloproteinase domain-containing protein 23 [EC:3.4.24.-] (A)	--	[O]	Posttranslational modification, protein turnover, chaperones	Disintegrin and metalloproteinase domain-containing protein 22 (Precursor) GN=adam22 OS=Xenopus laevis (African clawed frog) PE=2 SV=2	--	--	PREDICTED: disintegrin and metalloproteinase domain-containing protein 23-like isoform X1 [Maylandia zebra]
EVM0023832	--	--	--	--	--	--	--	Protein NPAT GN=npat OS=Xenopus laevis (African clawed frog) PE=2 SV=1	--	--	PREDICTED: protein NPAT [Larimichthys crocea]
EVM0007407	--	--	--	--	--	--	--	Kelch repeat and BTB domain-containing protein 8 GN=kbtbd8 OS=Danio rerio (Zebrafish) PE=2 SV=1	--	--	PREDICTED: uncharacterized protein KIAA1107-like [Stegastes partitus]
EVM0023167	--	--	--	--	--	--	--	--	--	--	PREDICTED: uncharacterized protein C16orf46 homolog [Stegastes partitus]
EVM0007798	--	--	--	--	--	[W]	Extracellular structures	Olfactomedin-like protein 2A (Precursor) GN=olfml2a OS=Xenopus tropicalis (Western clawed frog) PE=2 SV=1	--	--	PREDICTED: olfactomedin-like protein 2B [Larimichthys crocea]
EVM0009920	--	--	--	--	--	[S]	Function unknown	--	--	--	PREDICTED: protein unc-79 homolog isoform X1 [Haplochromis burtoni]
EVM0011191	[Q]	Secondary metabolites biosynthesis, transport and catabolism	Molecular Function: monooxygenase activity (GO:0004497);; Molecular Function: oxidoreductase activity, acting on paired donors, with incorporation or reduction of molecular oxygen (GO:0016705);; Molecular Function: metal ion binding (GO:0046872);;	K07418|0|mze:101474698|cytochrome P450 2J6-like; K07418 cytochrome P450, family 2, subfamily J [EC:1.14.14.1] (A)	Arachidonic acid metabolism (ko00590);; Linoleic acid metabolism (ko00591)	[Q]	Secondary metabolites biosynthesis, transport and catabolism	Cytochrome P450 2H2 GN=CYP2H2 OS=Gallus gallus (Chicken) PE=1 SV=1	--	--	PREDICTED: cytochrome P450 2J6-like [Stegastes partitus]
EVM0015226	[DZ]	Cell cycle control, cell division, chromosome partitioning;; Cytoskeleton	Molecular Function: GTP binding (GO:0005525);; Biological Process: cell cycle (GO:0007049);; Cellular Component: septin complex (GO:0031105);;	K16943|0|mze:101473320|septin-4-like; K16943 septin 4 (A)	--	[DZU]	Cell cycle control, cell division, chromosome partitioning;; Cytoskeleton;; Intracellular trafficking, secretion, and vesicular transport	Septin-2 GN=SEPT2 OS=Gallus gallus (Chicken) PE=2 SV=1	--	--	PREDICTED: septin-5-like [Stegastes partitus]
EVM0018717	--	--	Cellular Component: endoplasmic reticulum membrane (GO:0005789);; Biological Process: protein retention in ER lumen (GO:0006621);; Biological Process: protein transport (GO:0015031);; Cellular Component: integral component of membrane (GO:0016021);; Biological Process: vesicle-mediated transport (GO:0016192);; Molecular Function: ER retention sequence binding (GO:0046923);;	K10949|7.12245e-148|xma:102233593|ER lumen protein retaining receptor 3-like; K10949 ER lumen protein retaining receptor (A)	--	[U]	Intracellular trafficking, secretion, and vesicular transport	ER lumen protein-retaining receptor 3 GN=kdelr3 OS=Danio rerio (Zebrafish) PE=2 SV=1	--	--	PREDICTED: ER lumen protein retaining receptor 3-like isoform X2 [Maylandia zebra]
EVM0004912	[R]	General function prediction only	Biological Process: lipid metabolic process (GO:0006629);; Molecular Function: hydrolase activity (GO:0016787);;	K16343|0|mze:101485355|85/88 kDa calcium-independent phospholipase A2-like; K16343 calcium-independent phospholipase A2 [EC:3.1.1.4] (A)	Glycerophospholipid metabolism (ko00564);; Ether lipid metabolism (ko00565);; Arachidonic acid metabolism (ko00590);; Linoleic acid metabolism (ko00591);; alpha-Linolenic acid metabolism (ko00592);; Vascular smooth muscle contraction (ko04270)	[I]	Lipid transport and metabolism	Serine/threonine-protein phosphatase 6 regulatory ankyrin repeat subunit B GN=ANKRD44 OS=Gallus gallus (Chicken) PE=2 SV=1	--	--	PREDICTED: 85/88 kDa calcium-independent phospholipase A2 isoform X1 [Stegastes partitus]
EVM0003776	[BK]	Chromatin structure and dynamics;; Transcription	--	K11723|0|mze:101476183|bromodomain-containing protein 9-like; K11723 bromodomain-containing protein 7/9 (A)	--	[K]	Transcription	Bromodomain-containing protein 9 GN=brd9 OS=Danio rerio (Zebrafish) PE=2 SV=1	--	--	PREDICTED: bromodomain-containing protein 9 [Larimichthys crocea]
EVM0004339	--	--	Biological Process: neural tube formation (GO:0001841);; Molecular Function: calcium ion binding (GO:0005509);; Cellular Component: plasma membrane (GO:0005886);; Biological Process: homophilic cell adhesion via plasma membrane adhesion molecules (GO:0007156);; Cellular Component: integral component of membrane (GO:0016021);; Biological Process: brain morphogenesis (GO:0048854);;	K16499|0|xma:102237496|protocadherin-19-like; K16499 protocadherin delta 2 (A)	--	[S]	Function unknown	Cadherin-7 (Precursor) GN=CDH7 OS=Gallus gallus (Chicken) PE=2 SV=1	--	--	PREDICTED: protocadherin-19-like [Neolamprologus brichardi]
EVM0009504	[S]	Function unknown	Cellular Component: integral component of membrane (GO:0016021);;	K13515|0|ola:101154975|lysophospholipid acyltransferase 5-like; K13515 lysophospholipid acyltransferase 5 [EC:2.3.1.23 2.3.1.-] (A)	Glycerophospholipid metabolism (ko00564)	[S]	Function unknown	Membrane-bound O-acyltransferase domain-containing protein 2 GN=mboat2 OS=Gallus gallus (Chicken) PE=2 SV=1	--	--	PREDICTED: lysophospholipid acyltransferase 5 isoform X1 [Larimichthys crocea]
EVM0013548	[RTKL]	General function prediction only;; Signal transduction mechanisms;; Transcription;; Replication, recombination and repair	Biological Process: mitochondrial genome maintenance (GO:0000002);; Molecular Function: protein serine/threonine kinase activity (GO:0004674);; Molecular Function: ATP binding (GO:0005524);; Molecular Function: phospholipid binding (GO:0005543);; Cellular Component: nucleus (GO:0005634);; Cellular Component: Golgi apparatus (GO:0005794);; Cellular Component: plasma membrane (GO:0005886);; Biologi…	K04456|0|ola:101162468|RAC-gamma serine/threonine-protein kinase-like; K04456 RAC serine/threonine-protein kinase [EC:2.7.11.1] (A)	MAPK signaling pathway (ko04010);; ErbB signaling pathway (ko04012);; FoxO signaling pathway (ko04068);; mTOR signaling pathway (ko04150);; Apoptosis (ko04210);; Adrenergic signaling in cardiomyocytes (ko04261);; VEGF signaling pathway (ko04370);; Focal adhesion (ko04510);; Tight junction (ko04530);; Toll-like receptor signaling pathway (ko04620);; Jak-STAT signaling pathway (ko04630);; Insulin s…	[T]	Signal transduction mechanisms	RAC-alpha serine/threonine-protein kinase OS=Xenopus laevis (African clawed frog) PE=2 SV=1	--	--	PREDICTED: RAC-gamma serine/threonine-protein kinase isoform X1 [Larimichthys crocea]
EVM0001778	[KL]	Transcription;; Replication, recombination and repair	Molecular Function: DNA binding (GO:0003677);; Molecular Function: ATP-dependent DNA helicase activity (GO:0004003);; Molecular Function: ATP binding (GO:0005524);; Cellular Component: nucleus (GO:0005634);; Biological Process: ATP catabolic process (GO:0006200);; Biological Process: DNA duplex unwinding (GO:0032508);;	K11273|0|mze:101484513|putative ATP-dependent RNA helicase DDX11-like protein 8-like; K11273 chromosome transmission fidelity protein 1 [EC:3.6.4.13] (A)	--	[L]	Replication, recombination and repair	Regulator of telomere elongation helicase 1 {ECO:0000255|HAMAP-Rule:MF_03065} GN=rtel1 OS=Danio rerio (Zebrafish) PE=3 SV=1	--	--	PREDICTED: probable ATP-dependent RNA helicase DDX11 [Stegastes partitus]
EVM0005556	--	--	Molecular Function: signal recognition particle binding (GO:0005047);; Cellular Component: signal recognition particle, endoplasmic reticulum targeting (GO:0005786);; Biological Process: SRP-dependent cotranslational protein targeting to membrane (GO:0006614);; Molecular Function: 7S RNA binding (GO:0008312);; Molecular Function: endoplasmic reticulum signal peptide binding (GO:0030942);;	K03107|0|mze:101470543|signal recognition particle subunit SRP68-like; K03107 signal recognition particle subunit SRP68 (A)	Protein export (ko03060)	[U]	Intracellular trafficking, secretion, and vesicular transport	--	--	--	PREDICTED: signal recognition particle subunit SRP68 [Stegastes partitus]
Trachinotus_ovatus_newGene_2195	--	--	--	--	--	--	--	--	--	--	PREDICTED: uncharacterized protein LOC103910855 [Danio rerio]
EVM0022256	--	--	Molecular Function: glutathione synthase activity (GO:0004363);; Molecular Function: ATP binding (GO:0005524);; Biological Process: glutathione biosynthetic process (GO:0006750);;	K01920|0|mze:101466390|glutathione synthetase-like; K01920 glutathione synthase [EC:6.3.2.3] (A)	Glutathione metabolism (ko00480)	[Q]	Secondary metabolites biosynthesis, transport and catabolism	Glutathione synthetase GN=gss OS=Xenopus laevis (African clawed frog) PE=2 SV=1	--	--	PREDICTED: glutathione synthetase [Stegastes partitus]
EVM0020878	--	--	--	--	--	--	--	Dorsal-ventral patterning tolloid-like protein 1 (Precursor) GN=tll1 OS=Danio rerio (Zebrafish) PE=2 SV=1	--	--	PREDICTED: neuropilin and tolloid-like protein 2 [Stegastes partitus]
EVM0006075	--	--	--	--	--	[R]	General function prediction only	Solute carrier family 22 member 6 GN=SLC22A6 OS=Pseudopleuronectes americanus (Winter flounder) PE=1 SV=1	--	--	PREDICTED: solute carrier family 22 member 13-like [Larimichthys crocea]
EVM0014771	--	--	Molecular Function: oxidoreductase activity (GO:0016491);; Biological Process: hemopoiesis (GO:0030097);; Biological Process: oxidation-reduction process (GO:0055114);;	K12259|0|mze:101476223|spermine oxidase-like; K12259 spermine oxidase [EC:1.5.3.16 1.5.3.-] (A)	Arginine and proline metabolism (ko00330);; beta-Alanine metabolism (ko00410)	[H]	Coenzyme transport and metabolism	--	--	--	PREDICTED: spermine oxidase [Stegastes partitus]
EVM0016008	--	--	--	K09661|0|tru:101065726|alpha-1,6-mannosylglycoprotein 6-beta-N-acetylglucosaminyltransferase B-like; K09661 mannosyl alpha-1,6-glycoprotein beta-1,6-N-acetyl-glucosaminyltransferase, isozyme B [EC:2.4.1.-] (A)	N-Glycan biosynthesis (ko00510);; Other types of O-glycan biosynthesis (ko00514)	--	--	--	--	--	PREDICTED: alpha-1,6-mannosylglycoprotein 6-beta-N-acetylglucosaminyltransferase B-like [Larimichthys crocea]
Trachinotus_ovatus_newGene_8251	[L]	Replication, recombination and repair	--	--	--	[R]	General function prediction only	--	R	General function prediction only	CR1-3 [Lycodichthys dearborni]
EVM0007750	--	--	Molecular Function: receptor activity (GO:0004872);; Biological Process: cell adhesion (GO:0007155);; Biological Process: integrin-mediated signaling pathway (GO:0007229);; Biological Process: multicellular organismal development (GO:0007275);; Cellular Component: integrin complex (GO:0008305);;	K06588|0|tru:101079123|integrin beta-5-like; K06588 integrin beta 5 (A)	Phagosome (ko04145);; Focal adhesion (ko04510);; ECM-receptor interaction (ko04512);; Regulation of actin cytoskeleton (ko04810)	[TW]	Signal transduction mechanisms;; Extracellular structures	Integrin beta-1-B (Precursor) GN=itgb1-b OS=Xenopus laevis (African clawed frog) PE=2 SV=1	--	--	PREDICTED: integrin beta-5 isoform X1 [Larimichthys crocea]
EVM0003559	--	--	Cellular Component: integral component of membrane (GO:0016021);; Biological Process: transmembrane transport (GO:0055085);;	K15110|0|tru:101074106|mitochondrial 2-oxodicarboxylate carrier-like; K15110 solute carrier family 25 (mitochondrial 2-oxodicarboxylate transporter), member 21 (A)	--	[C]	Energy production and conversion	Solute carrier family 25 member 36-A GN=slc25a36a OS=Danio rerio (Zebrafish) PE=2 SV=1	--	--	PREDICTED: mitochondrial 2-oxodicarboxylate carrier-like [Takifugu rubripes]
EVM0023218	--	--	--	--	--	[TR]	Signal transduction mechanisms;; General function prediction only	Kelch-like protein 3 GN=klhl3 OS=Danio rerio (Zebrafish) PE=3 SV=1	--	--	PREDICTED: flocculation protein FLO11-like [Larimichthys crocea]
EVM0002475	--	--	--	K03211|0|mze:101484072|transcription factor ETV6-like; K03211 ETS translocation variant 6/7 (A)	Dorso-ventral axis formation (ko04320)	[K]	Transcription	Transcriptional regulator Erg GN=ERG OS=Gallus gallus (Chicken) PE=2 SV=1	--	--	PREDICTED: transcription factor ETV7 [Larimichthys crocea]
EVM0006110	--	--	Molecular Function: nucleic acid binding (GO:0003676);; Molecular Function: metal ion binding (GO:0046872);;	--	--	[U]	Intracellular trafficking, secretion, and vesicular transport	Zinc finger protein 511 GN=znf511 OS=Danio rerio (Zebrafish) PE=2 SV=1	--	--	PREDICTED: zinc finger protein 511 [Stegastes partitus]
EVM0006862	--	--	Cellular Component: cytoplasm (GO:0005737);;	K11248|0|mze:101468191|endophilin-B2-like; K11248 endophilin-B (A)	Endocytosis (ko04144)	[T]	Signal transduction mechanisms	Endophilin-B2 OS=Gallus gallus (Chicken) PE=2 SV=1	--	--	PREDICTED: endophilin-B2-like isoform X6 [Larimichthys crocea]
EVM0005366	[Z]	Cytoskeleton	--	K10401|0|mze:101468591|kinesin-like protein KIF19-like; K10401 kinesin family member 18/19 (A)	--	[Z]	Cytoskeleton	Kinesin-like protein KIF19 GN=kif19 OS=Xenopus laevis (African clawed frog) PE=2 SV=1	--	--	PREDICTED: kinesin-like protein KIF19 [Stegastes partitus]
EVM0005241	[C]	Energy production and conversion	--	K02154|7.84952e-66|xma:102217135|V-type proton ATPase 116 kDa subunit a isoform 2-like; K02154 V-type H+-transporting ATPase subunit a (A)	Oxidative phosphorylation (ko00190);; Lysosome (ko04142);; Phagosome (ko04145)	[C]	Energy production and conversion	V-type proton ATPase 116 kDa subunit a isoform 1 GN=atp6v0a1 OS=Xenopus tropicalis (Western clawed frog) PE=2 SV=1	--	--	PREDICTED: V-type proton ATPase 116 kDa subunit a isoform 2-like [Neolamprologus brichardi]
EVM0009345	[U]	Intracellular trafficking, secretion, and vesicular transport	--	K14007|0|mze:101475200|protein transport protein Sec24C-like; K14007 protein transport protein SEC24 (A)	Protein processing in endoplasmic reticulum (ko04141)	[U]	Intracellular trafficking, secretion, and vesicular transport	--	--	--	PREDICTED: protein transport protein Sec24C-like [Larimichthys crocea]
EVM0007814	[O]	Posttranslational modification, protein turnover, chaperones	Molecular Function: ATP binding (GO:0005524);; Cellular Component: peroxisome (GO:0005777);; Cellular Component: plasma membrane (GO:0005886);; Biological Process: ATP catabolic process (GO:0006200);; Molecular Function: ATPase activity (GO:0016887);; Cellular Component: cell junction (GO:0030054);; Cellular Component: postsynaptic membrane (GO:0045211);;	--	--	[O]	Posttranslational modification, protein turnover, chaperones	ATPase family AAA domain-containing protein 1-A GN=atad1a OS=Danio rerio (Zebrafish) PE=2 SV=2	--	--	PREDICTED: ATPase family AAA domain-containing protein 1-A-like [Larimichthys crocea]
EVM0023491	--	--	--	--	--	--	--	Coiled-coil domain-containing protein 23 GN=ccdc23 OS=Danio rerio (Zebrafish) PE=3 SV=1	--	--	PREDICTED: coiled-coil domain-containing protein 23-like [Oreochromis niloticus]
EVM0016863	--	--	--	--	--	--	--	--	--	--	PREDICTED: uncharacterized protein LOC103375189 isoform X2 [Stegastes partitus]
EVM0014806	--	--	Molecular Function: metal ion binding (GO:0046872);;	--	--	--	--	--	--	--	PREDICTED: zinc finger protein 609 isoform X1 [Stegastes partitus]
EVM0012566	--	--	--	K01109|0|tru:101078785|type II inositol 3,4-bisphosphate 4-phosphatase-like; K01109 inositol polyphosphate-4-phosphatase [EC:3.1.3.66] (A)	Inositol phosphate metabolism (ko00562);; Phosphatidylinositol signaling system (ko04070)	[T]	Signal transduction mechanisms	--	--	--	PREDICTED: type II inositol 3,4-bisphosphate 4-phosphatase [Stegastes partitus]
EVM0012922	[L]	Replication, recombination and repair	Molecular Function: damaged DNA binding (GO:0003684);; Molecular Function: DNA-directed DNA polymerase activity (GO:0003887);; Biological Process: DNA repair (GO:0006281);;	K03511|0|mze:101481221|DNA polymerase kappa-like; K03511 DNA polymerase kappa [EC:2.7.7.7] (A)	Fanconi anemia pathway (ko03460)	[L]	Replication, recombination and repair	DNA repair protein REV1 GN=REV1 OS=Gallus gallus (Chicken) PE=2 SV=1	--	--	PREDICTED: DNA polymerase kappa [Larimichthys crocea]
EVM0013316	[K]	Transcription	--	K03626|5.62644e-83|tru:101066640|nascent polypeptide-associated complex subunit alpha, muscle-specific form-like; K03626 nascent polypeptide-associated complex subunit alpha (A)	--	[K]	Transcription	Nascent polypeptide-associated complex subunit alpha GN=naca OS=Danio rerio (Zebrafish) PE=1 SV=1	--	--	PREDICTED: nascent polypeptide-associated complex subunit alpha isoform X3 [Notothenia coriiceps]
EVM0000304	[R]	General function prediction only	--	--	--	[R]	General function prediction only	Zinc finger protein 148 GN=znf148 OS=Danio rerio (Zebrafish) PE=2 SV=2	--	--	PREDICTED: zinc finger protein 281-like [Stegastes partitus]
EVM0009993	[F]	Nucleotide transport and metabolism	--	--	--	[T]	Signal transduction mechanisms	MAGUK p55 subfamily member 7 GN=mpp7 OS=Xenopus tropicalis (Western clawed frog) PE=2 SV=1	--	--	PREDICTED: MAGUK p55 subfamily member 3 [Stegastes partitus]
EVM0004004	[C]	Energy production and conversion	Molecular Function: oxoglutarate dehydrogenase (succinyl-transferring) activity (GO:0004591);; Biological Process: tricarboxylic acid cycle (GO:0006099);; Molecular Function: thiamine pyrophosphate binding (GO:0030976);;	K00164|0|xma:102224339|2-oxoglutarate dehydrogenase, mitochondrial-like; K00164 2-oxoglutarate dehydrogenase E1 component [EC:1.2.4.2] (A)	Citrate cycle (TCA cycle) (ko00020);; Lysine degradation (ko00310);; Tryptophan metabolism (ko00380);; Carbon metabolism (ko01200)	[G]	Carbohydrate transport and metabolism	2-oxoglutarate dehydrogenase, mitochondrial (Precursor) GN=ogdh OS=Xenopus laevis (African clawed frog) PE=2 SV=1	--	--	PREDICTED: 2-oxoglutarate dehydrogenase, mitochondrial isoform X2 [Stegastes partitus]
EVM0000001	--	--	--	--	--	--	--	--	--	--	PREDICTED: uncharacterized protein LOC103384894 [Cynoglossus semilaevis]
EVM0012768	--	--	--	K13857|0|mze:101470466|electrogenic sodium bicarbonate cotransporter 4-like; K13857 solute carrier family 4 (sodium bicarbonate cotransporter), member 5 (A)	--	[P]	Inorganic ion transport and metabolism	Electrogenic sodium bicarbonate cotransporter 1 GN=SLC4A4 OS=Ambystoma tigrinum (Eastern tiger salamander) PE=2 SV=1	--	--	PREDICTED: electrogenic sodium bicarbonate cotransporter 4 [Stegastes partitus]
EVM0009266	--	--	Cellular Component: collagen trimer (GO:0005581);;	--	--	--	--	Collagen alpha-1(VIII) chain (Precursor) GN=COL8A1 OS=Gallus gallus (Chicken) PE=3 SV=1	--	--	PREDICTED: collagen alpha-2(VIII) chain [Larimichthys crocea]
EVM0007982	[R]	General function prediction only	Molecular Function: neurotransmitter:sodium symporter activity (GO:0005328);; Biological Process: neurotransmitter transport (GO:0006836);; Cellular Component: integral component of membrane (GO:0016021);;	K05039|0|tru:101062268|sodium- and chloride-dependent GABA transporter 3-like; K05039 solute carrier family 6 (neurotransmitter transporter, GABA) member 6/8/11/12/13 (A)	--	[T]	Signal transduction mechanisms	Creatine transporter OS=Torpedo marmorata (Marbled electric ray) PE=2 SV=1	--	--	PREDICTED: sodium- and chloride-dependent GABA transporter 3 [Stegastes partitus]
EVM0022993	--	--	Molecular Function: endoribonuclease activity (GO:0004521);; Biological Process: rRNA transcription (GO:0009303);; Cellular Component: integral component of membrane (GO:0016021);; Biological Process: nucleic acid phosphodiester bond hydrolysis (GO:0090305);;	--	--	--	--	Ribonuclease kappa-A GN=rnaseka OS=Danio rerio (Zebrafish) PE=3 SV=1	--	--	PREDICTED: ribonuclease kappa-A-like [Stegastes partitus]
Trachinotus_ovatus_newGene_8820	--	--	Biological Process: metabolic process (GO:0008152);; Molecular Function: transferase activity, transferring hexosyl groups (GO:0016758);;	--	--	--	--	--	S	Function unknown	PREDICTED: uncharacterized protein LOC103376870 [Cynoglossus semilaevis]
EVM0022807	--	--	Biological Process: behavioral fear response (GO:0001662);; Molecular Function: signal transducer activity (GO:0004871);; Cellular Component: heterotrimeric G-protein complex (GO:0005834);; Biological Process: receptor guanylyl cyclase signaling pathway (GO:0007168);; Biological Process: G-protein coupled receptor signaling pathway (GO:0007186);; Biological Process: locomotory behavior (GO:000762…	K04543|3.15368e-43|xma:102221010|guanine nucleotide-binding protein G(I)/G(S)/G(O) subunit gamma-7-like; K04543 guanine nucleotide-binding protein G(I)/G(S)/G(O) subunit gamma-7 (A)	--	[T]	Signal transduction mechanisms	--	--	--	PREDICTED: guanine nucleotide-binding protein G(I)/G(S)/G(O) subunit gamma-7-like [Xiphophorus maculatus]
EVM0010962	[H]	Coenzyme transport and metabolism	Molecular Function: dephospho-CoA kinase activity (GO:0004140);; Molecular Function: uridine kinase activity (GO:0004849);; Molecular Function: ATP binding (GO:0005524);; Biological Process: UMP biosynthetic process (GO:0006222);; Biological Process: coenzyme A biosynthetic process (GO:0015937);; Biological Process: phosphorylation (GO:0016310);;	K02318|0|mze:101470739|bifunctional coenzyme A synthase-like; K02318 phosphopantetheine adenylyltransferase / dephospho-CoA kinase [EC:2.7.7.3 2.7.1.24] (A)	Pantothenate and CoA biosynthesis (ko00770)	[R]	General function prediction only	Dephospho-CoA kinase domain-containing protein GN=dcakd OS=Danio rerio (Zebrafish) PE=2 SV=1	--	--	PREDICTED: bifunctional coenzyme A synthase [Stegastes partitus]
EVM0016707	--	--	Cellular Component: extracellular region (GO:0005576);; Molecular Function: growth factor activity (GO:0008083);; Biological Process: anterior/posterior pattern specification (GO:0009952);; Biological Process: growth (GO:0040007);;	K05497|0|mze:101480554|growth/differentiation factor 11-like; K05497 growth differentiation factor 8/11 (A)	--	[T]	Signal transduction mechanisms	Growth/differentiation factor 8 (Precursor) GN=MSTN OS=Gallus gallus (Chicken) PE=2 SV=1	--	--	PREDICTED: growth/differentiation factor 11-like isoform X2 [Maylandia zebra]
EVM0006482	--	--	--	K06592|0|mze:101486430|poliovirus receptor-related protein 3-like; K06592 poliovirus receptor-related protein 3 (A)	Cell adhesion molecules (CAMs) (ko04514);; Adherens junction (ko04520)	--	--	Nectin-3-like protein (Precursor) GN=pvrl3l OS=Danio rerio (Zebrafish) PE=2 SV=2	--	--	PREDICTED: poliovirus receptor-related protein 3 [Stegastes partitus]
EVM0011129	--	--	Cellular Component: mitochondrial respiratory chain complex III (GO:0005750);; Biological Process: mitochondrial electron transport, ubiquinol to cytochrome c (GO:0006122);;	K00419|1.86844e-36|mze:101487398|cytochrome b-c1 complex subunit 9-like; K00419 ubiquinol-cytochrome c reductase subunit 9 (A)	Oxidative phosphorylation (ko00190);; Cardiac muscle contraction (ko04260)	[C]	Energy production and conversion	--	--	--	Cytochrome b-c1 complex subunit 9 [Anoplopoma fimbria]
EVM0011798	[TZDR]	Signal transduction mechanisms;; Cytoskeleton;; Cell cycle control, cell division, chromosome partitioning;; General function prediction only	Molecular Function: calcium ion binding (GO:0005509);;	K10351|9.94234e-118|mze:101482094|myosin regulatory light chain 2, ventricular/cardiac muscle isoform-like; K10351 myosin regulatory light chain 2 (A)	Cardiac muscle contraction (ko04260);; Adrenergic signaling in cardiomyocytes (ko04261);; Focal adhesion (ko04510);; Tight junction (ko04530);; Regulation of actin cytoskeleton (ko04810)	[Z]	Cytoskeleton	Myosin regulatory light chain 2A, cardiac muscle isoform OS=Gallus gallus (Chicken) PE=1 SV=2	--	--	PREDICTED: myosin regulatory light chain 2, ventricular/cardiac muscle isoform [Stegastes partitus]
EVM0016750	--	--	--	K16769|2.96207e-169|mze:101483401|cytoskeleton-associated protein 2-like; K16769 cytoskeleton-associated protein 2 (A)	--	--	--	--	--	--	PREDICTED: cytoskeleton-associated protein 2-like isoform X1 [Stegastes partitus]
EVM0018088	--	--	--	--	--	[U]	Intracellular trafficking, secretion, and vesicular transport	Trafficking protein particle complex subunit 9 GN=trappc9 OS=Xenopus laevis (African clawed frog) PE=2 SV=1	--	--	PREDICTED: trafficking protein particle complex subunit 9 [Larimichthys crocea]
EVM0014061	--	--	Cellular Component: exocyst (GO:0000145);; Biological Process: exocytosis (GO:0006887);;	--	--	[U]	Intracellular trafficking, secretion, and vesicular transport	Exocyst complex component 3-like protein GN=exoc3l1 OS=Danio rerio (Zebrafish) PE=2 SV=1	--	--	PREDICTED: tumor necrosis factor alpha-induced protein 2-like [Larimichthys crocea]
EVM0003603	--	--	--	--	--	--	--	Receptor-type tyrosine-protein phosphatase F (Precursor) GN=ptprf OS=Danio rerio (Zebrafish) PE=2 SV=1	--	--	PREDICTED: fibronectin type III domain-containing protein 7-like [Stegastes partitus]
EVM0020070	--	--	Molecular Function: hydrogen ion transmembrane transporter activity (GO:0015078);; Biological Process: ATP hydrolysis coupled proton transport (GO:0015991);; Molecular Function: hydrolase activity (GO:0016787);; Cellular Component: proton-transporting V-type ATPase, V0 domain (GO:0033179);;	K02153|1.85201e-45|ola:101161066|V-type proton ATPase subunit e 1-like; K02153 V-type H+-transporting ATPase subunit e (A)	Oxidative phosphorylation (ko00190);; Phagosome (ko04145)	[C]	Energy production and conversion	--	--	--	Vacuolar ATP synthase subunit e 1 [Anoplopoma fimbria]
EVM0000076	--	--	--	K08879|1.05108e-111|xma:102218542|heat shock protein beta-8-like; K08879 heat shock protein beta-8 (A)	--	[O]	Posttranslational modification, protein turnover, chaperones	Heat shock protein beta-1 GN=HSPB1 OS=Gallus gallus (Chicken) PE=2 SV=1	--	--	PREDICTED: heat shock protein beta-8 [Larimichthys crocea]
EVM0008035	--	--	Molecular Function: sulfotransferase activity (GO:0008146);;	--	--	[R]	General function prediction only	Cytosolic sulfotransferase 2 OS=Danio rerio (Zebrafish) PE=1 SV=1	--	--	PREDICTED: cytosolic sulfotransferase 3-like [Oryzias latipes]
EVM0010218	[DZ]	Cell cycle control, cell division, chromosome partitioning;; Cytoskeleton	--	K04575|0|mze:101473430|alsin-like; K04575 amyotrophic lateral sclerosis 2 protein (A)	--	[R]	General function prediction only	MORN repeat-containing protein 3 GN=morn3 OS=Xenopus laevis (African clawed frog) PE=2 SV=1	--	--	PREDICTED: alsin-like [Larimichthys crocea]
EVM0020718	--	--	--	--	--	--	--	--	--	--	PREDICTED: proline-rich protein 18-like [Oreochromis niloticus]
EVM0018604	--	--	--	--	--	--	--	--	--	--	PREDICTED: uncharacterized protein LOC104933646 [Larimichthys crocea]
EVM0001687	[L]	Replication, recombination and repair	Biological Process: mitotic cell cycle (GO:0000278);; Molecular Function: DNA binding (GO:0003677);; Molecular Function: DNA helicase activity (GO:0003678);; Molecular Function: ATP binding (GO:0005524);; Cellular Component: nucleus (GO:0005634);; Biological Process: DNA replication initiation (GO:0006270);; Biological Process: embryo development (GO:0009790);; Biological Process: DNA duplex unwi…	K02209|0|mze:101464355|DNA replication licensing factor mcm5-like; K02209 DNA replication licensing factor MCM5 [EC:3.6.4.12] (A)	DNA replication (ko03030);; Cell cycle (ko04110)	[L]	Replication, recombination and repair	DNA replication licensing factor mcm5 OS=Xenopus tropicalis (Western clawed frog) PE=2 SV=1	--	--	PREDICTED: DNA replication licensing factor MCM5 [Stegastes partitus]
EVM0010961	--	--	--	--	--	--	--	--	--	--	polymeric immunoglobulin receptor [Epinephelus coioides]
EVM0015858	[E]	Amino acid transport and metabolism	Molecular Function: arginase activity (GO:0004053);; Biological Process: arginine metabolic process (GO:0006525);; Molecular Function: metal ion binding (GO:0046872);;	K01476|1.45384e-174|xma:102228395|arginase-2, mitochondrial-like; K01476 arginase [EC:3.5.3.1] (A)	Arginine and proline metabolism (ko00330);; Biosynthesis of amino acids (ko01230)	[E]	Amino acid transport and metabolism	Arginase, non-hepatic 2 GN=arg2-b OS=Xenopus laevis (African clawed frog) PE=2 SV=1	--	--	PREDICTED: arginase-2, mitochondrial [Larimichthys crocea]
EVM0000988	[T]	Signal transduction mechanisms	--	K08114|0|mze:101483975|receptor-type tyrosine-protein phosphatase zeta-like; K08114 receptor-type tyrosine-protein phosphatase zeta [EC:3.1.3.48] (A)	--	[T]	Signal transduction mechanisms	Receptor-type tyrosine-protein phosphatase gamma (Precursor) GN=PTPRG OS=Gallus gallus (Chicken) PE=2 SV=1	--	--	PREDICTED: receptor-type tyrosine-protein phosphatase zeta-like [Stegastes partitus]
EVM0019168	--	--	--	--	--	[B]	Chromatin structure and dynamics	Amino-terminal enhancer of split GN=aes OS=Xenopus laevis (African clawed frog) PE=2 SV=1	--	--	PREDICTED: amino-terminal enhancer of split-like isoform X1 [Xiphophorus maculatus]
EVM0004476	--	--	Molecular Function: hormone activity (GO:0005179);; Cellular Component: extracellular region (GO:0005576);; Biological Process: activation of adenylate cyclase activity (GO:0007190);; Molecular Function: calcitonin receptor binding (GO:0031716);; Biological Process: vasodilation (GO:0042311);; Biological Process: sperm capacitation (GO:0048240);; Biological Process: positive regulation of cytosol…	K12332|5.88693e-97|ola:100125445|ct2; calcitonin 2; K12332 calcitonin (A)	--	--	--	Calcitonin-1 (Precursor) OS=Oncorhynchus keta (Chum salmon) PE=1 SV=1	--	--	calcitonin 2 precursor [Oryzias latipes]
EVM0023784	--	--	--	--	--	--	--	--	--	--	PREDICTED: type III endosome membrane protein TEMP [Notothenia coriiceps]
EVM0008345	--	--	--	--	--	--	--	V-set and transmembrane domain-containing protein 2B (Precursor) GN=vstm2b OS=Xenopus tropicalis (Western clawed frog) PE=2 SV=1	--	--	PREDICTED: V-set and transmembrane domain-containing protein 2-like protein-like [Maylandia zebra]
EVM0003221	[K]	Transcription	Molecular Function: RNA polymerase II repressing transcription factor binding (GO:0001103);; Cellular Component: female pronucleus (GO:0001939);; Cellular Component: male pronucleus (GO:0001940);; Cellular Component: transcription factor TFIIA complex (GO:0005672);; Cellular Component: nuclear euchromatin (GO:0005719);; Cellular Component: cytoplasm (GO:0005737);; Biological Process: DNA-template…	K03120|0|tru:100101451|tbp; TATA box binding protein; K03120 transcription initiation factor TFIID TATA-box-binding protein (A)	Basal transcription factors (ko03022);; Herpes simplex infection (ko05168)	[K]	Transcription	TATA-box-binding protein GN=TBP OS=Gallus gallus (Chicken) PE=2 SV=1	--	--	PREDICTED: TATA-box-binding protein [Larimichthys crocea]
EVM0015457	--	--	--	--	--	--	--	Protein FAM134C GN=fam134c OS=Xenopus tropicalis (Western clawed frog) PE=2 SV=1	--	--	PREDICTED: protein FAM134A [Stegastes partitus]
EVM0000302	--	--	Molecular Function: 3',5'-cyclic-nucleotide phosphodiesterase activity (GO:0004114);; Biological Process: signal transduction (GO:0007165);; Biological Process: metabolic process (GO:0008152);; Molecular Function: metal ion binding (GO:0046872);;	K18436|0|mze:101474739|high affinity cAMP-specific 3',5'-cyclic phosphodiesterase 7A-like; K18436 high affinity cAMP-specific 3',5'-cyclic phosphodiesterase 7 [EC:3.1.4.53] (A)	Purine metabolism (ko00230)	[T]	Signal transduction mechanisms	Dual 3&apos;,5&apos;-cyclic-AMP and -GMP phosphodiesterase 11A GN=pde11a OS=Takifugu rubripes (Japanese pufferfish) PE=3 SV=1	--	--	PREDICTED: high affinity cAMP-specific 3&apos;,5&apos;-cyclic phosphodiesterase 7A isoform X1 [Larimichthys crocea]
EVM0003846	[I]	Lipid transport and metabolism	Biological Process: response to amphetamine (GO:0001975);; Molecular Function: acetylcholinesterase activity (GO:0003990);; Molecular Function: carboxylic ester hydrolase activity (GO:0004091);; Cellular Component: extracellular space (GO:0005615);; Cellular Component: endoplasmic reticulum lumen (GO:0005788);; Cellular Component: plasma membrane (GO:0005886);; Biological Process: acetylcholine c…	K01049|0|mze:101478115|acetylcholinesterase-like; K01049 acetylcholinesterase [EC:3.1.1.7] (A)	Glycerophospholipid metabolism (ko00564)	[T]	Signal transduction mechanisms	Acetylcholinesterase (Precursor) GN=ache OS=Danio rerio (Zebrafish) PE=3 SV=1	--	--	PREDICTED: acetylcholinesterase [Notothenia coriiceps]
EVM0014812	--	--	--	K15297|0|ola:101165488|regulating synaptic membrane exocytosis protein 2-like; K15297 regulating synaptic membrane exocytosis protein 2 (A)	--	[U]	Intracellular trafficking, secretion, and vesicular transport	Protein piccolo (Fragment) GN=PCLO OS=Gallus gallus (Chicken) PE=2 SV=1	--	--	PREDICTED: regulating synaptic membrane exocytosis protein 2-like isoform X1 [Larimichthys crocea]
EVM0001475	[R]	General function prediction only	Molecular Function: GTP binding (GO:0005525);; Biological Process: small GTPase mediated signal transduction (GO:0007264);; Biological Process: protein transport (GO:0015031);;	K07920|2.67343e-124|ola:101157346|ras-related protein Rab-33B-like; K07920 Ras-related protein Rab-33B (A)	--	[TU]	Signal transduction mechanisms;; Intracellular trafficking, secretion, and vesicular transport	Ras-related protein Rab-33B GN=RAB33B OS=Gallus gallus (Chicken) PE=2 SV=1	--	--	PREDICTED: ras-related protein Rab-33B-like [Stegastes partitus]
EVM0023502	--	--	--	--	--	--	--	--	--	--	PREDICTED: protein FAM64A isoform X1 [Stegastes partitus]
EVM0011438	[D]	Cell cycle control, cell division, chromosome partitioning	Biological Process: regulation of cyclin-dependent protein serine/threonine kinase activity (GO:0000079);; Cellular Component: nucleus (GO:0005634);; Biological Process: mitotic nuclear division (GO:0007067);; Molecular Function: protein kinase binding (GO:0019901);; Biological Process: cell division (GO:0051301);;	K05868|0|mze:101483226|G2/mitotic-specific cyclin-B1-like; K05868 cyclin B (A)	FoxO signaling pathway (ko04068);; Cell cycle (ko04110);; p53 signaling pathway (ko04115);; Progesterone-mediated oocyte maturation (ko04914)	[D]	Cell cycle control, cell division, chromosome partitioning	G2/mitotic-specific cyclin-B1 GN=ccnb1 OS=Oryzias javanicus (Javanese ricefish) PE=2 SV=2	--	--	PREDICTED: G2/mitotic-specific cyclin-B1-like [Oreochromis niloticus]
EVM0001233	[RTKL]	General function prediction only;; Signal transduction mechanisms;; Transcription;; Replication, recombination and repair	Molecular Function: protein serine/threonine kinase activity (GO:0004674);; Molecular Function: ATP binding (GO:0005524);; Cellular Component: cytoplasm (GO:0005737);; Biological Process: protein phosphorylation (GO:0006468);; Biological Process: positive regulation of apoptotic process (GO:0043065);;	K08846|0|xma:102234179|receptor-interacting serine/threonine-protein kinase 2-like; K08846 receptor-interacting serine/threonine-protein kinase 2 [EC:2.7.11.1] (A)	NOD-like receptor signaling pathway (ko04621)	[T]	Signal transduction mechanisms	Serine/threonine-protein kinase B-raf GN=BRAF OS=Gallus gallus (Chicken) PE=1 SV=1	--	--	PREDICTED: receptor-interacting serine/threonine-protein kinase 2 [Larimichthys crocea]
EVM0016165	--	--	--	--	--	[T]	Signal transduction mechanisms	Low-density lipoprotein receptor-related protein 8 (Precursor) GN=LRP8 OS=Gallus gallus (Chicken) PE=1 SV=1	--	--	PREDICTED: low-density lipoprotein receptor-related protein 3 [Larimichthys crocea]
EVM0019509	[R]	General function prediction only	Molecular Function: oxidoreductase activity (GO:0016491);; Biological Process: oxidation-reduction process (GO:0055114);;	K00011|0|mze:101477496|aldose reductase-like; K00011 aldehyde reductase [EC:1.1.1.21] (A)	Pentose and glucuronate interconversions (ko00040);; Fructose and mannose metabolism (ko00051);; Galactose metabolism (ko00052);; Glycerolipid metabolism (ko00561)	[R]	General function prediction only	Alcohol dehydrogenase [NADP(+)] A GN=akr1a1a OS=Danio rerio (Zebrafish) PE=2 SV=2	--	--	PREDICTED: aldose reductase-like [Larimichthys crocea]
EVM0005968	--	--	Biological Process: double-strand break repair via homologous recombination (GO:0000724);; Molecular Function: zinc ion binding (GO:0008270);; Molecular Function: SUMO transferase activity (GO:0019789);; Cellular Component: Smc5-Smc6 complex (GO:0030915);; Biological Process: positive regulation of maintenance of mitotic sister chromatid cohesion (GO:0034184);; Biological Process: positive regula…	--	--	[R]	General function prediction only	E3 SUMO-protein ligase NSE2 GN=nsmce2 OS=Xenopus laevis (African clawed frog) PE=2 SV=1	--	--	PREDICTED: E3 SUMO-protein ligase NSE2-like [Pundamilia nyererei]
EVM0008488	--	--	Molecular Function: sequence-specific DNA binding transcription factor activity (GO:0003700);; Cellular Component: nucleus (GO:0005634);; Biological Process: regulation of transcription, DNA-templated (GO:0006355);; Molecular Function: sequence-specific DNA binding (GO:0043565);;	--	--	[K]	Transcription	Iroquois-class homeodomain protein irx-4 {ECO:0000250|UniProtKB:Q90XW6} OS=Xenopus tropicalis (Western clawed frog) PE=2 SV=1	--	--	PREDICTED: iroquois-class homeodomain protein IRX-6-like isoform X4 [Maylandia zebra]
EVM0018880	[OZ]	Posttranslational modification, protein turnover, chaperones;; Cytoskeleton	--	--	--	[O]	Posttranslational modification, protein turnover, chaperones	Tubulin-specific chaperone D GN=TBCD OS=Gallus gallus (Chicken) PE=2 SV=1	--	--	PREDICTED: tubulin-specific chaperone D [Larimichthys crocea]
EVM0010463	--	--	--	--	--	[S]	Function unknown	--	--	--	PREDICTED: uncharacterized protein KIAA0195 homolog [Stegastes partitus]
Trachinotus_ovatus_newGene_2197	--	--	--	--	--	--	--	--	S	Function unknown	PREDICTED: uncharacterized protein LOC103132810, partial [Poecilia formosa]
EVM0004620	--	--	Molecular Function: kinase activity (GO:0016301);; Biological Process: phosphorylation (GO:0016310);;	--	--	[T]	Signal transduction mechanisms	Target of rapamycin complex 2 subunit MAPKAP1 GN=MAPKAP1 OS=Gallus gallus (Chicken) PE=2 SV=1	--	--	PREDICTED: target of rapamycin complex 2 subunit MAPKAP1 [Larimichthys crocea]
EVM0016318	--	--	--	--	--	--	--	--	--	--	PREDICTED: uncharacterized protein LOC100005318 isoform X3 [Danio rerio]
EVM0000110	--	--	--	--	--	[F]	Nucleotide transport and metabolism	Disks large homolog 1 GN=dlg1 OS=Xenopus tropicalis (Western clawed frog) PE=2 SV=1	--	--	PREDICTED: disks large homolog 5-like isoform X1 [Larimichthys crocea]
EVM0004311	[V]	Defense mechanisms	Molecular Function: ATP binding (GO:0005524);; Biological Process: ATP catabolic process (GO:0006200);; Cellular Component: integral component of membrane (GO:0016021);; Molecular Function: ATPase activity, coupled to transmembrane movement of substances (GO:0042626);; Biological Process: transmembrane transport (GO:0055085);;	K05654|0|mze:101483734|antigen peptide transporter 2-like; K05654 ATP-binding cassette, subfamily B (MDR/TAP), member 3 (A)	ABC transporters (ko02010);; Phagosome (ko04145);; Herpes simplex infection (ko05168)	[U]	Intracellular trafficking, secretion, and vesicular transport	ATP-binding cassette sub-family B member 8, mitochondrial (Precursor) GN=abcb8 OS=Danio rerio (Zebrafish) PE=2 SV=1	--	--	TAP2 protein [Dicentrarchus labrax]
EVM0005067	[O]	Posttranslational modification, protein turnover, chaperones	Molecular Function: nucleotide binding (GO:0000166);; Cellular Component: peroxisome (GO:0005777);; Biological Process: peroxisome organization (GO:0007031);; Molecular Function: nucleoside-triphosphatase activity (GO:0017111);;	K13338|0|mze:101481528|peroxisome biogenesis factor 1-like; K13338 peroxin-1 (A)	Peroxisome (ko04146)	[O]	Posttranslational modification, protein turnover, chaperones	Transitional endoplasmic reticulum ATPase {ECO:0000250|UniProtKB:P23787} OS=Xenopus tropicalis (Western clawed frog) PE=2 SV=1	--	--	PREDICTED: peroxisome biogenesis factor 1 isoform X2 [Larimichthys crocea]
EVM0021667	--	--	Cellular Component: nucleus (GO:0005634);; Biological Process: response to stress (GO:0006950);; Biological Process: regulation of cell cycle (GO:0051726);;	K04402|4.39532e-104|mze:101470608|growth arrest and DNA damage-inducible protein GADD45 alpha-like; K04402 growth arrest and DNA-damage-inducible protein (A)	MAPK signaling pathway (ko04010);; FoxO signaling pathway (ko04068);; Cell cycle (ko04110);; p53 signaling pathway (ko04115)	--	--	40S ribosomal protein S12 OS=Gallus gallus (Chicken) PE=1 SV=2	--	--	PREDICTED: growth arrest and DNA damage-inducible protein GADD45 alpha-like [Stegastes partitus]
EVM0008614	--	--	Cellular Component: cytoplasm (GO:0005737);;	--	--	[S]	Function unknown	Ubiquitin domain-containing protein 2 GN=ubtd2 OS=Danio rerio (Zebrafish) PE=2 SV=1	--	--	PREDICTED: ubiquitin domain-containing protein 2 [Stegastes partitus]
EVM0018381	--	--	--	K12562|0|mze:101485160|amphiphysin-like; K12562 amphiphysin (A)	--	[U]	Intracellular trafficking, secretion, and vesicular transport	Amphiphysin GN=AMPH OS=Gallus gallus (Chicken) PE=2 SV=1	--	--	PREDICTED: amphiphysin [Larimichthys crocea]
EVM0017327	--	--	Molecular Function: transcription regulatory region sequence-specific DNA binding (GO:0000976);; Molecular Function: sequence-specific DNA binding transcription factor activity (GO:0003700);; Cellular Component: nucleus (GO:0005634);; Biological Process: regulation of transcription, DNA-templated (GO:0006355);;	K09353|1.66507e-167|mze:101474888|transcription factor LBX1-like; K09353 homeobox protein LBX (A)	--	[R]	General function prediction only	Transcription factor LBX1 OS=Xenopus tropicalis (Western clawed frog) PE=2 SV=1	--	--	PREDICTED: transcription factor LBX1 [Stegastes partitus]
EVM0019769	--	--	--	--	--	--	--	Protein C19orf12 homolog OS=Danio rerio (Zebrafish) PE=2 SV=1	--	--	PREDICTED: protein C19orf12 homolog [Larimichthys crocea]
EVM0022408	--	--	Cellular Component: endoplasmic reticulum membrane (GO:0005789);; Biological Process: cholesterol biosynthetic process (GO:0006695);; Cellular Component: integral component of membrane (GO:0016021);; Molecular Function: 7-dehydrocholesterol reductase activity (GO:0047598);; Biological Process: oxidation-reduction process (GO:0055114);;	K00213|0|xma:102220981|7-dehydrocholesterol reductase-like; K00213 7-dehydrocholesterol reductase [EC:1.3.1.21] (A)	Steroid biosynthesis (ko00100)	[IT]	Lipid transport and metabolism;; Signal transduction mechanisms	7-dehydrocholesterol reductase GN=dhcr7 OS=Danio rerio (Zebrafish) PE=2 SV=1	--	--	PREDICTED: 7-dehydrocholesterol reductase [Larimichthys crocea]
EVM0012942	--	--	--	--	--	--	--	--	--	--	PREDICTED: uncharacterized protein LOC102079667 isoform X1 [Oreochromis niloticus]
EVM0013584	--	--	Molecular Function: N-acetyltransferase activity (GO:0008080);;	--	--	[R]	General function prediction only	--	--	--	PREDICTED: cysteine-rich protein 2-binding protein [Larimichthys crocea]
Trachinotus_ovatus_newGene_32837	[L]	Replication, recombination and repair	--	--	--	[R]	General function prediction only	--	L	Replication, recombination and repair	PREDICTED: uncharacterized protein LOC101078810, partial [Takifugu rubripes]
EVM0001172	--	--	Biological Process: intramembranous ossification (GO:0001957);; Molecular Function: GTPase activator activity (GO:0005096);; Cellular Component: cytoplasmic microtubule (GO:0005881);; Cellular Component: plasma membrane (GO:0005886);; Cellular Component: cell cortex (GO:0005938);; Molecular Function: beta-catenin binding (GO:0008013);; Biological Process: cell death (GO:0008219);; Biological Proc…	K04385|0|mze:101484908|axin-2-like; K04385 axin 2 (A)	Wnt signaling pathway (ko04310)	[T]	Signal transduction mechanisms	Axin-2 GN=axin2 OS=Danio rerio (Zebrafish) PE=2 SV=1	--	--	PREDICTED: axin-2-like [Larimichthys crocea]
EVM0012101	--	--	Molecular Function: ubiquitin-protein transferase activity (GO:0004842);; Cellular Component: nucleus (GO:0005634);; Biological Process: ubiquitin-dependent protein catabolic process (GO:0006511);; Biological Process: mitotic cell cycle checkpoint (GO:0007093);; Biological Process: multicellular organismal development (GO:0007275);; Molecular Function: zinc ion binding (GO:0008270);; Biological P…	K08742|1.27537e-86|mze:101471392|E3 ubiquitin-protein ligase Siah2-like; K08742 E3 ubiquitin-protein ligase SIAH2 [EC:6.3.2.19] (A)	--	[R]	General function prediction only	E3 ubiquitin-protein ligase Siah2 GN=siah2l OS=Danio rerio (Zebrafish) PE=2 SV=2	--	--	PREDICTED: E3 ubiquitin-protein ligase Siah2-like [Notothenia coriiceps]
EVM0010700	[RTKL]	General function prediction only;; Signal transduction mechanisms;; Transcription;; Replication, recombination and repair	--	K05110|0|mze:101465416|ephrin type-B receptor 1-like; K05110 Eph receptor B1 [EC:2.7.10.1] (A)	--	[T]	Signal transduction mechanisms	Ephrin type-B receptor 1 (Fragment) GN=EPHB1 OS=Gallus gallus (Chicken) PE=2 SV=2	--	--	PREDICTED: ephrin type-B receptor 1-B isoform X1 [Stegastes partitus]
EVM0004894	--	--	--	--	--	--	--	--	--	--	PREDICTED: cartilage intermediate layer protein 2 [Stegastes partitus]
EVM0005958	--	--	--	--	--	[U]	Intracellular trafficking, secretion, and vesicular transport	TOM1-like protein 2 GN=tom1l2 OS=Xenopus laevis (African clawed frog) PE=2 SV=1	--	--	PREDICTED: TOM1-like protein 2 isoform X1 [Larimichthys crocea]
EVM0017049	[R]	General function prediction only	Molecular Function: zinc ion binding (GO:0008270);;	K18932|0|mze:101475192|probable palmitoyltransferase ZDHHC1-like; K18932 palmitoyltransferase [EC:2.3.1.225] (A)	--	[R]	General function prediction only	Palmitoyltransferase ZDHHC15 GN=zdhhc15 OS=Xenopus laevis (African clawed frog) PE=2 SV=1	--	--	PREDICTED: probable palmitoyltransferase ZDHHC11 [Stegastes partitus]
EVM0023529	--	--	--	--	--	--	--	--	--	--	PREDICTED: uncharacterized protein LOC104928294 [Larimichthys crocea]
EVM0020002	--	--	Molecular Function: calcium ion binding (GO:0005509);;	--	--	[T]	Signal transduction mechanisms	Signal peptide, CUB and EGF-like domain-containing protein 2 (Precursor) GN=scube2 OS=Danio rerio (Zebrafish) PE=2 SV=1	--	--	PREDICTED: signal peptide, CUB and EGF-like domain-containing protein 2 isoform X1 [Stegastes partitus]
EVM0016505	--	--	Biological Process: cell communication (GO:0007154);; Molecular Function: phosphatidylinositol binding (GO:0035091);;	--	--	--	--	--	--	--	PREDICTED: PX domain-containing protein 1-like [Larimichthys crocea]
EVM0011874	--	--	Molecular Function: purinergic nucleotide receptor activity (GO:0001614);; Molecular Function: extracellular ATP-gated cation channel activity (GO:0004931);; Molecular Function: ATP binding (GO:0005524);; Biological Process: cation transport (GO:0006812);; Cellular Component: integral component of membrane (GO:0016021);; Biological Process: ion transmembrane transport (GO:0034220);; Biological Pr…	K05217|0|tru:101065458|P2X purinoceptor 3-like; K05217 P2X purinoceptor 3 (A)	Calcium signaling pathway (ko04020);; Neuroactive ligand-receptor interaction (ko04080)	--	--	--	--	--	PREDICTED: P2X purinoceptor 3-like [Takifugu rubripes]
EVM0010743	--	--	--	--	--	--	--	--	--	--	PREDICTED: SH3 domain and tetratricopeptide repeat-containing protein 2 isoform X3 [Stegastes partitus]
EVM0008258	--	--	--	K10129|0|mze:101487091|G2 and S phase-expressed protein 1-like; K10129 G-2 and S-phase expressed protein 1 (A)	p53 signaling pathway (ko04115)	--	--	--	--	--	PREDICTED: G2 and S phase-expressed protein 1 [Larimichthys crocea]
EVM0000430	--	--	--	--	--	--	--	Protein FAM83G GN=fam83g OS=Xenopus laevis (African clawed frog) PE=2 SV=1	--	--	PREDICTED: protein FAM83G [Stegastes partitus]
EVM0019029	--	--	--	--	--	--	--	--	--	--	PREDICTED: glioma tumor suppressor candidate region gene 1 protein-like [Larimichthys crocea]
EVM0020296	[Z]	Cytoskeleton	Molecular Function: motor activity (GO:0003774);; Molecular Function: actin binding (GO:0003779);; Molecular Function: ATP binding (GO:0005524);; Cellular Component: myosin complex (GO:0016459);;	K10352|0|mze:101485656|myosin heavy chain, fast skeletal muscle-like; K10352 myosin heavy chain (A)	Tight junction (ko04530)	[Z]	Cytoskeleton	Myosin heavy chain, fast skeletal muscle OS=Cyprinus carpio (Common carp) PE=2 SV=2	--	--	fast skeletal myosin heavy chain isoform mMYH-11 [Oryzias latipes]
EVM0016000	--	--	--	--	--	--	--	Putative ferric-chelate reductase 1 GN=frrs1 OS=Xenopus laevis (African clawed frog) PE=2 SV=1	--	--	PREDICTED: putative defense protein Hdd11-like [Oreochromis niloticus]
Trachinotus_ovatus_newGene_42326	--	--	Molecular Function: phosphotransferase activity, alcohol group as acceptor (GO:0016773);;	K00846|1.37839e-34|mze:101480218|ketohexokinase-like; K00846 ketohexokinase [EC:2.7.1.3] (A)	Fructose and mannose metabolism (ko00051)	[G]	Carbohydrate transport and metabolism	--	G	Carbohydrate transport and metabolism	PREDICTED: ketohexokinase-like isoform X6 [Maylandia zebra]
EVM0004047	--	--	Biological Process: liver development (GO:0001889);; Molecular Function: steroid hormone receptor activity (GO:0003707);; Molecular Function: retinoic acid receptor activity (GO:0003708);; Cellular Component: nucleus (GO:0005634);; Biological Process: regulation of transcription from RNA polymerase II promoter (GO:0006357);; Molecular Function: zinc ion binding (GO:0008270);; Biological Process: …	K08529|0|xma:102236110|retinoic acid receptor gamma-A-like; K08529 retinoic acid receptor gamma (A)	--	[T]	Signal transduction mechanisms	Retinoic acid receptor gamma-A GN=rarga OS=Danio rerio (Zebrafish) PE=1 SV=2	--	--	PREDICTED: retinoic acid receptor gamma isoform X2 [Larimichthys crocea]
EVM0019046	[R]	General function prediction only	Molecular Function: binding (GO:0005488);;	K09228|9.72929e-179|ola:101165905|zinc finger protein 229-like; K09228 KRAB domain-containing zinc finger protein (A)	--	[R]	General function prediction only	Oocyte zinc finger protein XlCOF6 (Fragment) OS=Xenopus laevis (African clawed frog) PE=3 SV=1	--	--	PREDICTED: oocyte zinc finger protein XlCOF6-like [Stegastes partitus]
EVM0010474	--	--	--	--	--	--	--	Methyltransferase-like protein 24 (Precursor) GN=mettl24 OS=Xenopus tropicalis (Western clawed frog) PE=2 SV=1	--	--	PREDICTED: methyltransferase-like protein 24 [Larimichthys crocea]
EVM0008781	--	--	Molecular Function: sequence-specific DNA binding transcription factor activity (GO:0003700);; Cellular Component: nucleus (GO:0005634);; Biological Process: regulation of transcription, DNA-templated (GO:0006355);; Biological Process: brain development (GO:0007420);; Biological Process: anterior/posterior axis specification (GO:0009948);; Biological Process: dorsal/ventral axis specification (GO…	K09324|1.89418e-116|mze:101472975|homeobox protein goosecoid-like; K09324 homeobox protein goosecoid (A)	--	[R]	General function prediction only	Homeobox protein goosecoid GN=gsc OS=Danio rerio (Zebrafish) PE=2 SV=1	--	--	PREDICTED: homeobox protein goosecoid [Larimichthys crocea]
EVM0005176	[Z]	Cytoskeleton	Molecular Function: actin binding (GO:0003779);; Molecular Function: structural constituent of cytoskeleton (GO:0005200);; Molecular Function: phospholipid binding (GO:0005543);; Cellular Component: spectrin (GO:0008091);;	K06115|0|mze:101464111|spectrin beta chain, non-erythrocytic 1-like; K06115 spectrin beta (A)	--	[Z]	Cytoskeleton	Spectrin alpha chain, non-erythrocytic 1 GN=SPTAN1 OS=Gallus gallus (Chicken) PE=1 SV=3	--	--	PREDICTED: spectrin beta chain, non-erythrocytic 1 isoform X1 [Stegastes partitus]
EVM0011914	--	--	Molecular Function: calcium-dependent cysteine-type endopeptidase activity (GO:0004198);; Molecular Function: calcium ion binding (GO:0005509);; Cellular Component: intracellular (GO:0005622);; Biological Process: proteolysis (GO:0006508);;	--	--	[OT]	Posttranslational modification, protein turnover, chaperones;; Signal transduction mechanisms	Calpain-1 catalytic subunit OS=Gallus gallus (Chicken) PE=1 SV=2	--	--	PREDICTED: calpain-2 catalytic subunit-like [Larimichthys crocea]
EVM0014624	--	--	Molecular Function: hydrogen ion transmembrane transporter activity (GO:0015078);; Biological Process: ATP hydrolysis coupled proton transport (GO:0015991);; Cellular Component: proton-transporting V-type ATPase, V1 domain (GO:0033180);;	K02148|0|xma:102223539|V-type proton ATPase subunit C 1-A-like; K02148 V-type H+-transporting ATPase subunit C (A)	Oxidative phosphorylation (ko00190);; Phagosome (ko04145)	[C]	Energy production and conversion	V-type proton ATPase subunit C 1-A GN=atp6v1c1a OS=Danio rerio (Zebrafish) PE=2 SV=1	--	--	PREDICTED: V-type proton ATPase subunit C 1-A-like [Oreochromis niloticus]
EVM0016120	--	--	--	K12652|0|tru:101080040|TANK-binding kinase 1-binding protein 1-like; K12652 TANK-binding kinase 1-binding protein (A)	RIG-I-like receptor signaling pathway (ko04622)	--	--	--	--	--	PREDICTED: TANK-binding kinase 1-binding protein 1-like [Stegastes partitus]
EVM0014901	[L]	Replication, recombination and repair	--	K03510|0|mze:101478772|DNA polymerase iota-like; K03510 DNA polymerase iota [EC:2.7.7.7] (A)	Fanconi anemia pathway (ko03460)	[L]	Replication, recombination and repair	DNA repair protein REV1 GN=REV1 OS=Gallus gallus (Chicken) PE=2 SV=1	--	--	PREDICTED: DNA polymerase iota [Larimichthys crocea]
Trachinotus_ovatus_newGene_15447	--	--	--	--	--	--	--	--	S	Function unknown	PREDICTED: uncharacterized protein LOC103036559, partial [Astyanax mexicanus]
EVM0007376	--	--	--	--	--	[E]	Amino acid transport and metabolism	Inactive serine protease PAMR1 (Precursor) GN=pamr1 OS=Xenopus tropicalis (Western clawed frog) PE=2 SV=1	--	--	PREDICTED: uncharacterized protein LOC102080057 [Oreochromis niloticus]
EVM0002281	--	--	--	--	--	--	--	--	--	--	PREDICTED: uncharacterized protein LOC794378 [Danio rerio]
EVM0021539	--	--	Molecular Function: transforming growth factor beta receptor binding (GO:0005160);; Cellular Component: extracellular space (GO:0005615);; Molecular Function: growth factor activity (GO:0008083);; Biological Process: cell growth (GO:0016049);;	K13377|0|mze:101467951|transforming growth factor beta-3-like; K13377 transforming growth factor beta-3 (A)	MAPK signaling pathway (ko04010);; Cytokine-cytokine receptor interaction (ko04060);; FoxO signaling pathway (ko04068);; Cell cycle (ko04110);; Endocytosis (ko04144);; TGF-beta signaling pathway (ko04350)	[T]	Signal transduction mechanisms	Latency-associated peptide (Precursor) GN=TGFB3 OS=Gallus gallus (Chicken) PE=2 SV=2	--	--	PREDICTED: transforming growth factor beta-3-like [Stegastes partitus]
EVM0010769	--	--	Biological Process: determination of left/right symmetry (GO:0007368);; Biological Process: melanosome transport (GO:0032402);; Biological Process: pectoral fin development (GO:0033339);; Biological Process: convergent extension involved in gastrulation (GO:0060027);; Biological Process: Kupffer's vesicle development (GO:0070121);;	K16746|0|mze:101481588|Bardet-Biedl syndrome 1 protein-like; K16746 Bardet-Biedl syndrome 1 protein (A)	--	--	--	--	--	--	PREDICTED: Bardet-Biedl syndrome 1 protein [Larimichthys crocea]
EVM0013166	--	--	--	--	--	--	--	--	--	--	Tumor protein p53-inducible nuclear protein 2 [Dicentrarchus labrax]
EVM0016768	--	--	--	--	--	[B]	Chromatin structure and dynamics	Heterochromatin protein 1-binding protein 3 GN=HP1BP3 OS=Gallus gallus (Chicken) PE=2 SV=1	--	--	PREDICTED: heterochromatin protein 1-binding protein 3 isoform X1 [Stegastes partitus]
EVM0008405	--	--	--	--	--	--	--	Protein NLRC5 GN=nlrc5 OS=Ictalurus punctatus (Channel catfish) PE=2 SV=1	--	--	PREDICTED: protein NLRC3-like [Neolamprologus brichardi]
EVM0008186	[O]	Posttranslational modification, protein turnover, chaperones	--	K09532|5.02235e-108|mze:101480707|dnaJ homolog subfamily C member 12-like; K09532 DnaJ homolog subfamily C member 12 (A)	--	[O]	Posttranslational modification, protein turnover, chaperones	DnaJ homolog subfamily C member 10 (Precursor) GN=dnajc10 OS=Xenopus laevis (African clawed frog) PE=2 SV=1	--	--	PREDICTED: dnaJ homolog subfamily C member 12-like [Pundamilia nyererei]
EVM0022258	--	--	Molecular Function: kinase activity (GO:0016301);; Biological Process: phosphorylation (GO:0016310);; Biological Process: glycerophospholipid biosynthetic process (GO:0046474);;	K00894|0|tru:101072368|ethanolamine kinase 1-like; K00894 ethanolamine kinase [EC:2.7.1.82] (A)	Glycerophospholipid metabolism (ko00564)	[I]	Lipid transport and metabolism	--	--	--	PREDICTED: ethanolamine kinase 1 [Stegastes partitus]
EVM0004841	[J]	Translation, ribosomal structure and biogenesis	Molecular Function: structural constituent of ribosome (GO:0003735);; Cellular Component: ribosome (GO:0005840);; Biological Process: translation (GO:0006412);;	K02900|1.95079e-85|tru:101079517|60S ribosomal protein L27a-like; K02900 large subunit ribosomal protein L27Ae (A)	Ribosome (ko03010)	[J]	Translation, ribosomal structure and biogenesis	60S ribosomal protein L27a GN=rpl27a OS=Xenopus laevis (African clawed frog) PE=2 SV=2	--	--	PREDICTED: 60S ribosomal protein L27a [Cynoglossus semilaevis]
EVM0003488	[GEPR]	Carbohydrate transport and metabolism;; Amino acid transport and metabolism;; Inorganic ion transport and metabolism;; General function prediction only	Biological Process: heme biosynthetic process (GO:0006783);; Biological Process: cation transport (GO:0006812);; Molecular Function: quaternary ammonium group transmembrane transporter activity (GO:0015651);; Biological Process: quaternary ammonium group transport (GO:0015697);; Cellular Component: integral component of membrane (GO:0016021);; Biological Process: homeostatic process (GO:0042592);…	K08202|0|mze:101464729|solute carrier family 22 member 5-like; K08202 MFS transporter, OCT family, solute carrier family 22 (organic cation transporter), member 4/5 (A)	--	[R]	General function prediction only	Solute carrier family 22 member 6-A GN=slc22a6-a OS=Xenopus laevis (African clawed frog) PE=2 SV=1	--	--	PREDICTED: solute carrier family 22 member 4-like [Stegastes partitus]
EVM0022081	--	--	--	K11124|0|mze:101482117|telomerase-binding protein EST1A-like; K11124 protein SMG6 [EC:3.1.-.-] (A)	mRNA surveillance pathway (ko03015)	[A]	RNA processing and modification	--	--	--	PREDICTED: telomerase-binding protein EST1A isoform X1 [Stegastes partitus]
EVM0004155	--	--	Biological Process: microtubule cytoskeleton organization (GO:0000226);; Biological Process: mitotic cell cycle (GO:0000278);; Biological Process: neural crest cell migration (GO:0001755);; Molecular Function: binding (GO:0005488);; Cellular Component: nucleus (GO:0005634);; Cellular Component: spindle (GO:0005819);; Cellular Component: microtubule (GO:0005874);; Biological Process: cell cycle pr…	--	--	--	--	Nucleolar and spindle-associated protein 1 GN=nusap1 OS=Danio rerio (Zebrafish) PE=2 SV=2	--	--	PREDICTED: nucleolar and spindle-associated protein 1-like [Oreochromis niloticus]
EVM0006525	[G]	Carbohydrate transport and metabolism	Cellular Component: cytoplasm (GO:0005737);; Biological Process: apoptotic process (GO:0006915);; Molecular Function: zinc ion binding (GO:0008270);; Biological Process: L-methionine biosynthetic process from S-adenosylmethionine (GO:0019284);; Biological Process: L-methionine biosynthetic process from methylthioadenosine (GO:0019509);; Molecular Function: methylthioribulose 1-phosphate dehydrata…	K08964|2.00591e-171|xma:102236862|methylthioribulose-1-phosphate dehydratase-like; K08964 methylthioribulose-1-phosphate dehydratase [EC:4.2.1.109] (A)	Cysteine and methionine metabolism (ko00270)	[G]	Carbohydrate transport and metabolism	Methylthioribulose-1-phosphate dehydratase {ECO:0000255|HAMAP-Rule:MF_03116} GN=apip OS=Salmo salar (Atlantic salmon) PE=2 SV=1	--	--	PREDICTED: methylthioribulose-1-phosphate dehydratase [Larimichthys crocea]
EVM0017251	--	--	--	K08868|0|mze:101479052|uro-adherence factor A-like; K08868 alpha-kinase (A)	--	--	--	--	--	--	PREDICTED: alpha-protein kinase 2 [Stegastes partitus]
EVM0010755	--	--	Biological Process: regulation of cell growth (GO:0001558);; Molecular Function: insulin-like growth factor binding (GO:0005520);; Cellular Component: extracellular region (GO:0005576);;	--	--	--	--	Insulin-like growth factor-binding protein 5 (Precursor) OS=Xenopus laevis (African clawed frog) PE=2 SV=1	--	--	PREDICTED: insulin-like growth factor-binding protein 5 [Stegastes partitus]
EVM0019411	--	--	Molecular Function: nucleic acid binding (GO:0003676);; Molecular Function: zinc ion binding (GO:0008270);;	--	--	--	--	--	--	--	Zinc finger CCHC domain-containing protein 24 [Dicentrarchus labrax]
EVM0010318	--	--	Molecular Function: ubiquitin-protein transferase activity (GO:0004842);; Cellular Component: Golgi apparatus (GO:0005794);; Cellular Component: cell surface (GO:0009986);; Biological Process: protein ubiquitination (GO:0016567);; Cellular Component: PML body (GO:0016605);; Molecular Function: interferon-gamma binding (GO:0019964);; Cellular Component: Cul3-RING ubiquitin ligase complex (GO:00314…	K10457|0|mze:101485224|kelch-like protein 20-like; K10457 kelch-like protein 20 (A)	--	[TR]	Signal transduction mechanisms;; General function prediction only	Kelch-like protein 20 GN=KLHL20 OS=Gallus gallus (Chicken) PE=2 SV=1	--	--	PREDICTED: kelch-like protein 20-like [Maylandia zebra]
EVM0020631	--	--	Biological Process: embryo development (GO:0009790);;	--	--	--	--	--	--	--	PREDICTED: stimulated by retinoic acid gene 6 protein homolog [Stegastes partitus]
EVM0005330	[C]	Energy production and conversion	Molecular Function: glycerol-3-phosphate dehydrogenase activity (GO:0004368);; Molecular Function: calcium ion binding (GO:0005509);; Biological Process: glycerol-3-phosphate metabolic process (GO:0006072);; Cellular Component: glycerol-3-phosphate dehydrogenase complex (GO:0009331);; Biological Process: oxidation-reduction process (GO:0055114);;	K00111|0|mze:101487556|glycerol-3-phosphate dehydrogenase, mitochondrial-like; K00111 glycerol-3-phosphate dehydrogenase [EC:1.1.5.3] (A)	Glycerophospholipid metabolism (ko00564)	[C]	Energy production and conversion	Calmodulin GN=calm OS=Electrophorus electricus (Electric eel) PE=2 SV=2	--	--	PREDICTED: glycerol-3-phosphate dehydrogenase, mitochondrial isoform X4 [Stegastes partitus]
Trachinotus_ovatus_newGene_11888	--	--	--	K09672|4.45113e-11|mze:101485483|carbohydrate sulfotransferase 8-like; K09672 carbohydrate 4-sulfotransferase 8 [EC:2.8.2.-] (A)	--	--	--	--	--	--	PREDICTED: carbohydrate sulfotransferase 8-like [Oreochromis niloticus]
EVM0006923	--	--	--	--	--	[T]	Signal transduction mechanisms	Vasorin (Precursor) GN=vasn OS=Xenopus tropicalis (Western clawed frog) PE=2 SV=1	--	--	PREDICTED: leucine-rich alpha-2-glycoprotein-like [Larimichthys crocea]
EVM0009536	--	--	Molecular Function: DNA binding (GO:0003677);; Molecular Function: sequence-specific DNA binding transcription factor activity (GO:0003700);; Cellular Component: nucleus (GO:0005634);; Biological Process: regulation of transcription, DNA-templated (GO:0006355);;	K10173|0|mze:101476499|eomesodermin-like; K10173 eomesodermin protein (A)	--	[K]	Transcription	Eomesodermin GN=eomes OS=Xenopus laevis (African clawed frog) PE=2 SV=1	--	--	PREDICTED: eomesodermin homolog [Larimichthys crocea]
Trachinotus_ovatus_newGene_34623	--	--	--	--	--	--	--	--	--	--	PREDICTED: uncharacterized protein LOC102079437 [Oreochromis niloticus]
EVM0009236	[C]	Energy production and conversion	Molecular Function: oxidoreductase activity, acting on the aldehyde or oxo group of donors, NAD or NADP as acceptor (GO:0016620);; Biological Process: oxidation-reduction process (GO:0055114);;	K07249|0|mze:101472510|retinal dehydrogenase 1-like; K07249 retinal dehydrogenase [EC:1.2.1.36] (A)	Retinol metabolism (ko00830)	[C]	Energy production and conversion	Retinal dehydrogenase 1 GN=ALDH1A1 OS=Gallus gallus (Chicken) PE=2 SV=1	--	--	PREDICTED: retinal dehydrogenase 1-like [Notothenia coriiceps]
EVM0013161	--	--	Molecular Function: sodium:potassium-exchanging ATPase activity (GO:0005391);; Cellular Component: sodium:potassium-exchanging ATPase complex (GO:0005890);; Biological Process: potassium ion transport (GO:0006813);; Biological Process: sodium ion transport (GO:0006814);;	K01540|2.66273e-160|mze:101473367|sodium/potassium-transporting ATPase subunit beta-233-like; K01540 sodium/potassium-transporting ATPase subunit beta (A)	Cardiac muscle contraction (ko04260);; Adrenergic signaling in cardiomyocytes (ko04261)	[P]	Inorganic ion transport and metabolism	Sodium/potassium-transporting ATPase subunit beta-233 OS=Anguilla anguilla (European freshwater eel) PE=1 SV=1	--	--	PREDICTED: sodium/potassium-transporting ATPase subunit beta-233-like [Larimichthys crocea]
EVM0008660	--	--	--	K16756|0|mze:101481322|bicaudal D-related protein 1-like; K16756 coiled-coil domain-containing protein 64 (A)	--	--	--	Bicaudal D-related protein 1 GN=ccdc64 OS=Xenopus tropicalis (Western clawed frog) PE=2 SV=1	--	--	PREDICTED: bicaudal D-related protein 1 [Stegastes partitus]
EVM0004070	--	--	Cellular Component: endoplasmic reticulum membrane (GO:0005789);; Molecular Function: O-acyltransferase activity (GO:0008374);; Cellular Component: integral component of membrane (GO:0016021);;	K00637|0|mze:101487179|sterol O-acyltransferase 1-like; K00637 sterol O-acyltransferase [EC:2.3.1.26] (A)	Steroid biosynthesis (ko00100)	[I]	Lipid transport and metabolism	--	--	--	PREDICTED: sterol O-acyltransferase 1 [Stegastes partitus]
EVM0017484	--	--	--	--	--	--	--	--	--	--	PREDICTED: dentin sialophosphoprotein-like [Stegastes partitus]
EVM0007881	--	--	Molecular Function: metalloendopeptidase activity (GO:0004222);; Biological Process: proteolysis (GO:0006508);; Molecular Function: zinc ion binding (GO:0008270);; Cellular Component: membrane (GO:0016020);;	K08606|5.2358e-94|mze:101464784|meprin A subunit beta-like; K08606 meprin B [EC:3.4.24.63] (A)	--	[O]	Posttranslational modification, protein turnover, chaperones	Tolloid-like protein 1 (Precursor) GN=TLL1 OS=Gallus gallus (Chicken) PE=2 SV=1	--	--	PREDICTED: meprin A subunit beta-like [Poecilia formosa]
EVM0015839	--	--	--	--	--	--	--	Protein shisa-3 (Precursor) GN=shisa3 OS=Xenopus laevis (African clawed frog) PE=1 SV=1	--	--	PREDICTED: protein shisa-3 homolog [Oreochromis niloticus]
EVM0008768	--	--	Cellular Component: intracellular (GO:0005622);; Molecular Function: zinc ion binding (GO:0008270);;	--	--	[O]	Posttranslational modification, protein turnover, chaperones	Zinc-binding protein A33 OS=Pleurodeles waltl (Iberian ribbed newt) PE=1 SV=2	--	--	PREDICTED: LOW QUALITY PROTEIN: E3 ubiquitin-protein ligase TRIM39-like [Larimichthys crocea]
Trachinotus_ovatus_newGene_22917	--	--	Molecular Function: voltage-gated potassium channel activity (GO:0005249);; Cellular Component: voltage-gated potassium channel complex (GO:0008076);; Biological Process: regulation of ion transmembrane transport (GO:0034765);; Biological Process: protein homooligomerization (GO:0051260);; Biological Process: potassium ion transmembrane transport (GO:0071805);;	K04888|7.3047e-116|mze:101475944|potassium voltage-gated channel subfamily C member 2-like; K04888 potassium voltage-gated channel Shaw-related subfamily C member 2 (A)	--	[P]	Inorganic ion transport and metabolism	Potassium voltage-gated channel subfamily G member 2 GN=KCNG2 OS=Gallus gallus (Chicken) PE=2 SV=1	P	Inorganic ion transport and metabolism	PREDICTED: potassium voltage-gated channel subfamily C member 2, partial [Cynoglossus semilaevis]
EVM0012646	[RTKL]	General function prediction only;; Signal transduction mechanisms;; Transcription;; Replication, recombination and repair	Molecular Function: protein kinase activity (GO:0004672);; Molecular Function: ATP binding (GO:0005524);; Biological Process: protein phosphorylation (GO:0006468);; Biological Process: cell communication (GO:0007154);; Molecular Function: phosphatidylinositol binding (GO:0035091);;	--	--	[ZUD]	Cytoskeleton;; Intracellular trafficking, secretion, and vesicular transport;; Cell cycle control, cell division, chromosome partitioning	Ribosomal protein S6 kinase alpha-6 GN=rps6ka6 OS=Danio rerio (Zebrafish) PE=2 SV=1	--	--	PREDICTED: ribosomal protein S6 kinase delta-1 [Stegastes partitus]
EVM0008281	--	--	Biological Process: Wnt signaling pathway (GO:0016055);;	--	--	--	--	Dapper homolog 1 GN=dact1 OS=Danio rerio (Zebrafish) PE=1 SV=1	--	--	PREDICTED: dapper homolog 1-like, partial [Notothenia coriiceps]
EVM0008503	--	--	Molecular Function: DNA binding (GO:0003677);;	K09344|8.66467e-171|mze:101477120|homeobox protein Nkx-2.4-like; K09344 homeobox protein Nkx-2.4 (A)	--	[K]	Transcription	Homeobox protein Nkx-2.2a GN=nkx2.2a OS=Danio rerio (Zebrafish) PE=2 SV=1	--	--	PREDICTED: homeobox protein Nkx-2.4-like [Maylandia zebra]
EVM0009908	--	--	--	K04510|0|mze:101486397|vang-like protein 1-like; K04510 vang-like (A)	Wnt signaling pathway (ko04310)	[T]	Signal transduction mechanisms	Vang-like protein 2 OS=Xenopus tropicalis (Western clawed frog) PE=2 SV=1	--	--	PREDICTED: vang-like protein 1, partial [Larimichthys crocea]
Trachinotus_ovatus_newGene_36013	--	--	--	--	--	--	--	--	--	--	PREDICTED: uncharacterized protein LOC102223027 [Xiphophorus maculatus]
EVM0022680	[ET]	Amino acid transport and metabolism;; Signal transduction mechanisms	Molecular Function: ionotropic glutamate receptor activity (GO:0004970);; Molecular Function: extracellular-glutamate-gated ion channel activity (GO:0005234);; Cellular Component: plasma membrane (GO:0005886);; Biological Process: ion transport (GO:0006811);; Cellular Component: integral component of membrane (GO:0016021);; Cellular Component: cell junction (GO:0030054);; Biological Process: iono…	K05199|0|ola:101171999|glutamate receptor 3-like; K05199 glutamate receptor 3 (A)	Neuroactive ligand-receptor interaction (ko04080)	[PET]	Inorganic ion transport and metabolism;; Amino acid transport and metabolism;; Signal transduction mechanisms	Probable glutamate receptor (Precursor) OS=Lithobates berlandieri (Rio Grande leopard frog) PE=1 SV=1	--	--	PREDICTED: glutamate receptor 3 [Stegastes partitus]
EVM0021752	--	--	--	K04852|0|xma:102229093|voltage-dependent R-type calcium channel subunit alpha-1E-like; K04852 voltage-dependent calcium channel R type alpha-1E (A)	MAPK signaling pathway (ko04010);; Calcium signaling pathway (ko04020)	[PT]	Inorganic ion transport and metabolism;; Signal transduction mechanisms	Probable voltage-dependent R-type calcium channel subunit alpha-1E OS=Diplobatis ommata (Ocellated electric ray) PE=2 SV=1	--	--	PREDICTED: voltage-dependent R-type calcium channel subunit alpha-1E [Larimichthys crocea]
EVM0003010	--	--	--	--	--	--	--	Filamin A-interacting protein 1-like GN=filip1l OS=Danio rerio (Zebrafish) PE=2 SV=1	--	--	PREDICTED: filamin-A-interacting protein 1-like [Larimichthys crocea]
EVM0003342	--	--	Molecular Function: RNA binding (GO:0003723);;	K13162|0|xma:102224832|poly(rC)-binding protein 3-like; K13162 poly(rC)-binding protein 2/3/4 (A)	--	[AR]	RNA processing and modification;; General function prediction only	Heterogeneous nuclear ribonucleoprotein K GN=HNRNPK OS=Gallus gallus (Chicken) PE=2 SV=1	--	--	PREDICTED: poly(rC)-binding protein 3-like isoform X2 [Poecilia formosa]
EVM0011506	[R]	General function prediction only	--	--	--	[R]	General function prediction only	Ras-responsive element-binding protein 1 GN=RREB1 OS=Gallus gallus (Chicken) PE=2 SV=2	--	--	PREDICTED: zinc finger protein 821 isoform X1 [Stegastes partitus]
EVM0006369	--	--	--	--	--	[S]	Function unknown	Sodium/potassium-transporting ATPase subunit beta-1-interacting protein 1 GN=nkain1 OS=Danio rerio (Zebrafish) PE=2 SV=1	--	--	PREDICTED: sodium/potassium-transporting ATPase subunit beta-1-interacting protein 1-like isoform X1 [Xiphophorus maculatus]
EVM0002635	--	--	--	--	--	--	--	--	--	--	PREDICTED: uncharacterized protein LOC103361640 [Stegastes partitus]
EVM0019268	--	--	--	K07522|3.91069e-44|ptr:457074|NTNG1, NTNG2; netrin G1; K07522 netrin-G1 (A)	Axon guidance (ko04360);; Cell adhesion molecules (CAMs) (ko04514)	[T]	Signal transduction mechanisms	Netrin-3 (Precursor; Fragment) GN=NTN3 OS=Gallus gallus (Chicken) PE=2 SV=1	--	--	PREDICTED: netrin-G1 isoform X2 [Stegastes partitus]
EVM0021463	--	--	Molecular Function: phosphatase binding (GO:0019902);;	--	--	--	--	--	--	--	PREDICTED: taperin [Stegastes partitus]
EVM0003830	--	--	Cellular Component: voltage-gated sodium channel complex (GO:0001518);; Molecular Function: voltage-gated sodium channel activity (GO:0005248);; Biological Process: cell adhesion (GO:0007155);; Molecular Function: sodium channel regulator activity (GO:0017080);; Biological Process: regulation of ion transmembrane transport (GO:0034765);; Biological Process: sodium ion transmembrane transport (GO:…	K04845|3.05527e-112|mze:101483937|sodium channel subunit beta-1-like; K04845 voltage-gated sodium channel type I beta (A)	Adrenergic signaling in cardiomyocytes (ko04261)	--	--	--	--	--	PREDICTED: sodium channel subunit beta-1-like [Larimichthys crocea]
EVM0000380	--	--	Cellular Component: integral component of membrane (GO:0016021);;	--	--	[S]	Function unknown	Pecanex-like protein 4 GN=pcnxl4 OS=Danio rerio (Zebrafish) PE=2 SV=1	--	--	PREDICTED: pecanex-like protein 4 [Larimichthys crocea]
EVM0008681	[O]	Posttranslational modification, protein turnover, chaperones	Molecular Function: ubiquitin thiolesterase activity (GO:0004221);; Biological Process: ubiquitin-dependent protein catabolic process (GO:0006511);; Molecular Function: cysteine-type peptidase activity (GO:0008234);;	K11854|0|mze:101471459|ubiquitin carboxyl-terminal hydrolase 38-like; K11854 ubiquitin carboxyl-terminal hydrolase 35/38 [EC:3.4.19.12] (A)	--	[O]	Posttranslational modification, protein turnover, chaperones	Ubiquitin carboxyl-terminal hydrolase 47 GN=USP47 OS=Gallus gallus (Chicken) PE=3 SV=1	--	--	PREDICTED: ubiquitin carboxyl-terminal hydrolase 38 [Stegastes partitus]
EVM0010352	[O]	Posttranslational modification, protein turnover, chaperones	Molecular Function: ATP binding (GO:0005524);; Biological Process: response to stress (GO:0006950);;	K03283|0|mze:101481563|heat shock 70 kDa protein 1-like; K03283 heat shock 70kDa protein 1/8 (A)	Spliceosome (ko03040);; MAPK signaling pathway (ko04010);; Protein processing in endoplasmic reticulum (ko04141);; Endocytosis (ko04144)	[O]	Posttranslational modification, protein turnover, chaperones	Heat shock 70 kDa protein 1 OS=Oryzias latipes (Medaka fish) PE=3 SV=1	--	--	heat shock protein 70 [Lates calcarifer]
EVM0019463	[R]	General function prediction only	Molecular Function: DNA binding (GO:0003677);; Molecular Function: metal ion binding (GO:0046872);;	--	--	[R]	General function prediction only	Oocyte zinc finger protein XlCOF7.1 (Fragment) OS=Xenopus laevis (African clawed frog) PE=2 SV=1	--	--	PREDICTED: zinc finger protein 668 [Stegastes partitus]
EVM0012528	--	--	Biological Process: cell cycle (GO:0007049);; Cellular Component: Ndc80 complex (GO:0031262);;	K11549|5.3069e-104|mze:101485577|kinetochore protein Spc24-like; K11549 kinetochore protein Spc24, animal type (A)	--	--	--	Kinetochore protein Spc24 GN=spc24 OS=Danio rerio (Zebrafish) PE=2 SV=2	--	--	PREDICTED: kinetochore protein Spc24 [Larimichthys crocea]
EVM0006143	--	--	--	--	--	--	--	Musculoskeletal embryonic nuclear protein 1 GN=mustn1 OS=Xenopus laevis (African clawed frog) PE=3 SV=1	--	--	PREDICTED: musculoskeletal embryonic nuclear protein 1-like [Larimichthys crocea]
EVM0010759	[U]	Intracellular trafficking, secretion, and vesicular transport	Biological Process: vesicle docking involved in exocytosis (GO:0006904);;	K15292|0|ola:101159753|syntaxin-binding protein 1-like; K15292 syntaxin-binding protein 1 (A)	--	[U]	Intracellular trafficking, secretion, and vesicular transport	Syntaxin-binding protein 1 GN=STXBP1 OS=Gallus gallus (Chicken) PE=2 SV=1	--	--	PREDICTED: syntaxin-binding protein 1-like isoform X1 [Stegastes partitus]
EVM0000927	--	--	Cellular Component: sodium:potassium-exchanging ATPase complex (GO:0005890);; Biological Process: potassium ion transport (GO:0006813);; Biological Process: sodium ion transport (GO:0006814);;	K01540|0|xma:102224746|sodium/potassium-transporting ATPase subunit beta-2-like; K01540 sodium/potassium-transporting ATPase subunit beta (A)	Cardiac muscle contraction (ko04260);; Adrenergic signaling in cardiomyocytes (ko04261)	[P]	Inorganic ion transport and metabolism	Sodium/potassium-transporting ATPase subunit beta-2 OS=Bufo marinus (Giant toad) PE=2 SV=1	--	--	PREDICTED: sodium/potassium-transporting ATPase subunit beta-2-like isoform X2 [Larimichthys crocea]
EVM0014030	[R]	General function prediction only	Molecular Function: ATP-dependent peptidase activity (GO:0004176);; Biological Process: proteolysis (GO:0006508);; Molecular Function: zinc ion binding (GO:0008270);;	--	--	[O]	Posttranslational modification, protein turnover, chaperones	E3 ubiquitin-protein ligase RNF168 GN=rnf168 OS=Danio rerio (Zebrafish) PE=2 SV=1	--	--	PREDICTED: LON peptidase N-terminal domain and RING finger protein 1-like [Stegastes partitus]
EVM0015623	--	--	Biological Process: visual perception (GO:0007601);; Cellular Component: integral component of membrane (GO:0016021);;	K17343|0|ola:101158810|photoreceptor outer segment membrane glycoprotein 2-like; K17343 peripherin-2 (A)	--	[R]	General function prediction only	Photoreceptor outer segment membrane glycoprotein 2 OS=Gallus gallus (Chicken) PE=2 SV=1	--	--	PREDICTED: photoreceptor outer segment membrane glycoprotein 2-like [Stegastes partitus]
EVM0005059	--	--	--	--	--	--	--	Xin actin-binding repeat-containing protein 1 GN=Xirp1 OS=Gallus gallus (Chicken) PE=2 SV=3	--	--	PREDICTED: xin actin-binding repeat-containing protein 2 [Stegastes partitus]
EVM0010614	--	--	Biological Process: regulation of cell growth (GO:0001558);; Molecular Function: insulin-like growth factor binding (GO:0005520);; Cellular Component: extracellular region (GO:0005576);;	--	--	[T]	Signal transduction mechanisms	--	--	--	PREDICTED: endothelial cell-specific molecule 1 [Larimichthys crocea]
EVM0004628	[RTKL]	General function prediction only;; Signal transduction mechanisms;; Transcription;; Replication, recombination and repair	Molecular Function: protein serine/threonine kinase activity (GO:0004674);; Molecular Function: ATP binding (GO:0005524);; Biological Process: protein phosphorylation (GO:0006468);;	K16311|0|mze:101483918|serine/threonine-protein kinase SIK2-like; K16311 serine/threonine-protein kinase SIK2 [EC:2.7.11.1] (A)	--	[R]	General function prediction only	Serine/threonine-protein kinase SIK2 GN=SIK2 OS=Gallus gallus (Chicken) PE=2 SV=1	--	--	PREDICTED: serine/threonine-protein kinase SIK2 isoform X2 [Stegastes partitus]
EVM0018643	--	--	--	K14480|0|mze:101479002|uncharacterized LOC101479002; K14480 apolipoprotein L (A)	--	--	--	--	--	--	PREDICTED: uncharacterized protein LOC103398926 isoform X1 [Cynoglossus semilaevis]
EVM0000195	[IQ]	Lipid transport and metabolism;; Secondary metabolites biosynthesis, transport and catabolism	Molecular Function: catalytic activity (GO:0003824);; Biological Process: metabolic process (GO:0008152);;	K00666|0|mze:101486716|acyl-CoA synthetase family member 2, mitochondrial-like; K00666 fatty-acyl-CoA synthase [EC:6.2.1.-] (A)	--	[I]	Lipid transport and metabolism	Acyl-CoA synthetase family member 2, mitochondrial (Precursor) GN=acsf2 OS=Danio rerio (Zebrafish) PE=2 SV=1	--	--	PREDICTED: acyl-CoA synthetase family member 2, mitochondrial-like [Larimichthys crocea]
EVM0018631	--	--	Molecular Function: procollagen-proline 4-dioxygenase activity (GO:0004656);; Molecular Function: iron ion binding (GO:0005506);; Cellular Component: endoplasmic reticulum (GO:0005783);; Molecular Function: oxidoreductase activity, acting on single donors with incorporation of molecular oxygen, incorporation of two atoms of oxygen (GO:0016702);; Molecular Function: L-ascorbic acid binding (GO:003…	K00472|0|mze:101485561|prolyl 4-hydroxylase subunit alpha-3-like; K00472 prolyl 4-hydroxylase [EC:1.14.11.2] (A)	Arginine and proline metabolism (ko00330)	[E]	Amino acid transport and metabolism	Prolyl 4-hydroxylase subunit alpha-2 (Precursor) GN=P4HA2 OS=Gallus gallus (Chicken) PE=2 SV=1	--	--	PREDICTED: prolyl 4-hydroxylase subunit alpha-3 [Stegastes partitus]
EVM0016893	--	--	--	K15369|0|tru:101064093|trafficking kinesin-binding protein 1-like; K15369 trafficking kinesin-binding protein 1 (A)	--	[S]	Function unknown	--	--	--	PREDICTED: trafficking kinesin-binding protein 1 isoform X1 [Stegastes partitus]
EVM0016484	--	--	--	K08864|0|mze:101473480|serine/threonine-protein kinase tousled-like 1-B-like; K08864 tousled-like kinase [EC:2.7.11.1] (A)	--	[T]	Signal transduction mechanisms	Serine/threonine-protein kinase tousled-like 1-B GN=tlk1b OS=Danio rerio (Zebrafish) PE=2 SV=1	--	--	PREDICTED: serine/threonine-protein kinase tousled-like 1-B isoform X1 [Larimichthys crocea]
EVM0004965	--	--	--	K05064|0|mze:101475059|interleukin-12 receptor subunit beta-2-like; K05064 interleukin 12 receptor beta-2 (A)	Cytokine-cytokine receptor interaction (ko04060);; Jak-STAT signaling pathway (ko04630)	--	--	--	--	--	PREDICTED: interleukin-12 receptor subunit beta-2-like [Larimichthys crocea]
EVM0023048	[R]	General function prediction only	Molecular Function: RNA polymerase II transcription cofactor activity (GO:0001104);; Biological Process: regulation of transcription from RNA polymerase II promoter (GO:0006357);; Cellular Component: mediator complex (GO:0016592);;	K15153|1.40834e-70|xma:102225626|mediator of RNA polymerase II transcription subunit 31-like; K15153 mediator of RNA polymerase II transcription subunit 31 (A)	--	[KL]	Transcription;; Replication, recombination and repair	Mediator of RNA polymerase II transcription subunit 31 GN=med31 OS=Danio rerio (Zebrafish) PE=2 SV=2	--	--	PREDICTED: mediator of RNA polymerase II transcription subunit 31 [Stegastes partitus]
EVM0004000	[H]	Coenzyme transport and metabolism	Biological Process: biosynthetic process (GO:0009058);; Molecular Function: transferase activity (GO:0016740);; Molecular Function: pyridoxal phosphate binding (GO:0030170);;	K00654|0|tru:101069659|serine palmitoyltransferase 2-like; K00654 serine palmitoyltransferase [EC:2.3.1.50] (A)	Sphingolipid metabolism (ko00600)	[O]	Posttranslational modification, protein turnover, chaperones	5-aminolevulinate synthase, erythroid-specific, mitochondrial (Precursor) GN=alas2 OS=Opsanus tau (Oyster toadfish) PE=2 SV=1	--	--	PREDICTED: serine palmitoyltransferase 2-like [Stegastes partitus]
Trachinotus_ovatus_newGene_20292	--	--	--	--	--	[O]	Posttranslational modification, protein turnover, chaperones	--	O	Posttranslational modification, protein turnover, chaperones	PREDICTED: ADAMTS-like protein 3 [Stegastes partitus]
EVM0003728	[P]	Inorganic ion transport and metabolism	Biological Process: metabolic process (GO:0008152);; Molecular Function: sulfuric ester hydrolase activity (GO:0008484);;	K01132|0|tru:101062701|N-acetylgalactosamine-6-sulfatase-like; K01132 N-acetylgalactosamine-6-sulfatase [EC:3.1.6.4] (A)	Glycosaminoglycan degradation (ko00531);; Lysosome (ko04142)	[R]	General function prediction only	Extracellular sulfatase Sulf-1 (Precursor) GN=SULF1 OS=Coturnix coturnix (Common quail) PE=1 SV=1	--	--	PREDICTED: N-acetylgalactosamine-6-sulfatase isoform X1 [Larimichthys crocea]
EVM0015864	--	--	--	K08446|0|ola:101162663|CD97 antigen-like; K08446 CD97 antigen (A)	--	[T]	Signal transduction mechanisms	G-protein coupled receptor 126 (Precursor) GN=gpr126 OS=Danio rerio (Zebrafish) PE=2 SV=1	--	--	PREDICTED: EGF-like module-containing mucin-like hormone receptor-like 2 [Stegastes partitus]
EVM0015654	--	--	Molecular Function: voltage-gated chloride channel activity (GO:0005247);; Biological Process: chloride transport (GO:0006821);; Cellular Component: membrane (GO:0016020);;	K05026|5.99509e-154|tru:101073897|uncharacterized LOC101073897; K05026 chloride intracellular channel protein 6 (A)	--	[P]	Inorganic ion transport and metabolism	--	--	--	PREDICTED: chloride intracellular channel protein 5-like [Larimichthys crocea]
EVM0004926	--	--	--	K16580|0|mze:101476760|SLAIN motif-containing protein 1-like; K16580 SLAIN motif-containing protein 1/2 (A)	--	--	--	SLAIN motif-containing protein 1 GN=slain1 OS=Xenopus tropicalis (Western clawed frog) PE=2 SV=2	--	--	PREDICTED: SLAIN motif-containing protein 1-like isoform X2 [Maylandia zebra]
EVM0010466	--	--	--	--	--	--	--	--	--	--	PREDICTED: vacuolar protein-sorting protein bro1-like [Larimichthys crocea]
EVM0008321	--	--	--	K06030|7.02492e-150|mze:101466797|mitofusin-1-like; K06030 mitofusin [EC:3.6.5.-] (A)	--	[O]	Posttranslational modification, protein turnover, chaperones	--	--	--	PREDICTED: mitofusin-1-like [Stegastes partitus]
EVM0013104	--	--	--	--	--	--	--	--	--	--	PREDICTED: non-histone chromosomal protein HMG-14B-like [Poecilia reticulata]
EVM0020027	--	--	Molecular Function: extracellular matrix structural constituent (GO:0005201);; Cellular Component: collagen trimer (GO:0005581);;	K06236|0|mze:101482983|collagen alpha-1(XI) chain-like; K06236 collagen, type I/II/III/V/XI/XXIV/XXVII, alpha (A)	Focal adhesion (ko04510);; ECM-receptor interaction (ko04512)	[W]	Extracellular structures	Collagen alpha-1(II) chain (Precursor) GN=col2a1 OS=Xenopus tropicalis (Western clawed frog) PE=2 SV=1	--	--	PREDICTED: collagen alpha-1(XI) chain isoform X1 [Larimichthys crocea]
EVM0018939	--	--	Cellular Component: integral component of membrane (GO:0016021);;	--	--	[S]	Function unknown	Putative protein 2 (Fragment) OS=Takifugu rubripes (Japanese pufferfish) PE=3 SV=1	--	--	PREDICTED: transmembrane protein 9B [Cynoglossus semilaevis]
EVM0022814	--	--	Cellular Component: cilium (GO:0005929);; Biological Process: nervous system development (GO:0007399);; Molecular Function: lipid binding (GO:0008289);; Biological Process: protein transport (GO:0015031);; Biological Process: cilium morphogenesis (GO:0060271);; Biological Process: Kupffer's vesicle development (GO:0070121);;	--	--	[UT]	Intracellular trafficking, secretion, and vesicular transport;; Signal transduction mechanisms	Protein unc-119 homolog B GN=si:dkey-117k10 OS=Danio rerio (Zebrafish) PE=1 SV=2	--	--	Unc-119 homolog [Dicentrarchus labrax]
EVM0020316	--	--	--	--	--	[U]	Intracellular trafficking, secretion, and vesicular transport	Intersectin-1 GN=itsn1 OS=Xenopus laevis (African clawed frog) PE=1 SV=1	--	--	PREDICTED: ralBP1-associated Eps domain-containing protein 2 [Stegastes partitus]
EVM0012979	[R]	General function prediction only	Biological Process: glutamine metabolic process (GO:0006541);; Molecular Function: omega peptidase activity (GO:0008242);;	K01307|0|ola:101161409|gamma-glutamyl hydrolase-like; K01307 gamma-glutamyl hydrolase [EC:3.4.19.9] (A)	Folate biosynthesis (ko00790)	[H]	Coenzyme transport and metabolism	--	--	--	PREDICTED: gamma-glutamyl hydrolase-like [Larimichthys crocea]
EVM0006839	[R]	General function prediction only	Molecular Function: nucleotide binding (GO:0000166);; Molecular Function: nucleic acid binding (GO:0003676);; Cellular Component: U12-type spliceosomal complex (GO:0005689);;	K12831|2.40292e-157|amj:102573956|SF3B4; splicing factor 3b, subunit 4, 49kDa; K12831 splicing factor 3B subunit 4 (A)	Spliceosome (ko03040)	[A]	RNA processing and modification	Polyadenylate-binding protein 1-A GN=pabpc1-a OS=Xenopus laevis (African clawed frog) PE=1 SV=3	--	--	PREDICTED: splicing factor 3B subunit 4 [Alligator mississippiensis]
EVM0018247	--	--	Biological Process: cell wall macromolecule catabolic process (GO:0016998);;	--	--	--	--	LysM and putative peptidoglycan-binding domain-containing protein 2 GN=lysmd2 OS=Danio rerio (Zebrafish) PE=2 SV=1	--	--	PREDICTED: lysM and putative peptidoglycan-binding domain-containing protein 2 [Stegastes partitus]
EVM0005847	[C]	Energy production and conversion	Biological Process: glycerol metabolic process (GO:0006071);; Biological Process: lipid metabolic process (GO:0006629);; Molecular Function: glycerophosphodiester phosphodiesterase activity (GO:0008889);;	--	--	[C]	Energy production and conversion	Glycerophosphodiester phosphodiesterase domain-containing protein 5 GN=GDPD5 OS=Gallus gallus (Chicken) PE=1 SV=1	--	--	PREDICTED: glycerophosphodiester phosphodiesterase 1 [Larimichthys crocea]
EVM0022865	--	--	--	--	--	--	--	Neoverrucotoxin subunit alpha OS=Synanceia verrucosa (Reef stonefish) PE=1 SV=1	--	--	PREDICTED: NACHT, LRR and PYD domains-containing protein 3-like isoform X1 [Stegastes partitus]
EVM0003320	--	--	--	--	--	[R]	General function prediction only	Protein tweety homolog 2-like GN=ttyh2l OS=Danio rerio (Zebrafish) PE=2 SV=1	--	--	PREDICTED: protein tweety homolog 2-like [Larimichthys crocea]
EVM0004945	--	--	Molecular Function: microtubule motor activity (GO:0003777);; Molecular Function: ATP binding (GO:0005524);; Biological Process: ATP catabolic process (GO:0006200);; Biological Process: microtubule-based movement (GO:0007018);; Molecular Function: ATPase activity (GO:0016887);; Cellular Component: dynein complex (GO:0030286);;	K10413|0|xma:102224928|cytoplasmic dynein 1 heavy chain 1-like; K10413 dynein heavy chain 1, cytosolic (A)	Phagosome (ko04145);; Salmonella infection (ko05132)	[Z]	Cytoskeleton	--	--	--	PREDICTED: cytoplasmic dynein 1 heavy chain 1 [Stegastes partitus]
EVM0012247	--	--	--	--	--	--	--	--	--	--	PREDICTED: EMILIN-1-like isoform X3 [Oreochromis niloticus]
EVM0004806	[J]	Translation, ribosomal structure and biogenesis	Molecular Function: aminopeptidase activity (GO:0004177);; Biological Process: proteolysis (GO:0006508);; Molecular Function: metalloexopeptidase activity (GO:0008235);; Biological Process: cellular process (GO:0009987);; Molecular Function: metal ion binding (GO:0046872);;	K01265|0|ola:101170385|methionine aminopeptidase 2-like; K01265 methionyl aminopeptidase [EC:3.4.11.18] (A)	--	[R]	General function prediction only	--	--	--	PREDICTED: methionine aminopeptidase 2 [Stegastes partitus]
EVM0010810	[F]	Nucleotide transport and metabolism	Molecular Function: magnesium ion binding (GO:0000287);; Molecular Function: hypoxanthine phosphoribosyltransferase activity (GO:0004422);; Cellular Component: cytosol (GO:0005829);; Biological Process: purine ribonucleoside salvage (GO:0006166);; Biological Process: adenine salvage (GO:0006168);; Biological Process: guanine salvage (GO:0006178);; Biological Process: GMP salvage (GO:0032263);; Bi…	K00760|1.00838e-146|xma:102225914|hypoxanthine-guanine phosphoribosyltransferase-like; K00760 hypoxanthine phosphoribosyltransferase [EC:2.4.2.8] (A)	Purine metabolism (ko00230);; Drug metabolism - other enzymes (ko00983)	[F]	Nucleotide transport and metabolism	Hypoxanthine-guanine phosphoribosyltransferase GN=HPRT1 OS=Gallus gallus (Chicken) PE=2 SV=1	--	--	PREDICTED: hypoxanthine-guanine phosphoribosyltransferase [Poecilia reticulata]
EVM0006644	[R]	General function prediction only	Molecular Function: oligosaccharyl transferase activity (GO:0004576);; Biological Process: protein glycosylation (GO:0006486);; Cellular Component: membrane (GO:0016020);;	K07151|0|mze:101465204|dolichyl-diphosphooligosaccharide--protein glycosyltransferase subunit STT3B-like; K07151 dolichyl-diphosphooligosaccharide--protein glycosyltransferase [EC:2.4.99.18] (A)	N-Glycan biosynthesis (ko00510);; Protein processing in endoplasmic reticulum (ko04141)	[O]	Posttranslational modification, protein turnover, chaperones	--	--	--	PREDICTED: dolichyl-diphosphooligosaccharide--protein glycosyltransferase subunit STT3B [Larimichthys crocea]
EVM0014316	--	--	Molecular Function: calcium ion binding (GO:0005509);; Biological Process: cell adhesion (GO:0007155);;	--	--	--	--	Oscutarin-C non-catalytic subunit light chain (Precursor) OS=Oxyuranus scutellatus (Coastal taipan) PE=1 SV=1	--	--	PREDICTED: EGF-like repeat and discoidin I-like domain-containing protein 3 [Larimichthys crocea]
EVM0014350	--	--	--	K14764|0|mze:101476382|protein SHQ1 homolog; K14764 protein SHQ1 (A)	--	[S]	Function unknown	Protein SHQ1 homolog GN=shq1 OS=Danio rerio (Zebrafish) PE=1 SV=1	--	--	PREDICTED: protein SHQ1 homolog [Larimichthys crocea]
EVM0020572	--	--	Molecular Function: Rab GTPase activator activity (GO:0005097);; Biological Process: positive regulation of Rab GTPase activity (GO:0032851);;	--	--	[U]	Intracellular trafficking, secretion, and vesicular transport	Growth hormone-regulated TBC protein 1-A GN=grtp1a OS=Danio rerio (Zebrafish) PE=2 SV=1	--	--	PREDICTED: growth hormone-regulated TBC protein 1 [Stegastes partitus]
EVM0015343	--	--	Molecular Function: calcium ion binding (GO:0005509);; Biological Process: Notch signaling pathway (GO:0007219);; Biological Process: multicellular organismal development (GO:0007275);; Cellular Component: integral component of membrane (GO:0016021);;	K06051|0|mze:101481403|delta-like protein 4-like; K06051 delta (A)	Notch signaling pathway (ko04330)	[T]	Signal transduction mechanisms	Delta-like protein D (Precursor) GN=dld OS=Danio rerio (Zebrafish) PE=1 SV=2	--	--	PREDICTED: delta-like protein 4 [Stegastes partitus]
EVM0000813	--	--	Molecular Function: sequence-specific DNA binding transcription factor activity (GO:0003700);; Biological Process: regulation of transcription, DNA-templated (GO:0006355);; Molecular Function: sequence-specific DNA binding (GO:0043565);;	--	--	[K]	Transcription	Nuclear factor interleukin-3-regulated protein GN=nfil3 OS=Xenopus tropicalis (Western clawed frog) PE=2 SV=1	--	--	PREDICTED: uncharacterized protein LOC104921934 [Larimichthys crocea]
EVM0008828	[O]	Posttranslational modification, protein turnover, chaperones	Molecular Function: serine-type endopeptidase inhibitor activity (GO:0004867);; Biological Process: response to chemical (GO:0042221);;	K03911|0|tru:101067648|antithrombin-III-like; K03911 antithrombin III (A)	--	[V]	Defense mechanisms	Leukocyte elastase inhibitor GN=serpinb1 OS=Xenopus laevis (African clawed frog) PE=2 SV=1	--	--	PREDICTED: antithrombin-III [Stegastes partitus]
EVM0000502	--	--	Molecular Function: serotonin receptor activity (GO:0004993);; Cellular Component: integral component of plasma membrane (GO:0005887);; Biological Process: serotonin receptor signaling pathway (GO:0007210);; Biological Process: synaptic transmission (GO:0007268);; Biological Process: regulation of appetite (GO:0032098);;	K04160|0|ola:101173638|5-hydroxytryptamine receptor 4-like; K04160 5-hydroxytryptamine receptor 4 (A)	Calcium signaling pathway (ko04020);; Neuroactive ligand-receptor interaction (ko04080)	[R]	General function prediction only	D(1)-like dopamine receptor GN=d14 OS=Takifugu rubripes (Japanese pufferfish) PE=3 SV=1	--	--	PREDICTED: 5-hydroxytryptamine receptor 4 [Cynoglossus semilaevis]
EVM0001146	--	--	--	--	--	--	--	Thyroid hormone-induced protein B (Precursor) OS=Xenopus laevis (African clawed frog) PE=2 SV=2	--	--	PREDICTED: MAM and LDL-receptor class A domain-containing protein 1 [Stegastes partitus]
Trachinotus_ovatus_newGene_21354	--	--	--	K04854|8.58016e-37|tru:101077833|voltage-dependent T-type calcium channel subunit alpha-1H-like; K04854 voltage-dependent calcium channel T type alpha-1G (A)	MAPK signaling pathway (ko04010);; Calcium signaling pathway (ko04020)	[PT]	Inorganic ion transport and metabolism;; Signal transduction mechanisms	--	P	Inorganic ion transport and metabolism	PREDICTED: voltage-dependent T-type calcium channel subunit alpha-1H-like [Takifugu rubripes]
EVM0023043	--	--	--	--	--	--	--	--	--	--	unnamed protein product [Tetraodon nigroviridis]
EVM0006855	[M]	Cell wall/membrane/envelope biogenesis	Cellular Component: integral component of membrane (GO:0016021);;	--	--	[T]	Signal transduction mechanisms	--	--	--	PREDICTED: protein-cysteine N-palmitoyltransferase HHAT isoform X1 [Larimichthys crocea]
EVM0000695	--	--	Cellular Component: integral component of membrane (GO:0016021);; Biological Process: vesicle-mediated transport (GO:0016192);;	--	--	[U]	Intracellular trafficking, secretion, and vesicular transport	--	--	--	PREDICTED: vesicle transport protein SFT2A [Larimichthys crocea]
EVM0019443	[TZDR]	Signal transduction mechanisms;; Cytoskeleton;; Cell cycle control, cell division, chromosome partitioning;; General function prediction only	Molecular Function: calcium ion binding (GO:0005509);;	--	--	[T]	Signal transduction mechanisms	Hippocalcin-like protein 1 GN=hpcal1 OS=Xenopus tropicalis (Western clawed frog) PE=2 SV=1	--	--	PREDICTED: Kv channel-interacting protein 1-like isoform X1 [Larimichthys crocea]
EVM0005859	[R]	General function prediction only	Molecular Function: nucleic acid binding (GO:0003676);; Cellular Component: nucleus (GO:0005634);; Molecular Function: metal ion binding (GO:0046872);;	--	--	[R]	General function prediction only	Oocyte zinc finger protein XlCOF6 (Fragment) OS=Xenopus laevis (African clawed frog) PE=3 SV=1	--	--	PREDICTED: zinc finger and BTB domain-containing protein 49 [Larimichthys crocea]
EVM0021481	--	--	--	--	--	[T]	Signal transduction mechanisms	Protogenin A (Precursor) OS=Danio rerio (Zebrafish) PE=2 SV=1	--	--	PREDICTED: immunoglobulin superfamily DCC subclass member 4-like [Stegastes partitus]
EVM0015676	--	--	Molecular Function: receptor activity (GO:0004872);; Cellular Component: integral component of membrane (GO:0016021);;	--	--	--	--	--	--	--	PREDICTED: anthrax toxin receptor 2-like [Larimichthys crocea]
EVM0014641	--	--	--	--	--	--	--	Rab effector MyRIP GN=myrip OS=Danio rerio (Zebrafish) PE=1 SV=1	--	--	PREDICTED: rab effector MyRIP [Stegastes partitus]
EVM0019158	--	--	--	K17477|0|mze:101473631|FERM, RhoGEF and pleckstrin domain-containing protein 1-like; K17477 FERM, RhoGEF and pleckstrin domain-containing protein 1 (A)	--	[T]	Signal transduction mechanisms	FERM, RhoGEF and pleckstrin domain-containing protein 1 GN=FARP1 OS=Gallus gallus (Chicken) PE=1 SV=2	--	--	PREDICTED: FERM, RhoGEF and pleckstrin domain-containing protein 1 isoform X1 [Stegastes partitus]
EVM0019459	[IQR]	Lipid transport and metabolism;; Secondary metabolites biosynthesis, transport and catabolism;; General function prediction only	Molecular Function: oxidoreductase activity (GO:0016491);; Biological Process: oxidation-reduction process (GO:0055114);;	--	--	[Q]	Secondary metabolites biosynthesis, transport and catabolism	WW domain-containing oxidoreductase GN=WWOX OS=Gallus gallus (Chicken) PE=2 SV=2	--	--	PREDICTED: retinol dehydrogenase 12-like isoform X1 [Stegastes partitus]
EVM0020669	[F]	Nucleotide transport and metabolism	Molecular Function: AMP deaminase activity (GO:0003876);; Biological Process: IMP biosynthetic process (GO:0006188);;	K01490|0|tru:101065908|AMP deaminase 3-like; K01490 AMP deaminase [EC:3.5.4.6] (A)	Purine metabolism (ko00230)	[F]	Nucleotide transport and metabolism	--	--	--	PREDICTED: AMP deaminase 3-like isoform X1 [Larimichthys crocea]
EVM0016130	--	--	Molecular Function: zinc ion binding (GO:0008270);;	K15694|0|mze:101480214|E3 ubiquitin-protein ligase RNF43-like; K15694 RING finger protein 43 (A)	--	[O]	Posttranslational modification, protein turnover, chaperones	E3 ubiquitin-protein ligase ZNRF3 (Precursor) GN=znrf3 OS=Xenopus laevis (African clawed frog) PE=2 SV=1	--	--	PREDICTED: E3 ubiquitin-protein ligase RNF43 [Stegastes partitus]
EVM0020593	--	--	Molecular Function: carbohydrate binding (GO:0030246);;	K06560|0|ola:101161518|macrophage mannose receptor 1-like; K06560 mannose receptor, C type (A)	Phagosome (ko04145)	[TV]	Signal transduction mechanisms;; Defense mechanisms	Snaclec agkicetin-C subunit beta (Precursor) OS=Deinagkistrodon acutus (Hundred-pace snake) PE=1 SV=1	--	--	Macrophage mannose receptor 1 [Dicentrarchus labrax]
EVM0001732	--	--	Molecular Function: calcium ion binding (GO:0005509);; Cellular Component: integral component of membrane (GO:0016021);; Biological Process: transmembrane transport (GO:0055085);;	K14684|0|mze:101466476|calcium-binding mitochondrial carrier protein SCaMC-1-like; K14684 solute carrier family 25 (mitochondrial phosphate transporter), member 23/24/25/41 (A)	--	[F]	Nucleotide transport and metabolism	Calcium-binding mitochondrial carrier protein SCaMC-1 GN=slc25a24 OS=Xenopus tropicalis (Western clawed frog) PE=2 SV=1	--	--	PREDICTED: calcium-binding mitochondrial carrier protein SCaMC-1-like isoform X1 [Larimichthys crocea]
EVM0012900	--	--	Molecular Function: sequence-specific DNA binding transcription factor activity (GO:0003700);; Cellular Component: nucleus (GO:0005634);; Biological Process: regulation of transcription, DNA-templated (GO:0006355);; Molecular Function: sequence-specific DNA binding (GO:0043565);;	K09320|2.33566e-87|tru:101061481|eve1; homeobox protein XHOX-3-like; K09320 homeobox even-skipped homolog protein (A)	--	[K]	Transcription	Homeobox protein XHOX-3 GN=xhox3 OS=Xenopus laevis (African clawed frog) PE=2 SV=1	--	--	PREDICTED: homeobox even-skipped homolog protein 1-like [Larimichthys crocea]
EVM0017459	--	--	Molecular Function: dolichyl-phosphate-mannose-protein mannosyltransferase activity (GO:0004169);; Cellular Component: membrane (GO:0016020);; Biological Process: protein O-linked mannosylation (GO:0035269);;	K00728|0|mze:101479092|protein O-mannosyl-transferase 2-like; K00728 dolichyl-phosphate-mannose-protein mannosyltransferase [EC:2.4.1.109] (A)	Other types of O-glycan biosynthesis (ko00514)	[O]	Posttranslational modification, protein turnover, chaperones	--	--	--	PREDICTED: protein O-mannosyl-transferase 2 [Notothenia coriiceps]
EVM0023454	--	--	--	K03945|4.57849e-39|tru:101079005|NADH dehydrogenase [ubiquinone] 1 alpha subcomplex subunit 1-like; K03945 NADH dehydrogenase (ubiquinone) 1 alpha subcomplex subunit 1 (A)	Oxidative phosphorylation (ko00190)	--	--	--	--	--	NADH dehydrogenase 1 alpha subcomplex subunit 1 [Anoplopoma fimbria]
EVM0022137	[V]	Defense mechanisms	Molecular Function: ATP binding (GO:0005524);; Biological Process: ATP catabolic process (GO:0006200);; Molecular Function: ATPase activity (GO:0016887);;	K05644|0|mze:101466350|retinal-specific ATP-binding cassette transporter-like; K05644 ATP-binding cassette, subfamily A (ABC1), member 4 (A)	ABC transporters (ko02010)	[IR]	Lipid transport and metabolism;; General function prediction only	ATP-binding cassette sub-family B member 8, mitochondrial (Precursor) GN=abcb8 OS=Xenopus tropicalis (Western clawed frog) PE=2 SV=1	--	--	PREDICTED: retinal-specific ATP-binding cassette transporter-like isoform X2 [Oreochromis niloticus]
EVM0021663	[R]	General function prediction only	--	K17199|0|mze:101481136|ras and EF-hand domain-containing protein-like; K17199 Ras and EF-hand domain-containing protein (A)	--	--	--	EF-hand calcium-binding domain-containing protein 4A GN=cracr2b OS=Danio rerio (Zebrafish) PE=2 SV=2	--	--	PREDICTED: ras and EF-hand domain-containing protein-like [Stegastes partitus]
EVM0003287	--	--	--	--	--	--	--	WD repeat-containing protein C2orf44 homolog OS=Danio rerio (Zebrafish) PE=2 SV=2	--	--	PREDICTED: WD repeat-containing protein C2orf44 homolog [Stegastes partitus]
EVM0013301	--	--	Molecular Function: nucleic acid binding (GO:0003676);; Biological Process: RNA processing (GO:0006396);; Biological Process: response to virus (GO:0009615);; Cellular Component: ribonucleoprotein complex (GO:0030529);;	K15047|0|mze:101471894|heterogeneous nuclear ribonucleoprotein U-like protein 1-like; K15047 heterogeneous nuclear ribonucleoprotein U-like protein 1 (A)	--	[A]	RNA processing and modification	ATP-dependent RNA helicase DDX1 GN=ddx1 OS=Xenopus tropicalis (Western clawed frog) PE=2 SV=1	--	--	PREDICTED: heterogeneous nuclear ribonucleoprotein U-like protein 1 [Stegastes partitus]
EVM0002995	[C]	Energy production and conversion	Molecular Function: voltage-gated potassium channel activity (GO:0005249);; Cellular Component: cytoplasm (GO:0005737);; Cellular Component: integral component of membrane (GO:0016021);; Biological Process: regulation of ion transmembrane transport (GO:0034765);; Biological Process: potassium ion transmembrane transport (GO:0071805);;	K04882|0|ola:101174282|voltage-gated potassium channel subunit beta-1-like; K04882 potassium voltage-gated channel Shaker-related subfamily A, beta member 1 (A)	--	[C]	Energy production and conversion	Voltage-gated potassium channel subunit beta-1 GN=KCNAB1 OS=Gallus gallus (Chicken) PE=2 SV=1	--	--	PREDICTED: voltage-gated potassium channel subunit beta-1 isoform X1 [Stegastes partitus]
EVM0012458	--	--	Molecular Function: sulfotransferase activity (GO:0008146);; Cellular Component: integral component of membrane (GO:0016021);;	K03193|3.06107e-135|tru:101078402|uronyl 2-sulfotransferase-like; K03193 dermatan/chondrotin sulfate uronyl 2-O-sulfotransferase UST [EC:2.8.2.-] (A)	Glycosaminoglycan biosynthesis - chondroitin sulfate / dermatan sulfate (ko00532)	[O]	Posttranslational modification, protein turnover, chaperones	Heparan sulfate 2-O-sulfotransferase 1 GN=hs2st1 OS=Xenopus laevis (African clawed frog) PE=2 SV=1	--	--	PREDICTED: uronyl 2-sulfotransferase [Larimichthys crocea]
EVM0007537	--	--	--	--	--	--	--	UPF0562 protein C7orf55 homolog OS=Xenopus tropicalis (Western clawed frog) PE=3 SV=1	--	--	PREDICTED: UPF0562 protein C7orf55 homolog [Stegastes partitus]
EVM0003710	--	--	--	K02273|8.69882e-36|mze:101468214|cytochrome c oxidase subunit 8B, mitochondrial-like; K02273 cytochrome c oxidase subunit 8 (A)	Oxidative phosphorylation (ko00190);; Cardiac muscle contraction (ko04260)	--	--	--	--	--	PREDICTED: cytochrome c oxidase subunit 8B, mitochondrial-like [Oreochromis niloticus]
EVM0004969	--	--	--	--	--	--	--	--	--	--	PREDICTED: platelet receptor Gi24 [Larimichthys crocea]
EVM0010536	--	--	Biological Process: angiogenesis (GO:0001525);;	--	--	[R]	General function prediction only	Fibrinogen C domain-containing protein 1-B GN=fibcd1-b OS=Xenopus laevis (African clawed frog) PE=2 SV=1	--	--	PREDICTED: angiopoietin-related protein 2-like [Stegastes partitus]
EVM0021780	--	--	--	K08020|0|mze:101467019|rap guanine nucleotide exchange factor 6-like; K08020 Rap guanine nucleotide exchange factor 6 (A)	--	[T]	Signal transduction mechanisms	Ras-GEF domain-containing family member 1B GN=rasgef1b OS=Xenopus tropicalis (Western clawed frog) PE=2 SV=1	--	--	PREDICTED: rap guanine nucleotide exchange factor 6 isoform X2 [Stegastes partitus]
EVM0011777	[I]	Lipid transport and metabolism	Molecular Function: ligase activity (GO:0016874);;	K01969|0|tru:101076781|methylcrotonoyl-CoA carboxylase beta chain, mitochondrial-like; K01969 3-methylcrotonyl-CoA carboxylase beta subunit [EC:6.4.1.4] (A)	Valine, leucine and isoleucine degradation (ko00280)	[EI]	Amino acid transport and metabolism;; Lipid transport and metabolism	--	--	--	PREDICTED: methylcrotonoyl-CoA carboxylase beta chain, mitochondrial [Larimichthys crocea]
EVM0005403	[R]	General function prediction only	Molecular Function: nucleic acid binding (GO:0003676);; Cellular Component: nucleus (GO:0005634);; Molecular Function: metal ion binding (GO:0046872);;	K10488|0|mze:101486871|zinc finger and BTB domain-containing protein 1-like; K10488 zinc finger and BTB domain-containing protein 1 (A)	--	[R]	General function prediction only	Zinc finger protein 652-A GN=znf652-a OS=Xenopus laevis (African clawed frog) PE=2 SV=1	--	--	PREDICTED: zinc finger and BTB domain-containing protein 1 [Stegastes partitus]
EVM0023116	--	--	--	K05201|0|mze:101475970|glutamate receptor ionotropic, kainate 1-like; K05201 glutamate receptor, ionotropic kainate 1 (A)	Neuroactive ligand-receptor interaction (ko04080)	[PET]	Inorganic ion transport and metabolism;; Amino acid transport and metabolism;; Signal transduction mechanisms	Glutamate receptor ionotropic, kainate 2 (Fragment) GN=grik2 OS=Xenopus laevis (African clawed frog) PE=2 SV=1	--	--	PREDICTED: glutamate receptor ionotropic, kainate 1-like isoform X2 [Oreochromis niloticus]
EVM0011062	--	--	Cellular Component: integral component of plasma membrane (GO:0005887);; Biological Process: chloride transport (GO:0006821);; Biological Process: central nervous system development (GO:0007417);; Molecular Function: glycine binding (GO:0016594);; Molecular Function: extracellular-glycine-gated chloride channel activity (GO:0016934);; Molecular Function: transmitter-gated ion channel activity (GO…	K05271|0|mze:101466695|glycine receptor subunit alpha-4-like; K05271 glycine receptor alpha-4 (A)	--	[T]	Signal transduction mechanisms	Glycine receptor subunit alphaZ1 (Precursor) GN=glra1 OS=Danio rerio (Zebrafish) PE=2 SV=1	--	--	PREDICTED: glycine receptor subunit alpha-2-like isoform X1 [Poecilia reticulata]
EVM0008886	--	--	--	K07377|0|mze:101465380|neurexin-1a-like; K07377 neurexin (A)	Cell adhesion molecules (CAMs) (ko04514)	[T]	Signal transduction mechanisms	Neurexin-1a (Precursor) GN=nrxn1a OS=Danio rerio (Zebrafish) PE=2 SV=1	--	--	PREDICTED: neurexin-1-beta isoform X4 [Poecilia reticulata]
EVM0010355	[KL]	Transcription;; Replication, recombination and repair	Molecular Function: DNA binding (GO:0003677);; Molecular Function: helicase activity (GO:0004386);; Molecular Function: ATP binding (GO:0005524);; Molecular Function: zinc ion binding (GO:0008270);;	K15173|0|mze:101468075|transcription termination factor 2-like; K15173 transcription termination factor 2 [EC:3.6.4.-] (A)	--	[KL]	Transcription;; Replication, recombination and repair	DNA repair and recombination protein RAD54B GN=RAD54B OS=Gallus gallus (Chicken) PE=2 SV=1	--	--	PREDICTED: transcription termination factor 2 [Stegastes partitus]
EVM0008260	--	--	Molecular Function: transcription regulatory region sequence-specific DNA binding (GO:0000976);; Biological Process: type B pancreatic cell differentiation (GO:0003309);; Biological Process: pancreatic A cell differentiation (GO:0003310);; Molecular Function: sequence-specific DNA binding transcription factor activity (GO:0003700);; Cellular Component: nucleus (GO:0005634);; Biological Process: r…	K09350|0|mze:101472058|homeobox protein Nkx-6.2-like; K09350 homeobox protein Nkx-6.2 (A)	--	[K]	Transcription	Homeobox protein Nkx-6.3 GN=nkx6-3 OS=Xenopus laevis (African clawed frog) PE=2 SV=1	--	--	PREDICTED: homeobox protein Nkx-6.2 [Stegastes partitus]
EVM0021836	--	--	--	--	--	[T]	Signal transduction mechanisms	Rho GTPase-activating protein 15 GN=ARHGAP15 OS=Gallus gallus (Chicken) PE=2 SV=1	--	--	PREDICTED: rho GTPase-activating protein 27-like isoform X2 [Stegastes partitus]
EVM0007471	--	--	Biological Process: formation of translation preinitiation complex (GO:0001731);; Molecular Function: translation initiation factor activity (GO:0003743);; Cellular Component: eukaryotic translation initiation factor 3 complex (GO:0005852);; Biological Process: regulation of translational initiation (GO:0006446);; Biological Process: brain development (GO:0007420);; Biological Process: heart deve…	K03247|0|mze:101478558|eukaryotic translation initiation factor 3 subunit H-like; K03247 translation initiation factor 3 subunit H (A)	RNA transport (ko03013)	[J]	Translation, ribosomal structure and biogenesis	Eukaryotic translation initiation factor 3 subunit H {ECO:0000255|HAMAP-Rule:MF_03007} GN=eif3h OS=Salmo salar (Atlantic salmon) PE=2 SV=1	--	--	PREDICTED: eukaryotic translation initiation factor 3 subunit H isoform X1 [Stegastes partitus]
EVM0000488	[R]	General function prediction only	Molecular Function: GTP binding (GO:0005525);; Cellular Component: Golgi apparatus (GO:0005794);; Biological Process: small GTPase mediated signal transduction (GO:0007264);; Biological Process: protein transport (GO:0015031);; Biological Process: vesicle-mediated transport (GO:0016192);;	K07938|5.792e-131|pbi:103052434|ARF3; ADP-ribosylation factor 3; K07938 ADP-ribosylation factor 3 (A)	Endocytosis (ko04144)	[U]	Intracellular trafficking, secretion, and vesicular transport	ADP-ribosylation factor 3 GN=arf3 OS=Takifugu rubripes (Japanese pufferfish) PE=3 SV=2	--	--	PREDICTED: ADP-ribosylation factor 3-like isoform X1 [Oreochromis niloticus]
EVM0016236	[RTKL]	General function prediction only;; Signal transduction mechanisms;; Transcription;; Replication, recombination and repair	--	K08789|8.9959e-133|ola:101161507|microtubule-associated serine/threonine-protein kinase 3-like; K08789 microtubule-associated serine/threonine kinase [EC:2.7.11.1] (A)	--	[TR]	Signal transduction mechanisms;; General function prediction only	Microtubule-associated serine/threonine-protein kinase 3 GN=mast3 OS=Xenopus laevis (African clawed frog) PE=2 SV=1	--	--	PREDICTED: microtubule-associated serine/threonine-protein kinase 3, partial [Phalacrocorax carbo]
EVM0011788	[R]	General function prediction only	Molecular Function: acid phosphatase activity (GO:0003993);; Cellular Component: extracellular region (GO:0005576);; Biological Process: dephosphorylation (GO:0016311);; Molecular Function: metal ion binding (GO:0046872);;	--	--	[G]	Carbohydrate transport and metabolism	Iron/zinc purple acid phosphatase-like protein (Precursor) GN=papl OS=Danio rerio (Zebrafish) PE=2 SV=1	--	--	PREDICTED: iron/zinc purple acid phosphatase-like protein [Stegastes partitus]
EVM0002179	[J]	Translation, ribosomal structure and biogenesis	Biological Process: pseudouridine synthesis (GO:0001522);; Molecular Function: RNA binding (GO:0003723);; Biological Process: tRNA processing (GO:0008033);; Molecular Function: pseudouridine synthase activity (GO:0009982);;	K01855|0|mze:101470046|tRNA pseudouridine(38/39) synthase-like; K01855 tRNA pseudouridine38/39 synthase [EC:5.4.99.45] (A)	--	[J]	Translation, ribosomal structure and biogenesis	--	--	--	PREDICTED: tRNA pseudouridine(38/39) synthase [Larimichthys crocea]
EVM0003125	[L]	Replication, recombination and repair	Biological Process: nuclear-transcribed mRNA catabolic process, nonsense-mediated decay (GO:0000184);; Molecular Function: DNA binding (GO:0003677);; Molecular Function: helicase activity (GO:0004386);; Molecular Function: ATP binding (GO:0005524);; Cellular Component: cytoplasm (GO:0005737);; Molecular Function: zinc ion binding (GO:0008270);; Biological Process: embryo development (GO:0009790);;	K14326|0|mze:101486461|regulator of nonsense transcripts 1-like; K14326 regulator of nonsense transcripts 1 [EC:3.6.4.-] (A)	RNA transport (ko03013);; mRNA surveillance pathway (ko03015)	[A]	RNA processing and modification	Putative regulator of nonsense transcripts 1 GN=rent1 OS=Takifugu rubripes (Japanese pufferfish) PE=3 SV=1	--	--	PREDICTED: regulator of nonsense transcripts 1-like isoform X1 [Oreochromis niloticus]
EVM0013504	--	--	--	--	--	[TV]	Signal transduction mechanisms;; Defense mechanisms	Ladderlectin (Precursor) OS=Oncorhynchus mykiss (Rainbow trout) PE=1 SV=2	--	--	PREDICTED: macrophage mannose receptor 1-like [Larimichthys crocea]
EVM0000138	[T]	Signal transduction mechanisms	--	K07817|0|mze:101482762|receptor-type tyrosine-protein phosphatase N2-like; K07817 receptor-type tyrosine-protein phosphatase N [EC:3.1.3.48] (A)	--	[T]	Signal transduction mechanisms	Receptor-type tyrosine-protein phosphatase F (Precursor) GN=ptprf OS=Danio rerio (Zebrafish) PE=2 SV=1	--	--	PREDICTED: receptor-type tyrosine-protein phosphatase N2-like [Oreochromis niloticus]
EVM0018116	--	--	--	--	--	--	--	Bardet-Biedl syndrome 12 protein homolog GN=bbs12 OS=Xenopus laevis (African clawed frog) PE=2 SV=1	--	--	PREDICTED: Bardet-Biedl syndrome 12 protein [Larimichthys crocea]
EVM0011018	--	--	--	--	--	--	--	--	--	--	PREDICTED: sickle tail protein homolog isoform X4 [Stegastes partitus]
EVM0001312	[RTKL]	General function prediction only;; Signal transduction mechanisms;; Transcription;; Replication, recombination and repair	Molecular Function: protein serine/threonine kinase activity (GO:0004674);; Molecular Function: ATP binding (GO:0005524);; Biological Process: protein phosphorylation (GO:0006468);; Biological Process: signal transduction (GO:0007165);;	K04688|0|tru:101074350|ribosomal protein S6 kinase beta-1-like; K04688 p70 ribosomal S6 kinase [EC:2.7.11.1] (A)	ErbB signaling pathway (ko04012);; mTOR signaling pathway (ko04150);; TGF-beta signaling pathway (ko04350);; Insulin signaling pathway (ko04910)	[RT]	General function prediction only;; Signal transduction mechanisms	Ribosomal protein S6 kinase 2 beta OS=Xenopus laevis (African clawed frog) PE=2 SV=1	--	--	PREDICTED: ribosomal protein S6 kinase beta-1-like [Stegastes partitus]
EVM0010313	--	--	--	--	--	--	--	Sperm flagellar protein 1 GN=spef1 OS=Xenopus laevis (African clawed frog) PE=2 SV=1	--	--	PREDICTED: sperm flagellar protein 1 [Stegastes partitus]
EVM0001583	--	--	--	K08881|0|mze:101470651|transcription intermediary factor 1-alpha-like; K08881 tripartite motif-containing protein 24 [EC:6.3.2.19] (A)	--	[O]	Posttranslational modification, protein turnover, chaperones	E3 ubiquitin-protein ligase TRIM33 GN=trim33 OS=Xenopus laevis (African clawed frog) PE=1 SV=1	--	--	PREDICTED: E3 ubiquitin-protein ligase TRIM33-like [Stegastes partitus]
EVM0012476	--	--	--	--	--	--	--	--	--	--	PREDICTED: keratinocyte differentiation factor 1-like [Larimichthys crocea]
EVM0003210	[E]	Amino acid transport and metabolism	--	K00318|0|mze:101466578|proline dehydrogenase 1, mitochondrial-like; K00318 proline dehydrogenase [EC:1.5.-.-] (A)	Arginine and proline metabolism (ko00330)	[E]	Amino acid transport and metabolism	Probable proline dehydrogenase 2 GN=prodh2 OS=Xenopus laevis (African clawed frog) PE=2 SV=1	--	--	PREDICTED: proline dehydrogenase 1, mitochondrial-like isoform X1 [Larimichthys crocea]
EVM0014728	[R]	General function prediction only	Cellular Component: nucleus (GO:0005634);; Cellular Component: mitochondrial matrix (GO:0005759);; Biological Process: tRNA methylation (GO:0030488);; Molecular Function: tRNA (guanine(37)-N(1))-methyltransferase activity (GO:0052906);;	K15429|0|mze:101484282|tRNA (guanine(37)-N1)-methyltransferase-like; K15429 tRNA (guanine37-N1)-methyltransferase [EC:2.1.1.228] (A)	--	[A]	RNA processing and modification	tRNA (guanine(37)-N1)-methyltransferase {ECO:0000255|HAMAP-Rule:MF_03152} (Precursor) GN=trmt5 OS=Danio rerio (Zebrafish) PE=3 SV=1	--	--	PREDICTED: tRNA (guanine(37)-N1)-methyltransferase isoform X2 [Stegastes partitus]
EVM0012051	--	--	--	--	--	--	--	--	--	--	PREDICTED: coiled-coil domain-containing protein 138 [Stegastes partitus]
EVM0008124	--	--	Molecular Function: phospholipid binding (GO:0005543);;	--	--	--	--	--	--	--	PREDICTED: LOW QUALITY PROTEIN: signal-transducing adaptor protein 2-like [Stegastes partitus]
EVM0014593	--	--	Biological Process: mRNA splicing, via spliceosome (GO:0000398);; Cellular Component: spliceosomal complex (GO:0005681);;	K12863|8.6298e-79|ola:101157557|protein CWC15 homolog; K12863 protein CWC15 (A)	Spliceosome (ko03040)	[S]	Function unknown	Protein CWC15 homolog GN=cwc15 OS=Danio rerio (Zebrafish) PE=2 SV=1	--	--	PREDICTED: protein CWC15 homolog [Oryzias latipes]
EVM0005321	--	--	Molecular Function: kinase activity (GO:0016301);; Biological Process: phosphorylation (GO:0016310);;	--	--	[D]	Cell cycle control, cell division, chromosome partitioning	MOB-like protein phocein GN=MOB4 OS=Gallus gallus (Chicken) PE=2 SV=1	--	--	PREDICTED: MOB kinase activator 3A [Larimichthys crocea]
EVM0017474	--	--	Biological Process: cartilage condensation (GO:0001502);;	--	--	--	--	--	--	--	PREDICTED: protein FAM212A-like [Stegastes partitus]
EVM0015876	--	--	--	--	--	[K]	Transcription	--	--	--	PREDICTED: nuclear transcriptional regulator 1-like protein-like [Oreochromis niloticus]
EVM0008665	[RTKL]	General function prediction only;; Signal transduction mechanisms;; Transcription;; Replication, recombination and repair	Molecular Function: protein tyrosine kinase activity (GO:0004713);; Molecular Function: calcium ion binding (GO:0005509);; Molecular Function: ATP binding (GO:0005524);; Biological Process: protein phosphorylation (GO:0006468);; Biological Process: homophilic cell adhesion via plasma membrane adhesion molecules (GO:0007156);; Biological Process: branchiomeric skeletal muscle development (GO:00147…	K05126|0|tru:101070188|proto-oncogene tyrosine-protein kinase receptor Ret-like; K05126 proto-oncogene tyrosine-protein kinase Ret [EC:2.7.10.1] (A)	Endocytosis (ko04144)	[T]	Signal transduction mechanisms	Fibroblast growth factor receptor 2 (Precursor) GN=FGFR2 OS=Notophthalmus viridescens (Eastern newt) PE=2 SV=1	--	--	PREDICTED: proto-oncogene tyrosine-protein kinase receptor Ret [Stegastes partitus]
EVM0015697	[G]	Carbohydrate transport and metabolism	Molecular Function: magnesium ion binding (GO:0000287);; Molecular Function: pyruvate kinase activity (GO:0004743);; Biological Process: glycolytic process (GO:0006096);; Biological Process: phosphorylation (GO:0016310);; Molecular Function: potassium ion binding (GO:0030955);;	K00873|0|mze:101466927|pyruvate kinase muscle isozyme-like; K00873 pyruvate kinase [EC:2.7.1.40] (A)	Glycolysis / Gluconeogenesis (ko00010);; Purine metabolism (ko00230);; Pyruvate metabolism (ko00620);; Carbon metabolism (ko01200);; Biosynthesis of amino acids (ko01230)	[G]	Carbohydrate transport and metabolism	Pyruvate kinase PKM GN=PKM OS=Gallus gallus (Chicken) PE=2 SV=2	--	--	PREDICTED: pyruvate kinase muscle isozyme-like isoform X2 [Maylandia zebra]
EVM0016830	[R]	General function prediction only	Molecular Function: binding (GO:0005488);;	K09206|0|mze:101471378|Krueppel-like factor 5-like; K09206 krueppel-like factor 5 (A)	--	[R]	General function prediction only	Transcription factor Sp3 GN=SP3 OS=Gallus gallus (Chicken) PE=1 SV=1	--	--	PREDICTED: Krueppel-like factor 5 [Notothenia coriiceps]
EVM0004698	--	--	Cellular Component: Golgi apparatus (GO:0005794);; Cellular Component: membrane (GO:0016020);;	K12388|0|mze:101478643|sortilin-like; K12388 sortilin (A)	Lysosome (ko04142)	[R]	General function prediction only	Sortilin (Precursor) GN=sort1 OS=Danio rerio (Zebrafish) PE=2 SV=1	--	--	PREDICTED: sortilin isoform X2 [Stegastes partitus]
EVM0011304	[TZDR]	Signal transduction mechanisms;; Cytoskeleton;; Cell cycle control, cell division, chromosome partitioning;; General function prediction only	Molecular Function: calcium ion binding (GO:0005509);;	K12757|2.80071e-122|xma:102237517|myosin regulatory light polypeptide 9-like; K12757 myosin regulatory light chain 12 (A)	Focal adhesion (ko04510);; Tight junction (ko04530);; Regulation of actin cytoskeleton (ko04810)	[Z]	Cytoskeleton	Myosin regulatory light chain 2, smooth muscle minor isoform OS=Gallus gallus (Chicken) PE=2 SV=2	--	--	PREDICTED: myosin regulatory light chain 2, smooth muscle minor isoform-like [Larimichthys crocea]
EVM0022391	--	--	--	--	--	--	--	--	--	--	PREDICTED: uncharacterized protein LOC104930574 isoform X1 [Larimichthys crocea]
EVM0018328	[I]	Lipid transport and metabolism	Molecular Function: carboxylic ester hydrolase activity (GO:0004091);; Biological Process: metabolic process (GO:0008152);; Cellular Component: integral component of membrane (GO:0016021);;	K13616|0|mze:101467151|arylacetamide deacetylase-like; K13616 arylacetamide deacetylase [EC:3.1.1.3] (A)	--	[V]	Defense mechanisms	--	--	--	PREDICTED: arylacetamide deacetylase-like [Larimichthys crocea]
EVM0019100	--	--	--	--	--	--	--	--	--	--	PREDICTED: PC-esterase domain-containing protein 1A-like isoform X1 [Neolamprologus brichardi]
EVM0017437	--	--	Molecular Function: structural molecule activity (GO:0005198);; Biological Process: intracellular protein transport (GO:0006886);; Biological Process: vesicle-mediated transport (GO:0016192);; Cellular Component: clathrin coat of trans-Golgi network vesicle (GO:0030130);; Cellular Component: clathrin coat of coated pit (GO:0030132);;	K04645|9.77196e-111|ola:101175575|clathrin light chain B-like; K04645 clathrin light chain B (A)	Lysosome (ko04142);; Endocytosis (ko04144)	[U]	Intracellular trafficking, secretion, and vesicular transport	--	--	--	PREDICTED: clathrin light chain B isoform X3 [Stegastes partitus]
EVM0002485	--	--	Molecular Function: phospholipid binding (GO:0005543);; Biological Process: lipid transport (GO:0006869);;	--	--	[T]	Signal transduction mechanisms	Oxysterol-binding protein-related protein 9 GN=osbpl9 OS=Xenopus tropicalis (Western clawed frog) PE=2 SV=1	--	--	PREDICTED: oxysterol-binding protein-related protein 9 isoform X2 [Stegastes partitus]
Trachinotus_ovatus_newGene_24097	--	--	--	--	--	--	--	--	R	General function prediction only	PREDICTED: basement membrane-specific heparan sulfate proteoglycan core protein-like [Maylandia zebra]
EVM0019862	--	--	--	--	--	--	--	Zinc finger protein 395 GN=znf395 OS=Xenopus laevis (African clawed frog) PE=2 SV=1	--	--	PREDICTED: zinc finger protein 395 isoform X1 [Stegastes partitus]
EVM0015577	[Z]	Cytoskeleton	--	--	--	[TZ]	Signal transduction mechanisms;; Cytoskeleton	Protein-methionine sulfoxide oxidase mical1 GN=mical1 OS=Danio rerio (Zebrafish) PE=3 SV=1	--	--	PREDICTED: protein-methionine sulfoxide oxidase mical1-like [Stegastes partitus]
EVM0001986	--	--	Molecular Function: binding (GO:0005488);;	K18405|0|mze:101469824|RING finger protein 17-like; K18405 tudor domain-containing protein 1/4/6/7 (A)	--	[K]	Transcription	Tudor domain-containing protein 1 GN=tdrd1 OS=Oryzias latipes (Medaka fish) PE=2 SV=1	--	--	PREDICTED: RING finger protein 17 [Stegastes partitus]
EVM0003607	--	--	--	--	--	--	--	Protein CBFA2T3 GN=CBFA2T3 OS=Gallus gallus (Chicken) PE=2 SV=1	--	--	PREDICTED: protein CBFA2T3-like isoform X8 [Neolamprologus brichardi]
EVM0022131	--	--	--	K09562|0|xma:102234029|hsp70-binding protein 1-like; K09562 hsp70-interacting protein (A)	Protein processing in endoplasmic reticulum (ko04141)	[O]	Posttranslational modification, protein turnover, chaperones	Nucleotide exchange factor SIL1 (Precursor) GN=sil1 OS=Xenopus laevis (African clawed frog) PE=2 SV=1	--	--	PREDICTED: hsp70-binding protein 1 [Larimichthys crocea]
EVM0023533	[R]	General function prediction only	Cellular Component: intracellular (GO:0005622);; Biological Process: protein ubiquitination (GO:0016567);; Biological Process: intracellular signal transduction (GO:0035556);;	K10329|0|mze:101478371|ankyrin repeat and SOCS box protein 7-like; K10329 ankyrin repeat and SOCS box protein 7 (A)	--	[M]	Cell wall/membrane/envelope biogenesis	Serine/threonine-protein phosphatase 6 regulatory ankyrin repeat subunit B GN=ANKRD44 OS=Gallus gallus (Chicken) PE=2 SV=1	--	--	PREDICTED: ankyrin repeat and SOCS box protein 7-like [Neolamprologus brichardi]
EVM0016334	--	--	--	--	--	--	--	--	--	--	PREDICTED: thrombospondin-type laminin G domain and EAR repeat-containing protein [Larimichthys crocea]
EVM0018269	--	--	--	--	--	--	--	--	--	--	PREDICTED: uncharacterized protein LOC103354586 [Stegastes partitus]
EVM0006702	--	--	--	K12386|0|mze:101476768|cystinosin-like; K12386 cystinosin (A)	Lysosome (ko04142)	[E]	Amino acid transport and metabolism	--	--	--	PREDICTED: cystinosin [Stegastes partitus]
EVM0003015	--	--	Molecular Function: carbohydrate binding (GO:0030246);;	K06831|4.09771e-75|mze:101468553|galectin-3-like; K06831 galectin-3 (A)	--	[W]	Extracellular structures	Grifin GN=grifin OS=Danio rerio (Zebrafish) PE=1 SV=1	--	--	PREDICTED: galectin-3-like [Oreochromis niloticus]
EVM0018907	--	--	--	K11468|1.3648e-61|mze:101480430|YY1-associated factor 2-like; K11468 YY1-associated factor 2 (A)	--	[K]	Transcription	RING1 and YY1-binding protein A OS=Danio rerio (Zebrafish) PE=2 SV=1	--	--	PREDICTED: YY1-associated factor 2-like [Stegastes partitus]
EVM0011495	--	--	Molecular Function: structural molecule activity (GO:0005198);; Cellular Component: plasma membrane (GO:0005886);; Cellular Component: tight junction (GO:0005923);; Cellular Component: integral component of membrane (GO:0016021);;	K06087|8.10353e-128|mze:101466714|claudin-3-like; K06087 claudin (A)	Cell adhesion molecules (CAMs) (ko04514);; Tight junction (ko04530)	--	--	Claudin-like protein ZF-A89 GN=cldnd OS=Danio rerio (Zebrafish) PE=2 SV=1	--	--	PREDICTED: claudin-4-like [Cynoglossus semilaevis]
EVM0003286	[R]	General function prediction only	Molecular Function: nucleic acid binding (GO:0003676);; Molecular Function: metal ion binding (GO:0046872);;	--	--	[K]	Transcription	Myoneurin GN=mynn OS=Danio rerio (Zebrafish) PE=2 SV=1	--	--	PREDICTED: PR domain zinc finger protein 1-like isoform X2 [Larimichthys crocea]
EVM0016256	--	--	Molecular Function: inositol-1,4,5-trisphosphate 3-kinase activity (GO:0008440);;	K00911|0|mze:101475297|inositol-trisphosphate 3-kinase A-like; K00911 1D-myo-inositol-triphosphate 3-kinase [EC:2.7.1.127] (A)	Inositol phosphate metabolism (ko00562);; Calcium signaling pathway (ko04020);; Phosphatidylinositol signaling system (ko04070)	[I]	Lipid transport and metabolism	--	--	--	PREDICTED: inositol-trisphosphate 3-kinase A [Larimichthys crocea]
EVM0001442	[R]	General function prediction only	Biological Process: double-strand break repair via homologous recombination (GO:0000724);; Cellular Component: DNA replication factor A complex (GO:0005662);; Biological Process: replication fork processing (GO:0031297);; Cellular Component: FACT complex (GO:0035101);; Molecular Function: histone binding (GO:0042393);; Cellular Component: MCM complex (GO:0042555);;	K09257|0|mze:101472281|tonsoku-like protein-like; K09257 NF-kappa-B inhibitor-like protein 2 (A)	--	[R]	General function prediction only	Tonsoku-like protein GN=tonsl OS=Danio rerio (Zebrafish) PE=2 SV=1	--	--	PREDICTED: tonsoku-like protein-like [Maylandia zebra]
EVM0023324	[C]	Energy production and conversion	Molecular Function: pyruvate dehydrogenase activity (GO:0004738);; Molecular Function: dihydrolipoyllysine-residue acetyltransferase activity (GO:0004742);; Biological Process: acetyl-CoA biosynthetic process from pyruvate (GO:0006086);; Cellular Component: pyruvate dehydrogenase complex (GO:0045254);; Biological Process: detection of light stimulus involved in visual perception (GO:0050908);;	K00627|0|mze:101483518|dihydrolipoyllysine-residue acetyltransferase component of pyruvate dehydrogenase complex, mitochondrial-like; K00627 pyruvate dehydrogenase E2 component (dihydrolipoamide acetyltransferase) [EC:2.3.1.12] (A)	Glycolysis / Gluconeogenesis (ko00010);; Citrate cycle (TCA cycle) (ko00020);; Pyruvate metabolism (ko00620);; Carbon metabolism (ko01200)	[C]	Energy production and conversion	Dihydrolipoyllysine-residue succinyltransferase component of 2-oxoglutarate dehydrogenase complex, mitochondrial (Precursor; Fragment) GN=dlst OS=Takifugu rubripes (Japanese pufferfish) PE=3 SV=1	--	--	PREDICTED: dihydrolipoyllysine-residue acetyltransferase component of pyruvate dehydrogenase complex, mitochondrial [Stegastes partitus]
EVM0014171	--	--	Molecular Function: calcium ion binding (GO:0005509);; Cellular Component: extracellular region (GO:0005576);;	K05464|0|tru:101076739|growth arrest-specific protein 6-like; K05464 growth arrest-specific 6 (A)	--	--	--	Omicarin-C catalytic subunit heavy chain (Precursor) OS=Oxyuranus microlepidotus (Inland taipan) PE=2 SV=1	--	--	PREDICTED: growth arrest-specific protein 6 [Stegastes partitus]
EVM0005564	--	--	--	K04593|0|mze:101471113|latrophilin-2-like; K04593 latrophilin 2 (A)	--	[T]	Signal transduction mechanisms	Noelin (Precursor) GN=OLFM1 OS=Gallus gallus (Chicken) PE=2 SV=1	--	--	PREDICTED: latrophilin-2 [Larimichthys crocea]
EVM0016382	--	--	--	--	--	--	--	Myosin light chain kinase, smooth muscle, deglutamylated form GN=Mylk OS=Gallus gallus (Chicken) PE=1 SV=2	--	--	PREDICTED: CAVP-target protein [Larimichthys crocea]
EVM0020118	--	--	--	--	--	[R]	General function prediction only	--	--	--	PREDICTED: arrestin domain-containing protein 2 isoform X1 [Stegastes partitus]
EVM0016852	--	--	--	--	--	[S]	Function unknown	Phosphatidylcholine:ceramide cholinephosphotransferase 1 GN=SGMS1 OS=Gallus gallus (Chicken) PE=2 SV=2	--	--	PREDICTED: sphingomyelin synthase-related protein 1 isoform X1 [Stegastes partitus]
EVM0003879	--	--	Biological Process: dephosphorylation (GO:0016311);; Molecular Function: phosphatase activity (GO:0016791);;	K17616|0|xma:102217597|CTD small phosphatase-like protein 2-A-like; K17616 CTD small phosphatase-like protein 2 [EC:3.1.3.-] (A)	--	[K]	Transcription	CTD small phosphatase-like protein 2-A GN=ctdspl2a OS=Danio rerio (Zebrafish) PE=2 SV=1	--	--	PREDICTED: CTD small phosphatase-like protein 3 [Larimichthys crocea]
EVM0011035	[L]	Replication, recombination and repair	Molecular Function: nucleic acid binding (GO:0003676);; Molecular Function: helicase activity (GO:0004386);; Molecular Function: ATP binding (GO:0005524);;	--	--	[A]	RNA processing and modification	Putative pre-mRNA-splicing factor ATP-dependent RNA helicase DHX32 GN=dhx32 OS=Xenopus laevis (African clawed frog) PE=2 SV=1	--	--	PREDICTED: putative pre-mRNA-splicing factor ATP-dependent RNA helicase DHX32 [Larimichthys crocea]
EVM0013396	--	--	Cellular Component: extracellular region (GO:0005576);; Biological Process: immune response (GO:0006955);; Molecular Function: chemokine activity (GO:0008009);;	K05505|1.22828e-47|xma:102233259|growth-regulated alpha protein-like; K05505 C-X-C motif chemokine 1/2/3 (A)	Salmonella infection (ko05132)	--	--	Interleukin-8 (Precursor) GN=CXCL8 OS=Gallus gallus (Chicken) PE=2 SV=1	--	--	interleukin 8 isoform 1 [Oplegnathus fasciatus]
EVM0008574	--	--	Molecular Function: structural molecule activity (GO:0005198);; Cellular Component: tight junction (GO:0005923);; Cellular Component: integral component of membrane (GO:0016021);;	--	--	--	--	--	--	--	PREDICTED: claudin-4 [Larimichthys crocea]
EVM0018980	--	--	Biological Process: defense response to bacterium (GO:0042742);; Molecular Function: cysteine-type endopeptidase inhibitor activity involved in apoptotic process (GO:0043027);; Biological Process: negative regulation of apoptotic process (GO:0043066);; Biological Process: negative regulation of cysteine-type endopeptidase activity involved in apoptotic process (GO:0043154);; Biological Process: n…	--	--	--	--	Collagen alpha-1(X) chain (Precursor) GN=COL10A1 OS=Gallus gallus (Chicken) PE=1 SV=4	--	--	PREDICTED: complement C1q-like protein 2 [Notothenia coriiceps]
EVM0000956	--	--	--	K10053|0|mze:101478103|protein CBFA2T1-like; K10053 runt-related transcription factor 1; translocated to, 1 (A)	--	--	--	Protein CBFA2T3 GN=CBFA2T3 OS=Gallus gallus (Chicken) PE=2 SV=1	--	--	PREDICTED: protein CBFA2T1 isoform X3 [Stegastes partitus]
EVM0001046	--	--	Biological Process: potassium ion transport (GO:0006813);; Molecular Function: G-protein activated inward rectifier potassium channel activity (GO:0015467);; Cellular Component: integral component of membrane (GO:0016021);; Biological Process: regulation of ion transmembrane transport (GO:0034765);;	K05000|0|mze:101479839|G protein-activated inward rectifier potassium channel 2-like; K05000 potassium inwardly-rectifying channel subfamily J member 6 (A)	--	[P]	Inorganic ion transport and metabolism	G protein-activated inward rectifier potassium channel 1 GN=KCNJ3 OS=Gallus gallus (Chicken) PE=2 SV=1	--	--	PREDICTED: G protein-activated inward rectifier potassium channel 3 isoform X1 [Stegastes partitus]
EVM0017367	--	--	Molecular Function: structural molecule activity (GO:0005198);; Cellular Component: plasma membrane (GO:0005886);; Cellular Component: tight junction (GO:0005923);; Cellular Component: integral component of membrane (GO:0016021);;	K06087|1.7898e-165|tru:101071893|cldn8d; claudin-8-like; K06087 claudin (A)	Cell adhesion molecules (CAMs) (ko04514);; Tight junction (ko04530)	--	--	Claudin-like protein ZF-A89 GN=cldnd OS=Danio rerio (Zebrafish) PE=2 SV=1	--	--	PREDICTED: claudin-8-like [Stegastes partitus]
EVM0022961	--	--	Molecular Function: iron ion binding (GO:0005506);; Molecular Function: oxidoreductase activity, acting on paired donors, with incorporation or reduction of molecular oxygen, 2-oxoglutarate as one donor, and incorporation of one atom each of oxygen into both donors (GO:0016706);; Molecular Function: L-ascorbic acid binding (GO:0031418);; Biological Process: oxidation-reduction process (GO:0055114…	K09592|0|xma:102232168|egl nine homolog 1-like; K09592 hypoxia-inducible factor prolyl hydroxylase [EC:1.14.11.29] (A)	--	[T]	Signal transduction mechanisms	N-lysine methyltransferase SMYD2 GN=SMYD2 OS=Gallus gallus (Chicken) PE=3 SV=1	--	--	PREDICTED: egl nine homolog 1 isoform X1 [Stegastes partitus]
Trachinotus_ovatus_newGene_16079	--	--	--	--	--	--	--	--	--	--	TPA: putative transposase [Xenopus (Silurana) tropicalis]
EVM0016411	[J]	Translation, ribosomal structure and biogenesis	Biological Process: tRNA dihydrouridine synthesis (GO:0002943);; Molecular Function: double-stranded RNA binding (GO:0003725);; Molecular Function: protein kinase inhibitor activity (GO:0004860);; Cellular Component: mitochondrion (GO:0005739);; Biological Process: negative regulation of protein kinase activity (GO:0006469);; Molecular Function: tRNA dihydrouridine synthase activity (GO:0017150);…	K05543|0|mze:101468180|tRNA-dihydrouridine(20) synthase [NAD(P)+]-like; K05543 tRNA-dihydrouridine synthase 2 [EC:1.3.1.91] (A)	--	[J]	Translation, ribosomal structure and biogenesis	tRNA-dihydrouridine(47) synthase [NAD(P)(+)]-like GN=dus3l OS=Xenopus tropicalis (Western clawed frog) PE=2 SV=2	--	--	PREDICTED: tRNA-dihydrouridine(20) synthase [NAD(P)+]-like [Oreochromis niloticus]
EVM0002001	--	--	--	K10502|0|mze:101477249|zinc finger and BTB domain-containing protein 22-like; K10502 zinc finger and BTB domain-containing protein 22 (A)	--	[R]	General function prediction only	Zinc finger and BTB domain-containing protein 44 GN=zbtb44 OS=Xenopus tropicalis (Western clawed frog) PE=2 SV=1	--	--	PREDICTED: hypermethylated in cancer 2 protein-like [Larimichthys crocea]
EVM0006944	[R]	General function prediction only	Molecular Function: nucleic acid binding (GO:0003676);; Molecular Function: alanine-tRNA ligase activity (GO:0004813);; Molecular Function: ATP binding (GO:0005524);; Biological Process: alanyl-tRNA aminoacylation (GO:0006419);;	K07050|0|xma:102219007|alanyl-tRNA editing protein Aarsd1-like; K07050 misacylated tRNA(Ala) deacylase [EC:3.1.1.-] (A)	--	[R]	General function prediction only	Alanyl-tRNA editing protein Aarsd1 GN=aarsd1 OS=Danio rerio (Zebrafish) PE=2 SV=1	--	--	PREDICTED: alanyl-tRNA editing protein Aarsd1 [Larimichthys crocea]
EVM0021940	--	--	--	--	--	--	--	--	--	--	PREDICTED: ligand-dependent nuclear receptor-interacting factor 1-like [Oreochromis niloticus]
EVM0015787	--	--	--	K12327|2.36042e-149|mze:101472471|non-muscle caldesmon-like; K12327 caldesmon (A)	Vascular smooth muscle contraction (ko04270)	--	--	Caldesmon, smooth muscle (Fragment) GN=CALD1 OS=Meleagris gallopavo (Common turkey) PE=1 SV=2	--	--	PREDICTED: non-muscle caldesmon-like isoform X4 [Haplochromis burtoni]
EVM0008498	--	--	--	K15720|0|mze:101480243|NEDD4-binding protein 2-like; K15720 NEDD4-binding protein 2 [EC:3.-.-.-] (A)	--	[L]	Replication, recombination and repair	--	--	--	PREDICTED: NEDD4-binding protein 2 isoform X1 [Stegastes partitus]
EVM0018934	[Z]	Cytoskeleton	Molecular Function: nucleotide binding (GO:0000166);; Cellular Component: nucleus (GO:0005634);; Cellular Component: chromosome (GO:0005694);; Biological Process: DNA metabolic process (GO:0006259);; Biological Process: transcription, DNA-templated (GO:0006351);; Biological Process: cellular response to DNA damage stimulus (GO:0006974);; Biological Process: organelle organization (GO:0006996);; B…	K11673|0|mze:101474312|actin-related protein 8-like; K11673 actin-related protein 8 (A)	--	[Z]	Cytoskeleton	Actin-related protein 8 GN=actr8 OS=Salmo salar (Atlantic salmon) PE=2 SV=1	--	--	PREDICTED: actin-related protein 8-like [Oreochromis niloticus]
EVM0004794	--	--	--	K05857|0|tru:101066005|1-phosphatidylinositol 4,5-bisphosphate phosphodiesterase delta-3-A-like; K05857 phosphatidylinositol phospholipase C, delta [EC:3.1.4.11] (A)	Inositol phosphate metabolism (ko00562);; Calcium signaling pathway (ko04020);; Phosphatidylinositol signaling system (ko04070)	[T]	Signal transduction mechanisms	1-phosphatidylinositol 4,5-bisphosphate phosphodiesterase delta-3-A GN=plcd3a OS=Danio rerio (Zebrafish) PE=2 SV=1	--	--	phospholipase C delta 3B [Paralichthys olivaceus]
EVM0014256	--	--	Cellular Component: mitochondrial proton-transporting ATP synthase complex, coupling factor F(o) (GO:0000276);; Molecular Function: hydrogen ion transmembrane transporter activity (GO:0015078);; Biological Process: ATP synthesis coupled proton transport (GO:0015986);;	K02140|5.94176e-66|ola:101173244|ATP synthase subunit g, mitochondrial-like; K02140 F-type H+-transporting ATPase subunit g (A)	Oxidative phosphorylation (ko00190)	[C]	Energy production and conversion	--	--	--	PREDICTED: ATP synthase subunit g, mitochondrial-like [Oryzias latipes]
EVM0023277	--	--	--	--	--	--	--	--	--	--	PREDICTED: transmembrane protein 110-like [Stegastes partitus]
EVM0023742	[H]	Coenzyme transport and metabolism	Molecular Function: GTP cyclohydrolase I activity (GO:0003934);; Cellular Component: cytoplasm (GO:0005737);; Biological Process: tetrahydrofolate biosynthetic process (GO:0046654);;	K01495|5.46357e-119|tru:101079925|GTP cyclohydrolase 1-like; K01495 GTP cyclohydrolase I [EC:3.5.4.16] (A)	Folate biosynthesis (ko00790)	[H]	Coenzyme transport and metabolism	GTP cyclohydrolase 1 GN=GCH1 OS=Gallus gallus (Chicken) PE=2 SV=1	--	--	PREDICTED: GTP cyclohydrolase 1-like [Larimichthys crocea]
EVM0014360	[H]	Coenzyme transport and metabolism	Molecular Function: GTP cyclohydrolase I activity (GO:0003934);; Cellular Component: cytoplasm (GO:0005737);; Biological Process: tetrahydrofolate biosynthetic process (GO:0046654);;	K01495|1.44442e-103|tru:101079925|GTP cyclohydrolase 1-like; K01495 GTP cyclohydrolase I [EC:3.5.4.16] (A)	Folate biosynthesis (ko00790)	[H]	Coenzyme transport and metabolism	GTP cyclohydrolase 1 GN=GCH1 OS=Gallus gallus (Chicken) PE=2 SV=1	--	--	PREDICTED: GTP cyclohydrolase 1-like [Larimichthys crocea]
EVM0009735	[R]	General function prediction only	Molecular Function: GTP binding (GO:0005525);; Biological Process: small GTPase mediated signal transduction (GO:0007264);; Biological Process: protein transport (GO:0015031);;	K07899|1.55452e-135|tru:101066038|ras-related protein Rab-9A-like; K07899 Ras-related protein Rab-9A (A)	--	[R]	General function prediction only	Ras-related protein Rab-13 (Precursor) GN=rab13 OS=Danio rerio (Zebrafish) PE=1 SV=1	--	--	PREDICTED: ras-related protein Rab-9A-like [Larimichthys crocea]
EVM0012521	--	--	--	--	--	--	--	--	--	--	PREDICTED: uncharacterized protein LOC104929686 isoform X1 [Larimichthys crocea]
EVM0012518	--	--	Molecular Function: mannosyl-oligosaccharide glucosidase activity (GO:0004573);; Biological Process: oligosaccharide metabolic process (GO:0009311);;	K01228|0|mze:101475138|mannosyl-oligosaccharide glucosidase-like; K01228 mannosyl-oligosaccharide glucosidase [EC:3.2.1.106] (A)	N-Glycan biosynthesis (ko00510);; Protein processing in endoplasmic reticulum (ko04141)	[G]	Carbohydrate transport and metabolism	--	--	--	PREDICTED: mannosyl-oligosaccharide glucosidase isoform X2 [Stegastes partitus]
EVM0009584	--	--	--	K17253|0|mze:101482831|EGF-like repeat and discoidin I-like domain-containing protein 3-like; K17253 lactadherin (A)	--	--	--	Oscutarin-C non-catalytic subunit light chain (Precursor) OS=Oxyuranus scutellatus (Coastal taipan) PE=1 SV=1	--	--	PREDICTED: EGF-like repeat and discoidin I-like domain-containing protein 3 isoform X1 [Stegastes partitus]
EVM0016125	--	--	--	--	--	--	--	--	--	--	PREDICTED: leucine-rich repeat extensin-like protein 3-like [Neolamprologus brichardi]
EVM0005298	[P]	Inorganic ion transport and metabolism	--	--	--	[P]	Inorganic ion transport and metabolism	Solute carrier family 26 member 9 GN=slc26a9 OS=Xenopus tropicalis (Western clawed frog) PE=2 SV=1	--	--	PREDICTED: solute carrier family 26 member 6-like [Notothenia coriiceps]
EVM0018217	--	--	--	--	--	--	--	Interleukin-1 receptor accessory protein-like 1-B (Precursor) GN=il1rapl1b OS=Danio rerio (Zebrafish) PE=1 SV=1	--	--	PREDICTED: interleukin-1 receptor type 1-like [Cynoglossus semilaevis]
EVM0006156	[T]	Signal transduction mechanisms	--	K11800|0|mze:101470056|DDB1- and CUL4-associated factor 5-like; K11800 WD repeat-containing protein 22 (A)	--	[R]	General function prediction only	Methylosome protein 50 GN=wdr77 OS=Xenopus laevis (African clawed frog) PE=1 SV=1	--	--	PREDICTED: DDB1- and CUL4-associated factor 5-like [Neolamprologus brichardi]
EVM0007557	--	--	Cellular Component: nucleus (GO:0005634);; Biological Process: negative regulation of transcription, DNA-templated (GO:0045892);;	K15180|0|mze:101487676|negative elongation factor B-like; K15180 negative elongation factor B (A)	--	--	--	--	--	--	PREDICTED: negative elongation factor B [Stegastes partitus]
EVM0011603	[R]	General function prediction only	Molecular Function: GTP binding (GO:0005525);; Cellular Component: intracellular (GO:0005622);; Biological Process: small GTPase mediated signal transduction (GO:0007264);;	K17200|1.49104e-132|mze:101471436|ADP-ribosylation factor-like protein 14-like; K17200 ADP-ribosylation factor-like protein 14 (A)	--	[U]	Intracellular trafficking, secretion, and vesicular transport	ADP-ribosylation factor 6 GN=ARF6 OS=Gallus gallus (Chicken) PE=2 SV=3	--	--	PREDICTED: ADP-ribosylation factor-like protein 14 [Larimichthys crocea]
EVM0021366	[L]	Replication, recombination and repair	Molecular Function: uracil DNA N-glycosylase activity (GO:0004844);; Cellular Component: nucleus (GO:0005634);; Cellular Component: mitochondrion (GO:0005739);; Biological Process: base-excision repair (GO:0006284);;	K03648|2.06304e-173|xma:102219187|uracil-DNA glycosylase-like; K03648 uracil-DNA glycosylase [EC:3.2.2.27] (A)	Base excision repair (ko03410)	[L]	Replication, recombination and repair	--	--	--	PREDICTED: uracil-DNA glycosylase [Larimichthys crocea]
EVM0004752	[R]	General function prediction only	--	K09228|4.38085e-40|mze:101473201|zinc finger protein 37 homolog; K09228 KRAB domain-containing zinc finger protein (A)	--	[R]	General function prediction only	Oocyte zinc finger protein XlCOF20 (Fragment) OS=Xenopus laevis (African clawed frog) PE=3 SV=1	--	--	PREDICTED: zinc finger and SCAN domain-containing protein 21-like [Notothenia coriiceps]
EVM0022236	[F]	Nucleotide transport and metabolism	Molecular Function: purine-nucleoside phosphorylase activity (GO:0004731);; Biological Process: nucleoside metabolic process (GO:0009116);;	K03783|0|dre:791647|pnp5a, fc27g06, np, wu:fc27g06, wu:fd51h11, zgc:77008; purine nucleoside phosphorylase 5a (EC:2.4.2.1); K03783 purine-nucleoside phosphorylase [EC:2.4.2.1] (A)	Purine metabolism (ko00230);; Pyrimidine metabolism (ko00240);; Nicotinate and nicotinamide metabolism (ko00760)	[F]	Nucleotide transport and metabolism	S-methyl-5&apos;-thioadenosine phosphorylase {ECO:0000255|HAMAP-Rule:MF_03155} GN=mtap OS=Xenopus tropicalis (Western clawed frog) PE=3 SV=1	--	--	PREDICTED: purine nucleoside phosphorylase-like [Stegastes partitus]
EVM0023419	--	--	--	--	--	--	--	--	--	--	PREDICTED: uncharacterized protein LOC103366271 [Stegastes partitus]
Trachinotus_ovatus_newGene_16547	--	--	Molecular Function: calcium ion binding (GO:0005509);; Cellular Component: plasma membrane (GO:0005886);; Biological Process: homophilic cell adhesion via plasma membrane adhesion molecules (GO:0007156);; Cellular Component: integral component of membrane (GO:0016021);;	K06805|0|mze:101477649|cadherin-18-like; K06805 cadherin 18, type 2 (A)	--	[S]	Function unknown	Cadherin-20 (Precursor) GN=CDH20 OS=Gallus gallus (Chicken) PE=1 SV=1	S	Function unknown	PREDICTED: cadherin-18-like isoform X1 [Maylandia zebra]
Trachinotus_ovatus_newGene_25567	--	--	--	--	--	--	--	--	S	Function unknown	PREDICTED: uncharacterized protein LOC103910165 [Danio rerio]
EVM0008749	--	--	Molecular Function: RNA binding (GO:0003723);;	K14944|0|xma:102216529|RNA-binding protein Nova-1-like; K14944 RNA-binding protein Nova (A)	--	[AR]	RNA processing and modification;; General function prediction only	Heterogeneous nuclear ribonucleoprotein K GN=HNRNPK OS=Gallus gallus (Chicken) PE=2 SV=1	--	--	PREDICTED: RNA-binding protein Nova-1-like isoform X2 [Larimichthys crocea]
EVM0004847	--	--	--	K09575|0|mze:101468632|peptidyl-prolyl cis-trans isomerase FKBP10-like; K09575 FK506-binding protein 9/10 [EC:5.2.1.8] (A)	--	[O]	Posttranslational modification, protein turnover, chaperones	Peptidyl-prolyl cis-trans isomerase FKBP1A GN=fkbp1a OS=Xenopus laevis (African clawed frog) PE=3 SV=3	--	--	PREDICTED: peptidyl-prolyl cis-trans isomerase FKBP10-like [Stegastes partitus]
Trachinotus_ovatus_newGene_33027	--	--	--	--	--	--	--	--	S	Function unknown	unnamed protein product [Oncorhynchus mykiss]
EVM0013282	--	--	--	--	--	--	--	Thyroid hormone-induced protein B (Precursor) OS=Xenopus laevis (African clawed frog) PE=2 SV=2	--	--	PREDICTED: MAM and LDL-receptor class A domain-containing protein 1 [Notothenia coriiceps]
EVM0007141	--	--	Cellular Component: nucleus (GO:0005634);; Cellular Component: cytoplasm (GO:0005737);; Biological Process: apoptotic DNA fragmentation (GO:0006309);; Molecular Function: hydrolase activity (GO:0016787);;	K02311|0|mze:101486992|DNA fragmentation factor subunit beta-like; K02311 DNA fragmentation factor, 40 kD, beta subunit [EC:3.-.-.-] (A)	Apoptosis (ko04210)	--	--	--	--	--	PREDICTED: DNA fragmentation factor subunit beta [Notothenia coriiceps]
EVM0017118	--	--	Molecular Function: structural molecule activity (GO:0005198);; Cellular Component: plasma membrane (GO:0005886);; Cellular Component: tight junction (GO:0005923);; Cellular Component: integral component of membrane (GO:0016021);;	K06087|2.65537e-125|tru:101078104|claudin-7-A-like; K06087 claudin (A)	Cell adhesion molecules (CAMs) (ko04514);; Tight junction (ko04530)	--	--	Claudin-7-A {ECO:0000312|ZFIN:ZDB-GENE-040718-29} OS=Danio rerio (Zebrafish) PE=2 SV=1	--	--	PREDICTED: claudin-7-A-like [Takifugu rubripes]
EVM0021662	--	--	--	K16739|1.03553e-179|mze:101482074|nuclear distribution protein nudE-like 1-B-like; K16739 nuclear distribution protein NudE-like 1 (A)	--	[Z]	Cytoskeleton	Nuclear distribution protein nudE-like 1-B GN=ndel1b OS=Danio rerio (Zebrafish) PE=2 SV=1	--	--	PREDICTED: nuclear distribution protein nudE-like 1-B isoform X3 [Larimichthys crocea]
Trachinotus_ovatus_newGene_25271	--	--	--	--	--	--	--	--	--	--	PREDICTED: uncharacterized protein LOC103481217 [Poecilia reticulata]
EVM0013376	--	--	Molecular Function: Rho guanyl-nucleotide exchange factor activity (GO:0005089);; Biological Process: regulation of Rho protein signal transduction (GO:0035023);; Biological Process: regulation of catalytic activity (GO:0050790);;	--	--	[T]	Signal transduction mechanisms	--	--	--	PREDICTED: rho guanine nucleotide exchange factor 19 [Larimichthys crocea]
EVM0004769	--	--	Molecular Function: ammonium transmembrane transporter activity (GO:0008519);; Molecular Function: potassium:chloride symporter activity (GO:0015379);; Cellular Component: integral component of membrane (GO:0016021);; Biological Process: ammonium transmembrane transport (GO:0072488);;	K06580|0|mze:101474088|ammonium transporter Rh type B-like; K06580 ammonium transporter Rh (A)	--	[UR]	Intracellular trafficking, secretion, and vesicular transport;; General function prediction only	Ammonium transporter Rh type B GN=rhbg OS=Xenopus tropicalis (Western clawed frog) PE=2 SV=1	--	--	PREDICTED: ammonium transporter Rh type B-like [Stegastes partitus]
EVM0021011	--	--	Cellular Component: mitochondrion (GO:0005739);; Molecular Function: NADH dehydrogenase (ubiquinone) activity (GO:0008137);;	K03959|2.33543e-59|mze:101479944|NADH dehydrogenase [ubiquinone] 1 beta subcomplex subunit 3-like; K03959 NADH dehydrogenase (ubiquinone) 1 beta subcomplex subunit 3 (A)	Oxidative phosphorylation (ko00190)	[C]	Energy production and conversion	--	--	--	PREDICTED: NADH dehydrogenase [ubiquinone] 1 beta subcomplex subunit 3 [Larimichthys crocea]
EVM0024090	[R]	General function prediction only	--	K13886|0|mze:101484041|coronin-6-like; K13886 coronin-1B/1C/6 (A)	--	[Z]	Cytoskeleton	Coronin-2B GN=coro2b OS=Xenopus tropicalis (Western clawed frog) PE=2 SV=1	--	--	PREDICTED: coronin-6-like isoform X1 [Oreochromis niloticus]
EVM0015498	--	--	--	--	--	--	--	--	--	--	PREDICTED: uncharacterized protein LOC103357431 [Stegastes partitus]
EVM0017683	--	--	Molecular Function: guanyl-nucleotide exchange factor activity (GO:0005085);; Biological Process: small GTPase mediated signal transduction (GO:0007264);;	K05727|0|xma:102221116|dedicator of cytokinesis protein 3-like; K05727 dedicator of cytokinesis protein 3 (A)	--	[T]	Signal transduction mechanisms	--	--	--	PREDICTED: dedicator of cytokinesis protein 3-like [Stegastes partitus]
EVM0009816	--	--	--	K08010|0|xma:102233425|NADPH oxidase activator 1-like; K08010 neutrophil cytosolic factor 2 (A)	Phagosome (ko04145)	[T]	Signal transduction mechanisms	Intersectin-1 GN=itsn1 OS=Xenopus laevis (African clawed frog) PE=1 SV=1	--	--	PREDICTED: NADPH oxidase activator 1-like [Larimichthys crocea]
EVM0012421	--	--	--	K08341|1.31442e-58|ola:101170049|gamma-aminobutyric acid receptor-associated protein-like 1-like; K08341 GABA(A) receptor-associated protein (A)	FoxO signaling pathway (ko04068);; Regulation of autophagy (ko04140)	[Z]	Cytoskeleton	Gamma-aminobutyric acid receptor-associated protein-like 1 GN=gabarapl1 OS=Xenopus tropicalis (Western clawed frog) PE=3 SV=1	--	--	PREDICTED: gamma-aminobutyric acid receptor-associated protein-like 1-like [Oreochromis niloticus]
Trachinotus_ovatus_newGene_21243	--	--	Molecular Function: nucleic acid binding (GO:0003676);; Cellular Component: nucleus (GO:0005634);; Molecular Function: zinc ion binding (GO:0008270);;	--	--	--	--	--	R	General function prediction only	PREDICTED: uncharacterized protein LOC100333395 [Danio rerio]
EVM0020066	[J]	Translation, ribosomal structure and biogenesis	Molecular Function: structural constituent of ribosome (GO:0003735);; Cellular Component: ribosome (GO:0005840);; Biological Process: translation (GO:0006412);; Molecular Function: metal ion binding (GO:0046872);;	K02978|4.36924e-52|dre:554155|rps27.1, fa18f12, wu:fa18f12, zgc:109888; ribosomal protein S27, isoform 1; K02978 small subunit ribosomal protein S27e (A)	Ribosome (ko03010)	[J]	Translation, ribosomal structure and biogenesis	40S ribosomal protein S27 GN=rps27 OS=Xenopus laevis (African clawed frog) PE=3 SV=2	--	--	PREDICTED: 40S ribosomal protein S27-like [Oreochromis niloticus]
EVM0018284	[C]	Energy production and conversion	Molecular Function: phosphoenolpyruvate carboxykinase (GTP) activity (GO:0004613);; Molecular Function: GTP binding (GO:0005525);; Biological Process: gluconeogenesis (GO:0006094);;	K01596|0|xma:102237618|phosphoenolpyruvate carboxykinase [GTP], mitochondrial-like; K01596 phosphoenolpyruvate carboxykinase (GTP) [EC:4.1.1.32] (A)	Glycolysis / Gluconeogenesis (ko00010);; Citrate cycle (TCA cycle) (ko00020);; Pyruvate metabolism (ko00620);; PPAR signaling pathway (ko03320);; FoxO signaling pathway (ko04068);; Insulin signaling pathway (ko04910);; Adipocytokine signaling pathway (ko04920)	[C]	Energy production and conversion	Phosphoenolpyruvate carboxykinase, cytosolic [GTP] GN=PCK1 OS=Gallus gallus (Chicken) PE=2 SV=1	--	--	mitochondrial phosphoenolpyruvate carboxykinase [Rachycentron canadum]
EVM0013960	--	--	Cellular Component: centrosome (GO:0005813);; Cellular Component: dynactin complex (GO:0005869);; Biological Process: microtubule-based process (GO:0007017);;	K10424|0|mze:101474281|dynactin subunit 2-like; K10424 dynactin 2 (A)	--	[Z]	Cytoskeleton	Dynactin subunit 2 GN=dctn2 OS=Danio rerio (Zebrafish) PE=2 SV=1	--	--	PREDICTED: dynactin subunit 2-like isoformX3 [Oreochromis niloticus]
EVM0002173	[DO]	Cell cycle control, cell division, chromosome partitioning;; Posttranslational modification, protein turnover, chaperones	--	K02365|0|mze:101471736|separin-like; K02365 separase [EC:3.4.22.49] (A)	Cell cycle (ko04110);; Oocyte meiosis (ko04114)	[D]	Cell cycle control, cell division, chromosome partitioning	--	--	--	PREDICTED: separin [Stegastes partitus]
EVM0019116	--	--	Biological Process: retina layer formation (GO:0010842);; Biological Process: phosphorylation (GO:0016310);; Cellular Component: cyclin-dependent protein kinase 5 holoenzyme complex (GO:0016533);; Molecular Function: cyclin-dependent protein kinase 5 activator activity (GO:0016534);; Biological Process: embryonic retina morphogenesis in camera-type eye (GO:0060059);;	K11716|3.63018e-172|mze:101473581|cyclin-dependent kinase 5 activator 1-like; K11716 cyclin-dependent kinase 5 activator 1 (A)	--	[D]	Cell cycle control, cell division, chromosome partitioning	--	--	--	PREDICTED: cyclin-dependent kinase 5 activator 2 [Stegastes partitus]
EVM0001191	--	--	--	--	--	[R]	General function prediction only	Protein yippee-like 1 GN=YPEL1 OS=Coturnix coturnix japonica (Japanese quail) PE=3 SV=1	--	--	PREDICTED: protein yippee-like 5 [Larimichthys crocea]
EVM0011809	--	--	Biological Process: phosphatidylinositol dephosphorylation (GO:0046856);;	K01106|2.50046e-155|tru:101075361|type I inositol 1,4,5-trisphosphate 5-phosphatase-like; K01106 inositol-1,4,5-trisphosphate 5-phosphatase [EC:3.1.3.56] (A)	Inositol phosphate metabolism (ko00562);; Phosphatidylinositol signaling system (ko04070)	[I]	Lipid transport and metabolism	--	--	--	PREDICTED: type I inositol 1,4,5-trisphosphate 5-phosphatase isoform X1 [Stegastes partitus]
EVM0015293	[O]	Posttranslational modification, protein turnover, chaperones	Molecular Function: serine-type endopeptidase activity (GO:0004252);; Biological Process: proteolysis (GO:0006508);; Molecular Function: identical protein binding (GO:0042802);; Biological Process: negative regulation of catalytic activity (GO:0043086);;	K13050|0|xma:102219623|proprotein convertase subtilisin/kexin type 9-like; K13050 proprotein convertase subtilisin/kexin type 9 [EC:3.4.21.-] (A)	--	--	--	--	--	--	PREDICTED: proprotein convertase subtilisin/kexin type 9-like [Larimichthys crocea]
EVM0018825	--	--	--	K16681|0|ola:101167196|protein crumbs homolog 1-like; K16681 protein crumbs (A)	--	[T]	Signal transduction mechanisms	Notch 1 intracellular domain (Precursor) GN=notch1 OS=Xenopus tropicalis (Western clawed frog) PE=1 SV=2	--	--	PREDICTED: protein crumbs homolog 1 [Larimichthys crocea]
EVM0017909	[OU]	Posttranslational modification, protein turnover, chaperones;; Intracellular trafficking, secretion, and vesicular transport	Molecular Function: protein disulfide isomerase activity (GO:0003756);; Cellular Component: endoplasmic reticulum membrane (GO:0005789);; Biological Process: protein folding (GO:0006457);; Molecular Function: oxidoreductase activity, acting on a sulfur group of donors, disulfide as acceptor (GO:0016671);; Molecular Function: flavin adenine dinucleotide binding (GO:0050660);; Biological Process: o…	K10976|0|mze:101483177|ERO1-like protein beta-like; K10976 ERO1-like protein beta [EC:1.8.4.-] (A)	Protein processing in endoplasmic reticulum (ko04141)	[OU]	Posttranslational modification, protein turnover, chaperones;; Intracellular trafficking, secretion, and vesicular transport	ERO1-like protein alpha (Precursor) GN=ero1l OS=Xenopus laevis (African clawed frog) PE=2 SV=1	--	--	PREDICTED: ERO1-like protein beta isoform X4 [Larimichthys crocea]
EVM0008107	--	--	--	K06085|0|mze:101486466|afadin- and alpha-actinin-binding protein-like; K06085 synovial sarcoma, X breakpoint 2 interacting protein (A)	Adherens junction (ko04520)	--	--	Afadin- and alpha-actinin-binding protein GN=ssx2ip OS=Oryzias latipes (Medaka fish) PE=3 SV=1	--	--	PREDICTED: afadin- and alpha-actinin-binding protein-like [Larimichthys crocea]
EVM0016836	[K]	Transcription	Cellular Component: nucleus (GO:0005634);; Biological Process: DNA-templated transcription, initiation (GO:0006352);; Biological Process: regulation of transcription, DNA-templated (GO:0006355);; Biological Process: embryonic pattern specification (GO:0009880);; Biological Process: positive regulation of autophagy (GO:0010508);; Biological Process: hemopoiesis (GO:0030097);; Molecular Function: t…	K03120|1.8837e-152|mze:101467063|TATA box-binding protein-like protein 2-like; K03120 transcription initiation factor TFIID TATA-box-binding protein (A)	Basal transcription factors (ko03022);; Herpes simplex infection (ko05168)	[K]	Transcription	TATA box-binding protein-like protein 2 {ECO:0000303|PubMed:17570761} OS=Takifugu rubripes (Japanese pufferfish) PE=2 SV=1	--	--	PREDICTED: TATA box-binding protein-like protein 2 [Stegastes partitus]
EVM0020823	--	--	--	--	--	[S]	Function unknown	Coiled-coil domain-containing protein 85C GN=ccdc85c OS=Xenopus tropicalis (Western clawed frog) PE=2 SV=1	--	--	PREDICTED: coiled-coil domain-containing protein 85A-like [Neolamprologus brichardi]
EVM0008480	--	--	Biological Process: G-protein coupled receptor signaling pathway (GO:0007186);; Cellular Component: integral component of membrane (GO:0016021);; Molecular Function: lysophosphatidic acid receptor activity (GO:0070915);;	K04294|0|tru:101073172|lysophosphatidic acid receptor 3-like; K04294 lysophosphatidic acid receptor 3 (A)	Neuroactive ligand-receptor interaction (ko04080)	[R]	General function prediction only	Lysophosphatidic acid receptor 1-A GN=lpar1-a OS=Xenopus laevis (African clawed frog) PE=2 SV=1	--	--	PREDICTED: lysophosphatidic acid receptor 3 [Stegastes partitus]
EVM0015602	[U]	Intracellular trafficking, secretion, and vesicular transport	Molecular Function: sequence-specific DNA binding transcription factor activity (GO:0003700);; Cellular Component: nucleus (GO:0005634);; Biological Process: regulation of transcription, DNA-templated (GO:0006355);; Cellular Component: integral component of membrane (GO:0016021);; Molecular Function: sequence-specific DNA binding (GO:0043565);;	K04710|0|mze:101466824|ceramide synthase 6-like; K04710 ceramide synthetase [EC:2.3.1.24] (A)	Sphingolipid metabolism (ko00600)	[U]	Intracellular trafficking, secretion, and vesicular transport	--	--	--	PREDICTED: ceramide synthase 6 [Larimichthys crocea]
EVM0020388	--	--	--	--	--	--	--	Transmembrane protein 237B GN=tmem237b OS=Danio rerio (Zebrafish) PE=2 SV=1	--	--	PREDICTED: transmembrane protein 237A-like [Stegastes partitus]
EVM0004891	[O]	Posttranslational modification, protein turnover, chaperones	Molecular Function: serine-type endopeptidase activity (GO:0004252);; Molecular Function: scavenger receptor activity (GO:0005044);; Biological Process: proteolysis (GO:0006508);; Cellular Component: membrane (GO:0016020);;	K09636|0|tru:101075970|transmembrane protease serine 5-like; K09636 transmembrane protease, serine 5 (spinesin) [EC:3.4.21.-] (A)	--	[E]	Amino acid transport and metabolism	Trypsin (Precursor) OS=Xenopus laevis (African clawed frog) PE=2 SV=1	--	--	PREDICTED: transmembrane protease serine 5 [Stegastes partitus]
EVM0014738	--	--	Molecular Function: Ras guanyl-nucleotide exchange factor activity (GO:0005088);; Cellular Component: intracellular (GO:0005622);; Biological Process: regulation of catalytic activity (GO:0050790);; Biological Process: regulation of small GTPase mediated signal transduction (GO:0051056);;	--	--	[T]	Signal transduction mechanisms	Ras-GEF domain-containing family member 1B-B OS=Danio rerio (Zebrafish) PE=2 SV=1	--	--	PREDICTED: ras-GEF domain-containing family member 1B-B-like [Larimichthys crocea]
EVM0005798	--	--	Molecular Function: signal transducer activity (GO:0004871);; Biological Process: signal transduction (GO:0007165);; Cellular Component: membrane (GO:0016020);;	K04604|0|mze:101475907|metabotropic glutamate receptor 5-like; K04604 metabotropic glutamate receptor 5 (A)	Calcium signaling pathway (ko04020);; Neuroactive ligand-receptor interaction (ko04080);; Gap junction (ko04540)	[PT]	Inorganic ion transport and metabolism;; Signal transduction mechanisms	G-protein coupled receptor family C group 6 member A (Precursor) GN=gprc6a OS=Carassius auratus (Goldfish) PE=1 SV=1	--	--	PREDICTED: metabotropic glutamate receptor 5 [Stegastes partitus]
EVM0018350	--	--	--	K06553|4.97649e-31|mze:101485443|immunoglobulin iota chain-like; K06553 pre-B lymphocyte gene (A)	--	--	--	--	--	--	PREDICTED: uncharacterized protein LOC103374676 [Stegastes partitus]
EVM0013866	--	--	--	K07984|0|xma:102232757|SH3 domain-binding protein 2-like; K07984 SH3-domain binding protein 2 (A)	--	--	--	--	--	--	PREDICTED: SH3 domain-binding protein 2 isoform X1 [Larimichthys crocea]
EVM0009386	--	--	Molecular Function: ionotropic glutamate receptor activity (GO:0004970);; Molecular Function: extracellular-glutamate-gated ion channel activity (GO:0005234);; Cellular Component: plasma membrane (GO:0005886);; Biological Process: ion transport (GO:0006811);; Cellular Component: integral component of membrane (GO:0016021);; Cellular Component: cell junction (GO:0030054);; Biological Process: iono…	K05202|0|mze:101474374|glutamate receptor ionotropic, kainate 2-like; K05202 glutamate receptor, ionotropic kainate 2 (A)	Neuroactive ligand-receptor interaction (ko04080)	[PET]	Inorganic ion transport and metabolism;; Amino acid transport and metabolism;; Signal transduction mechanisms	Glutamate receptor ionotropic, kainate 2 (Fragment) GN=grik2 OS=Xenopus laevis (African clawed frog) PE=2 SV=1	--	--	PREDICTED: glutamate receptor ionotropic, kainate 2 [Larimichthys crocea]
EVM0000831	--	--	--	--	--	[I]	Lipid transport and metabolism	Lipid phosphate phosphatase-related protein type 1 GN=lppr1 OS=Xenopus tropicalis (Western clawed frog) PE=2 SV=1	--	--	PREDICTED: lipid phosphate phosphatase-related protein type 4-like [Oreochromis niloticus]
EVM0004332	--	--	--	K17493|0|mze:101472393|calmodulin-regulated spectrin-associated protein 1-B-like; K17493 calmodulin-regulated spectrin-associated protein (A)	--	[Z]	Cytoskeleton	Calmodulin-regulated spectrin-associated protein 1-B GN=camsap1b OS=Danio rerio (Zebrafish) PE=3 SV=1	--	--	PREDICTED: calmodulin-regulated spectrin-associated protein 1 isoform X1 [Stegastes partitus]
EVM0003452	[O]	Posttranslational modification, protein turnover, chaperones	Molecular Function: acid-amino acid ligase activity (GO:0016881);;	K02207|2.55158e-146|xma:102220928|ubiquitin-conjugating enzyme E2 R1-like; K02207 ubiquitin-conjugating enzyme E2 R [EC:6.3.2.19] (A)	Ubiquitin mediated proteolysis (ko04120);; Herpes simplex infection (ko05168)	[O]	Posttranslational modification, protein turnover, chaperones	Ubiquitin-conjugating enzyme E2 D4 {ECO:0000250|UniProtKB:Q9Y2X8} GN=ube2d4 OS=Xenopus laevis (African clawed frog) PE=1 SV=1	--	--	PREDICTED: ubiquitin-conjugating enzyme E2 R1-like [Stegastes partitus]
EVM0005459	[RTKL]	General function prediction only;; Signal transduction mechanisms;; Transcription;; Replication, recombination and repair	Molecular Function: cGMP-dependent protein kinase activity (GO:0004692);; Molecular Function: ATP binding (GO:0005524);; Biological Process: protein phosphorylation (GO:0006468);; Molecular Function: cGMP binding (GO:0030553);;	K07376|0|mze:101483620|cGMP-dependent protein kinase 1-like; K07376 protein kinase, cGMP-dependent [EC:2.7.11.12] (A)	Gap junction (ko04540)	[T]	Signal transduction mechanisms	Ribosomal protein S6 kinase alpha-6 GN=rps6ka6 OS=Danio rerio (Zebrafish) PE=2 SV=1	--	--	PREDICTED: cGMP-dependent protein kinase 1-like [Maylandia zebra]
EVM0002972	--	--	--	--	--	--	--	--	--	--	PREDICTED: cas scaffolding protein family member 4 isoform X1 [Larimichthys crocea]
EVM0005760	--	--	--	--	--	[S]	Function unknown	Low density lipoprotein receptor adapter protein 1-B GN=ldlrap1-b OS=Xenopus laevis (African clawed frog) PE=1 SV=1	--	--	PREDICTED: protein FAM43A [Larimichthys crocea]
EVM0002062	--	--	Biological Process: Notch signaling pathway (GO:0007219);; Cellular Component: integral component of membrane (GO:0016021);; Biological Process: negative regulation of neuron apoptotic process (GO:0043524);;	K06170|7.12276e-64|mze:101481793|gamma-secretase subunit PEN-2-like; K06170 presenilin enhancer 2 (A)	Notch signaling pathway (ko04330)	[S]	Function unknown	Gamma-secretase subunit PEN-2 GN=psenen OS=Danio rerio (Zebrafish) PE=3 SV=1	--	--	PREDICTED: gamma-secretase subunit PEN-2 [Stegastes partitus]
EVM0003890	--	--	--	--	--	[S]	Function unknown	Transmembrane anterior posterior transformation protein 1 homolog GN=tapt1 OS=Danio rerio (Zebrafish) PE=3 SV=1	--	--	PREDICTED: transmembrane anterior posterior transformation protein 1 homolog [Stegastes partitus]
EVM0017940	--	--	Molecular Function: DNA binding (GO:0003677);; Molecular Function: zinc ion binding (GO:0008270);; Molecular Function: oxidoreductase activity (GO:0016491);; Biological Process: oxidation-reduction process (GO:0055114);;	--	--	[Q]	Secondary metabolites biosynthesis, transport and catabolism	Amine oxidase [flavin-containing] GN=mao OS=Oncorhynchus mykiss (Rainbow trout) PE=2 SV=2	--	--	PREDICTED: lysine-specific histone demethylase 1B [Notothenia coriiceps]
EVM0011097	--	--	--	K06823|0|mze:101478962|collagen alpha-1(XVIII) chain-like; K06823 collagen, type XVIII, alpha (A)	--	[W]	Extracellular structures	--	--	--	PREDICTED: collagen alpha-1(XVIII) chain-like isoform X1 [Stegastes partitus]
EVM0002065	--	--	Molecular Function: ubiquitin-protein transferase activity (GO:0004842);; Molecular Function: zinc ion binding (GO:0008270);; Biological Process: protein ubiquitination (GO:0016567);;	K10297|0|mze:101484348|F-box only protein 11-like; K10297 F-box protein 11 (A)	--	[R]	General function prediction only	--	--	--	PREDICTED: F-box only protein 11-like isoform X1 [Larimichthys crocea]
EVM0021703	--	--	--	--	--	[A]	RNA processing and modification	--	--	--	PREDICTED: ataxin-2-like protein-like isoform X1 [Neolamprologus brichardi]
EVM0014567	--	--	--	K05627|0|mze:101479919|brain-specific angiogenesis inhibitor 1-associated protein 2-like; K05627 BAI1-associated protein 2 (A)	Adherens junction (ko04520);; Regulation of actin cytoskeleton (ko04810)	--	--	Brain-specific angiogenesis inhibitor 1-associated protein 2-like protein 2 GN=baiap2l2 OS=Danio rerio (Zebrafish) PE=3 SV=1	--	--	PREDICTED: brain-specific angiogenesis inhibitor 1-associated protein 2-like isoform X2 [Stegastes partitus]
EVM0021399	--	--	Molecular Function: iron ion binding (GO:0005506);; Biological Process: protein ubiquitination (GO:0016567);; Cellular Component: SCF ubiquitin ligase complex (GO:0019005);; Biological Process: SCF-dependent proteasomal ubiquitin-dependent protein catabolic process (GO:0031146);; Cellular Component: perinuclear region of cytoplasm (GO:0048471);; Biological Process: iron ion homeostasis (GO:005507…	K10271|0|tru:101071296|F-box/LRR-repeat protein 5-like; K10271 F-box and leucine-rich repeat protein 5 (A)	--	--	--	F-box/LRR-repeat protein 5 GN=fbxl5 OS=Salmo salar (Atlantic salmon) PE=2 SV=1	--	--	PREDICTED: F-box/LRR-repeat protein 5 [Stegastes partitus]
EVM0022242	--	--	--	K04716|0|mze:101484831|sphingosine-1-phosphate phosphatase 1-like; K04716 sphingosine-1-phosphate phosphatase 1 [EC:3.1.3.-] (A)	Sphingolipid metabolism (ko00600)	[I]	Lipid transport and metabolism	--	--	--	PREDICTED: sphingosine-1-phosphate phosphatase 1-like [Larimichthys crocea]
EVM0002614	[J]	Translation, ribosomal structure and biogenesis	Biological Process: pseudouridine synthesis (GO:0001522);; Molecular Function: RNA binding (GO:0003723);; Biological Process: rRNA processing (GO:0006364);; Molecular Function: pseudouridine synthase activity (GO:0009982);; Biological Process: definitive hemopoiesis (GO:0060216);;	K11131|0|mze:101484116|H/ACA ribonucleoprotein complex subunit 4-like; K11131 H/ACA ribonucleoprotein complex subunit 4 [EC:5.4.99.-] (A)	Ribosome biogenesis in eukaryotes (ko03008)	[J]	Translation, ribosomal structure and biogenesis	H/ACA ribonucleoprotein complex subunit 4 GN=DKC1 OS=Gallus gallus (Chicken) PE=2 SV=1	--	--	PREDICTED: H/ACA ribonucleoprotein complex subunit 4 [Larimichthys crocea]
EVM0020048	--	--	--	K15682|0|mze:101479478|PDZ domain-containing RING finger protein 4-like; K15682 ligand of Numb protein X 3/4 (A)	--	[S]	Function unknown	--	--	--	PREDICTED: PDZ domain-containing RING finger protein 4-like isoform X1 [Maylandia zebra]
EVM0006910	--	--	--	K15985|3.17391e-36|mze:101483925|cAMP-dependent protein kinase inhibitor alpha-like; K15985 cAMP-dependent protein kinase inhibitor alpha (A)	--	--	--	cAMP-dependent protein kinase inhibitor alpha GN=PKIA OS=Gallus gallus (Chicken) PE=3 SV=3	--	--	PREDICTED: cAMP-dependent protein kinase inhibitor alpha-like [Stegastes partitus]
EVM0003442	--	--	Molecular Function: sequence-specific DNA binding transcription factor activity (GO:0003700);; Cellular Component: nucleus (GO:0005634);; Biological Process: regulation of transcription, DNA-templated (GO:0006355);; Biological Process: camera-type eye development (GO:0043010);; Molecular Function: sequence-specific DNA binding (GO:0043565);;	K09349|7.2339e-98|mze:101486388|homeobox protein HMX1-like; K09349 homeobox protein Nkx-5 (A)	--	[K]	Transcription	Homeobox protein HMX1 GN=HMX1 OS=Gallus gallus (Chicken) PE=2 SV=1	--	--	PREDICTED: homeobox protein HMX1-like [Oreochromis niloticus]
EVM0000165	--	--	--	K04236|2.93292e-140|ola:101160133|proteinase-activated receptor 4-like; K04236 coagulation factor II (thrombin) receptor-like 3 (A)	Neuroactive ligand-receptor interaction (ko04080)	--	--	P2Y purinoceptor 8 GN=P2RY8 OS=Gallus gallus (Chicken) PE=2 SV=1	--	--	PREDICTED: proteinase-activated receptor 4 isoform X1 [Larimichthys crocea]
EVM0016571	--	--	Cellular Component: nucleus (GO:0005634);; Biological Process: cell adhesion (GO:0007155);;	--	--	--	--	Nuclear receptor 2C2-associated protein GN=nr2c2ap OS=Danio rerio (Zebrafish) PE=2 SV=1	--	--	PREDICTED: nuclear receptor 2C2-associated protein-like isoform X2 [Oreochromis niloticus]
EVM0020865	--	--	--	K17494|0|mze:101481472|cysteine/serine-rich nuclear protein 2-like; K17494 cysteine/serine-rich nuclear protein (A)	--	[R]	General function prediction only	--	--	--	PREDICTED: cysteine/serine-rich nuclear protein 2 [Stegastes partitus]
EVM0016807	--	--	--	--	--	--	--	--	--	--	PREDICTED: uncharacterized protein LOC104931361 [Larimichthys crocea]
EVM0013812	--	--	--	K07253|2.46918e-77|xma:102232566|macrophage migration inhibitory factor-like; K07253 phenylpyruvate tautomerase [EC:5.3.2.1] (A)	Tyrosine metabolism (ko00350);; Phenylalanine metabolism (ko00360)	[V]	Defense mechanisms	Macrophage migration inhibitory factor GN=MIF OS=Gallus gallus (Chicken) PE=3 SV=3	--	--	macrophage migration inhibitory factor [Dicentrarchus labrax]
EVM0007272	--	--	--	--	--	--	--	--	--	--	PREDICTED: uncharacterized protein C19orf60 homolog [Stegastes partitus]
EVM0014232	[R]	General function prediction only	--	--	--	[R]	General function prediction only	--	--	--	PREDICTED: tetratricopeptide repeat protein 16 [Notothenia coriiceps]
EVM0003722	--	--	--	K10567|0|ola:101165302|endonuclease 8-like 1-like; K10567 endonuclease VIII-like 1 [EC:3.2.2.- 4.2.99.18] (A)	Base excision repair (ko03410)	--	--	--	--	--	PREDICTED: endonuclease 8-like 1 [Larimichthys crocea]
EVM0009956	--	--	Molecular Function: protein kinase inhibitor activity (GO:0004860);; Cellular Component: nucleus (GO:0005634);; Cellular Component: cytosol (GO:0005829);; Biological Process: negative regulation of protein kinase activity (GO:0006469);; Molecular Function: kinase activity (GO:0016301);; Molecular Function: protein kinase binding (GO:0019901);;	--	--	--	--	Calcium/calmodulin-dependent protein kinase II inhibitor 2 GN=camk2n2 OS=Xenopus laevis (African clawed frog) PE=3 SV=1	--	--	PREDICTED: calcium/calmodulin-dependent protein kinase II inhibitor 2-like [Oreochromis niloticus]
EVM0008397	--	--	--	K06236|9.45857e-124|mze:101475686|collagen alpha-1(V) chain-like; K06236 collagen, type I/II/III/V/XI/XXIV/XXVII, alpha (A)	Focal adhesion (ko04510);; ECM-receptor interaction (ko04512)	[W]	Extracellular structures	Collagen alpha-1(II) chain (Precursor) GN=col2a1 OS=Xenopus tropicalis (Western clawed frog) PE=2 SV=1	--	--	PREDICTED: collagen alpha-1(I) chain-like [Stegastes partitus]
EVM0009943	--	--	--	K16727|0|mze:101484763|rho guanine nucleotide exchange factor 10-like protein-like; K16727 Rho guanine nucleotide exchange factor 10 (A)	--	[T]	Signal transduction mechanisms	Active breakpoint cluster region-related protein GN=abr OS=Xenopus laevis (African clawed frog) PE=2 SV=1	--	--	PREDICTED: rho guanine nucleotide exchange factor 10-like protein [Larimichthys crocea]
EVM0004492	--	--	--	K12472|0|xma:102229872|epidermal growth factor receptor substrate 15-like; K12472 epidermal growth factor receptor substrate 15 (A)	Endocytosis (ko04144)	[TU]	Signal transduction mechanisms;; Intracellular trafficking, secretion, and vesicular transport	Intersectin-1 GN=itsn1 OS=Xenopus laevis (African clawed frog) PE=1 SV=1	--	--	PREDICTED: epidermal growth factor receptor substrate 15 isoform X1 [Larimichthys crocea]
EVM0018262	--	--	--	--	--	[R]	General function prediction only	Rab9 effector protein with kelch motifs GN=rabepk OS=Danio rerio (Zebrafish) PE=2 SV=1	--	--	PREDICTED: rab9 effector protein with kelch motifs [Larimichthys crocea]
EVM0007998	--	--	Cellular Component: integral component of membrane (GO:0016021);; Biological Process: transmembrane transport (GO:0055085);;	K15109|0|tru:101063526|mitochondrial carnitine/acylcarnitine carrier protein CACL-like; K15109 solute carrier family 25 (mitochondrial carnitine/acylcarnitine transporter), member 20/29 (A)	--	[C]	Energy production and conversion	Solute carrier family 25 member 47-B GN=slc25a47b OS=Danio rerio (Zebrafish) PE=2 SV=1	--	--	PREDICTED: mitochondrial basic amino acids transporter-like [Larimichthys crocea]
EVM0022733	[F]	Nucleotide transport and metabolism	Molecular Function: thymidylate synthase activity (GO:0004799);; Biological Process: dTMP biosynthetic process (GO:0006231);; Biological Process: dTTP biosynthetic process (GO:0006235);; Biological Process: methylation (GO:0032259);; Biological Process: retina development in camera-type eye (GO:0060041);;	K00560|0|xma:102229478|thymidylate synthase-like; K00560 thymidylate synthase [EC:2.1.1.45] (A)	Pyrimidine metabolism (ko00240);; One carbon pool by folate (ko00670)	[F]	Nucleotide transport and metabolism	--	--	--	PREDICTED: thymidylate synthase [Larimichthys crocea]
EVM0002355	--	--	Cellular Component: integral component of membrane (GO:0016021);;	--	--	--	--	--	--	--	PREDICTED: transmembrane protein 74-like isoform X1 [Oreochromis niloticus]
EVM0014512	[TDBLU]	Signal transduction mechanisms;; Cell cycle control, cell division, chromosome partitioning;; Chromatin structure and dynamics;; Replication, recombination and repair;; Intracellular trafficking, secretion, and vesicular transport	Molecular Function: ATP binding (GO:0005524);; Cellular Component: plasma membrane (GO:0005886);; Cellular Component: phosphatidylinositol 3-kinase complex (GO:0005942);; Molecular Function: 1-phosphatidylinositol-3-kinase activity (GO:0016303);; Molecular Function: 1-phosphatidylinositol-4-phosphate 3-kinase activity (GO:0035005);; Biological Process: phosphatidylinositol-3-phosphate biosyntheti…	K00922|0|mze:101466374|phosphatidylinositol 4,5-bisphosphate 3-kinase catalytic subunit beta isoform-like; K00922 phosphatidylinositol-4,5-bisphosphate 3-kinase [EC:2.7.1.153] (A)	Inositol phosphate metabolism (ko00562);; ErbB signaling pathway (ko04012);; FoxO signaling pathway (ko04068);; Phosphatidylinositol signaling system (ko04070);; mTOR signaling pathway (ko04150);; Apoptosis (ko04210);; Adrenergic signaling in cardiomyocytes (ko04261);; VEGF signaling pathway (ko04370);; Focal adhesion (ko04510);; Toll-like receptor signaling pathway (ko04620);; Jak-STAT signaling…	[T]	Signal transduction mechanisms	Phosphatidylinositol 3-kinase catalytic subunit type 3 GN=pik3c3 OS=Xenopus laevis (African clawed frog) PE=2 SV=1	--	--	PREDICTED: phosphatidylinositol 4,5-bisphosphate 3-kinase catalytic subunit beta isoform [Stegastes partitus]
EVM0014191	--	--	Biological Process: lipid transport (GO:0006869);;	--	--	[T]	Signal transduction mechanisms	Oxysterol-binding protein-related protein 9 GN=osbpl9 OS=Xenopus tropicalis (Western clawed frog) PE=2 SV=1	--	--	PREDICTED: oxysterol-binding protein-related protein 2-like [Stegastes partitus]
EVM0014071	--	--	--	--	--	--	--	--	--	--	PREDICTED: serglycin [Larimichthys crocea]
EVM0012146	[K]	Transcription	--	K12624|1.28253e-57|xma:102229891|U6 snRNA-associated Sm-like protein LSm5-like; K12624 U6 snRNA-associated Sm-like protein LSm5 (A)	RNA degradation (ko03018);; Spliceosome (ko03040)	[A]	RNA processing and modification	Small nuclear ribonucleoprotein E GN=SNRPE OS=Gallus gallus (Chicken) PE=3 SV=1	--	--	PREDICTED: U6 snRNA-associated Sm-like protein LSm5 [Stegastes partitus]
EVM0003649	[H]	Coenzyme transport and metabolism	Molecular Function: pyridoxal kinase activity (GO:0008478);; Biological Process: pyridoxal 5'-phosphate salvage (GO:0009443);;	K00868|0|mze:101468798|pyridoxal kinase-like; K00868 pyridoxine kinase [EC:2.7.1.35] (A)	Vitamin B6 metabolism (ko00750)	[H]	Coenzyme transport and metabolism	--	--	--	PREDICTED: pyridoxal kinase-like [Stegastes partitus]
EVM0017729	[R]	General function prediction only	Biological Process: signal transduction (GO:0007165);;	--	--	[M]	Cell wall/membrane/envelope biogenesis	Serine/threonine-protein phosphatase 6 regulatory ankyrin repeat subunit C GN=ankrd52 OS=Danio rerio (Zebrafish) PE=2 SV=1	--	--	PREDICTED: ankyrin repeat and death domain-containing protein 1B [Stegastes partitus]
EVM0007140	--	--	--	K08360|8.63706e-116|mze:101479231|cytochrome b561-like; K08360 cytochrome b-561 (A)	--	[C]	Energy production and conversion	Cytochrome b561 GN=cyb561 OS=Xenopus laevis (African clawed frog) PE=2 SV=1	--	--	PREDICTED: cytochrome b561 [Stegastes partitus]
EVM0015035	[Q]	Secondary metabolites biosynthesis, transport and catabolism	Molecular Function: monooxygenase activity (GO:0004497);; Molecular Function: iron ion binding (GO:0005506);; Molecular Function: electron carrier activity (GO:0009055);; Molecular Function: oxidoreductase activity, acting on paired donors, with incorporation or reduction of molecular oxygen (GO:0016705);; Molecular Function: heme binding (GO:0020037);; Biological Process: oxidation-reduction pro…	K00498|0|mze:101471001|cholesterol side-chain cleavage enzyme, mitochondrial-like; K00498 cholesterol monooxygenase (side-chain-cleaving) [EC:1.14.15.6] (A)	Steroid hormone biosynthesis (ko00140)	[Q]	Secondary metabolites biosynthesis, transport and catabolism	Cholesterol side-chain cleavage enzyme, mitochondrial (Precursor) GN=cyp11a1 OS=Oncorhynchus mykiss (Rainbow trout) PE=2 SV=1	--	--	PREDICTED: cholesterol side-chain cleavage enzyme, mitochondrial [Larimichthys crocea]
EVM0009167	--	--	Cellular Component: membrane (GO:0016020);; Cellular Component: cell junction (GO:0030054);;	K07631|0|mze:101476283|gap junction alpha-10 protein-like; K07631 gap junction alpha-10 protein (A)	--	--	--	Gap junction alpha-5 protein GN=GJA5 OS=Gallus gallus (Chicken) PE=2 SV=2	--	--	PREDICTED: gap junction alpha-10 protein-like [Notothenia coriiceps]
EVM0019517	--	--	--	--	--	--	--	--	--	--	PREDICTED: uncharacterized protein C17orf104 homolog [Larimichthys crocea]
EVM0011449	[G]	Carbohydrate transport and metabolism	Molecular Function: beta-galactosidase activity (GO:0004565);; Biological Process: carbohydrate metabolic process (GO:0005975);;	--	--	[G]	Carbohydrate transport and metabolism	--	--	--	PREDICTED: beta-galactosidase-1-like protein 2 [Stegastes partitus]
EVM0019023	--	--	Cellular Component: nucleus (GO:0005634);; Cellular Component: cytoplasm (GO:0005737);; Molecular Function: beta-catenin binding (GO:0008013);; Molecular Function: protein C-terminus binding (GO:0008022);; Biological Process: negative regulation of cell proliferation (GO:0008285);; Biological Process: negative regulation of Wnt signaling pathway (GO:0030178);; Biological Process: activation of Cd…	--	--	[M]	Cell wall/membrane/envelope biogenesis	Protein scribble homolog GN=scrib OS=Danio rerio (Zebrafish) PE=1 SV=1	--	--	PREDICTED: tax1-binding protein 3 [Poecilia reticulata]
EVM0003583	[DZ]	Cell cycle control, cell division, chromosome partitioning;; Cytoskeleton	--	K11493|0|mze:101486635|regulator of chromosome condensation-like; K11493 regulator of chromosome condensation (A)	--	[S]	Function unknown	Regulator of chromosome condensation GN=rcc1 OS=Xenopus laevis (African clawed frog) PE=2 SV=1	--	--	PREDICTED: regulator of chromosome condensation-like isoform X1 [Oreochromis niloticus]
EVM0007286	--	--	Molecular Function: acid-amino acid ligase activity (GO:0016881);;	--	--	[O]	Posttranslational modification, protein turnover, chaperones	AKT-interacting protein GN=aktip OS=Danio rerio (Zebrafish) PE=2 SV=1	--	--	PREDICTED: AKT-interacting protein [Stegastes partitus]
EVM0015020	--	--	--	K04237|0|mze:101476097|partitioning defective 3 homolog; K04237 partitioning defective protein 3 (A)	Neuroactive ligand-receptor interaction (ko04080);; Endocytosis (ko04144);; Adherens junction (ko04520);; Tight junction (ko04530)	[S]	Function unknown	Disks large homolog 2 GN=dlg2 OS=Danio rerio (Zebrafish) PE=2 SV=1	--	--	Partitioning defective 3 homolog [Dicentrarchus labrax]
EVM0017971	[E]	Amino acid transport and metabolism	Cellular Component: integral component of membrane (GO:0016021);; Molecular Function: oxidoreductase activity (GO:0016491);; Biological Process: oxidation-reduction process (GO:0055114);;	K18166|0|mze:101486981|FAD-dependent oxidoreductase domain-containing protein 1-like; K18166 FAD-dependent oxidoreductase domain-containing protein 1 (A)	--	[R]	General function prediction only	FAD-dependent oxidoreductase domain-containing protein 1 GN=foxred1 OS=Xenopus laevis (African clawed frog) PE=2 SV=1	--	--	PREDICTED: FAD-dependent oxidoreductase domain-containing protein 1-like [Pundamilia nyererei]
EVM0020374	[E]	Amino acid transport and metabolism	Molecular Function: N4-(beta-N-acetylglucosaminyl)-L-asparaginase activity (GO:0003948);; Molecular Function: asparaginase activity (GO:0004067);; Cellular Component: cytoplasm (GO:0005737);; Biological Process: proteolysis (GO:0006508);; Molecular Function: beta-aspartyl-peptidase activity (GO:0008798);; Biological Process: asparagine catabolic process via L-aspartate (GO:0033345);;	K13051|0|xma:102237752|isoaspartyl peptidase/L-asparaginase-like; K13051 beta-aspartyl-peptidase (threonine type) [EC:3.4.19.5] (A)	--	[E]	Amino acid transport and metabolism	Isoaspartyl peptidase/L-asparaginase beta chain (Precursor) GN=asrgl1 OS=Danio rerio (Zebrafish) PE=2 SV=1	--	--	PREDICTED: isoaspartyl peptidase/L-asparaginase isoform X1 [Stegastes partitus]
EVM0014469	--	--	--	K06499|2.72542e-172|tru:101065361|carcinoembryonic antigen-related cell adhesion molecule 5-like; K06499 carcinoembryonic antigen-related cell adhesion molecule (A)	--	--	--	Protein CEPU-1 (Precursor) OS=Gallus gallus (Chicken) PE=1 SV=1	--	--	PREDICTED: carcinoembryonic antigen-related cell adhesion molecule 1-like isoform X3 [Stegastes partitus]
EVM0005895	[O]	Posttranslational modification, protein turnover, chaperones	--	K05629|0|ola:101163048|membrane-associated guanylate kinase, WW and PDZ domain-containing protein 2-like; K05629 atrophin-1 interacting protein 1 (A)	Tight junction (ko04530)	[R]	General function prediction only	Membrane-associated guanylate kinase, WW and PDZ domain-containing protein 3 GN=MAGI3 OS=Gallus gallus (Chicken) PE=2 SV=1	--	--	PREDICTED: membrane-associated guanylate kinase, WW and PDZ domain-containing protein 2, partial [Stegastes partitus]
EVM0012383	--	--	--	--	--	[T]	Signal transduction mechanisms	Rho guanine nucleotide exchange factor 3 GN=Arhgef3 OS=Gallus gallus (Chicken) PE=2 SV=1	--	--	PREDICTED: uncharacterized protein LOC104931461 [Larimichthys crocea]
EVM0018111	--	--	Molecular Function: extracellular matrix structural constituent (GO:0005201);; Cellular Component: collagen trimer (GO:0005581);;	K06236|0|mze:101470633|collagen alpha-2(V) chain-like; K06236 collagen, type I/II/III/V/XI/XXIV/XXVII, alpha (A)	Focal adhesion (ko04510);; ECM-receptor interaction (ko04512)	[W]	Extracellular structures	Collagen alpha-1(II) chain (Precursor; Fragment) GN=COL2A1 OS=Gallus gallus (Chicken) PE=2 SV=1	--	--	PREDICTED: collagen alpha-2(V) chain [Larimichthys crocea]
EVM0024077	--	--	--	K10408|0|mze:101479867|dynein heavy chain 9, axonemal-like; K10408 dynein heavy chain, axonemal (A)	--	[Z]	Cytoskeleton	--	--	--	PREDICTED: dynein heavy chain 9, axonemal [Larimichthys crocea]
Trachinotus_ovatus_newGene_44932	--	--	Molecular Function: N-acetyltransferase activity (GO:0008080);;	--	--	--	--	--	R	General function prediction only	PREDICTED: uncharacterized protein LOC103908834 [Danio rerio]
Trachinotus_ovatus_newGene_14380	[M]	Cell wall/membrane/envelope biogenesis	--	K00698|0|xma:102223149|uncharacterized LOC102223149; K00698 chitin synthase [EC:2.4.1.16] (A)	Amino sugar and nucleotide sugar metabolism (ko00520)	[M]	Cell wall/membrane/envelope biogenesis	--	M	Cell wall/membrane/envelope biogenesis	PREDICTED: uncharacterized protein LOC103368524 [Stegastes partitus]
EVM0007247	--	--	Molecular Function: sequence-specific DNA binding transcription factor activity (GO:0003700);; Cellular Component: nucleus (GO:0005634);; Biological Process: regulation of transcription, DNA-templated (GO:0006355);; Molecular Function: sequence-specific DNA binding (GO:0043565);;	K09343|0|mze:101478757|homeobox protein Nkx-2.3-like; K09343 homeobox protein Nkx-2.3 (A)	--	[K]	Transcription	Homeobox protein Nkx-2.5 GN=NKX-2.5 OS=Gallus gallus (Chicken) PE=2 SV=1	--	--	PREDICTED: homeobox protein Nkx-2.5-like [Larimichthys crocea]
EVM0024085	--	--	Biological Process: proteolysis (GO:0006508);; Molecular Function: peptidase activity (GO:0008233);;	--	--	[O]	Posttranslational modification, protein turnover, chaperones	MPN domain-containing protein GN=mpnd OS=Danio rerio (Zebrafish) PE=2 SV=1	--	--	PREDICTED: MPN domain-containing protein [Stegastes partitus]
EVM0021944	[F]	Nucleotide transport and metabolism	Molecular Function: thymidine kinase activity (GO:0004797);; Molecular Function: ATP binding (GO:0005524);; Biological Process: DNA replication (GO:0006260);; Biological Process: phosphorylation (GO:0016310);;	K00857|3.02643e-151|mze:101481776|thymidine kinase, cytosolic-like; K00857 thymidine kinase [EC:2.7.1.21] (A)	Pyrimidine metabolism (ko00240);; Drug metabolism - other enzymes (ko00983)	[F]	Nucleotide transport and metabolism	Thymidine kinase, cytosolic GN=TK1 OS=Gallus gallus (Chicken) PE=1 SV=1	--	--	PREDICTED: thymidine kinase, cytosolic [Larimichthys crocea]
EVM0018126	[R]	General function prediction only	Molecular Function: GTPase activity (GO:0003924);; Molecular Function: GTP binding (GO:0005525);; Biological Process: GTP catabolic process (GO:0006184);; Biological Process: small GTPase mediated signal transduction (GO:0007264);; Cellular Component: membrane (GO:0016020);;	K07843|0|xma:102218037|dexamethasone-induced Ras-related protein 1-like; K07843 RAS, dexamethasone-induced Ras-related protein 1 (A)	--	[R]	General function prediction only	Ras-related protein Rap-1b (Precursor) GN=rap1b OS=Xenopus tropicalis (Western clawed frog) PE=2 SV=1	--	--	PREDICTED: dexamethasone-induced Ras-related protein 1-like [Stegastes partitus]
EVM0011116	[S]	Function unknown	--	--	--	[S]	Function unknown	Cysteine-rich venom protein pseudecin (Precursor) OS=Pseudechis porphyriacus (Red-bellied black snake) PE=1 SV=1	--	--	PREDICTED: cysteine-rich venom protein-like [Stegastes partitus]
EVM0019693	--	--	Molecular Function: nucleotide binding (GO:0000166);; Molecular Function: nucleic acid binding (GO:0003676);;	--	--	--	--	--	--	--	PREDICTED: ecto-NOX disulfide-thiol exchanger 2 isoform X2 [Stegastes partitus]
EVM0016155	--	--	--	--	--	--	--	WD repeat-containing and planar cell polarity effector protein fritz homolog GN=wdpcp OS=Xenopus laevis (African clawed frog) PE=1 SV=1	--	--	PREDICTED: WD repeat-containing and planar cell polarity effector protein fritz homolog [Larimichthys crocea]
EVM0010486	[R]	General function prediction only	Molecular Function: GTPase activity (GO:0003924);; Molecular Function: calcium ion binding (GO:0005509);; Molecular Function: GTP binding (GO:0005525);; Cellular Component: mitochondrial outer membrane (GO:0005741);; Biological Process: GTP catabolic process (GO:0006184);; Biological Process: small GTPase mediated signal transduction (GO:0007264);; Biological Process: cellular homeostasis (GO:001…	K07870|0|mze:101484650|mitochondrial Rho GTPase 1-A-like; K07870 Ras homolog gene family, member T1 (A)	--	[V]	Defense mechanisms	Mitochondrial Rho GTPase 1-A GN=rhot1a OS=Danio rerio (Zebrafish) PE=2 SV=1	--	--	PREDICTED: mitochondrial Rho GTPase 1-A-like isoform X2 [Neolamprologus brichardi]
EVM0001243	--	--	--	--	--	--	--	Peroxidasin (Precursor) GN=pxdn OS=Xenopus tropicalis (Western clawed frog) PE=2 SV=1	--	--	PREDICTED: sialoadhesin-like [Larimichthys crocea]
EVM0000971	--	--	--	--	--	--	--	BEN domain-containing protein 5 GN=bend5 OS=Xenopus laevis (African clawed frog) PE=2 SV=1	--	--	PREDICTED: BEN domain-containing protein 5 isoform X1 [Larimichthys crocea]
EVM0010472	--	--	Molecular Function: calcium ion binding (GO:0005509);; Cellular Component: plasma membrane (GO:0005886);; Biological Process: homophilic cell adhesion via plasma membrane adhesion molecules (GO:0007156);; Cellular Component: integral component of membrane (GO:0016021);;	K16498|0|mze:101464462|protocadherin-9-like; K16498 protocadherin delta 1 (A)	--	--	--	Protocadherin-15 (Precursor) GN=Pcdh15 OS=Gallus gallus (Chicken) PE=1 SV=1	--	--	PREDICTED: protocadherin-9 [Stegastes partitus]
EVM0007670	--	--	Cellular Component: membrane (GO:0016020);; Biological Process: single-organism transport (GO:0044765);;	K04977|0|mze:101475454|transient receptor potential cation channel subfamily M member 2-like; K04977 transient receptor potential cation channel subfamily M member 2 (A)	--	[PT]	Inorganic ion transport and metabolism;; Signal transduction mechanisms	--	--	--	PREDICTED: transient receptor potential cation channel subfamily M member 2-like isoform X1 [Oreochromis niloticus]
EVM0016049	[L]	Replication, recombination and repair	--	--	--	[R]	General function prediction only	--	--	--	PREDICTED: uncharacterized protein LOC100537292 [Danio rerio]
EVM0005571	--	--	--	--	--	[TZR]	Signal transduction mechanisms;; Cytoskeleton;; General function prediction only	LIM and calponin homology domains-containing protein 1 GN=limch1 OS=Xenopus laevis (African clawed frog) PE=2 SV=1	--	--	PREDICTED: zinc finger protein 185 [Stegastes partitus]
EVM0009755	--	--	Molecular Function: GABA-A receptor activity (GO:0004890);; Molecular Function: extracellular ligand-gated ion channel activity (GO:0005230);; Cellular Component: plasma membrane (GO:0005886);; Biological Process: signal transduction (GO:0007165);; Cellular Component: integral component of membrane (GO:0016021);; Cellular Component: cell junction (GO:0030054);; Biological Process: ion transmembra…	K05181|0|mze:101464081|gamma-aminobutyric acid receptor subunit beta-2-like; K05181 gamma-aminobutyric acid receptor subunit beta (A)	Neuroactive ligand-receptor interaction (ko04080)	[T]	Signal transduction mechanisms	Gamma-aminobutyric acid receptor subunit beta-3 (Precursor) GN=GABRB3 OS=Gallus gallus (Chicken) PE=2 SV=1	--	--	PREDICTED: gamma-aminobutyric acid receptor subunit beta-2-like isoform X1 [Neolamprologus brichardi]
EVM0008804	--	--	Cellular Component: integral component of membrane (GO:0016021);;	--	--	--	--	--	--	--	PREDICTED: claudin domain-containing protein 1-like isoform X1 [Oreochromis niloticus]
EVM0009455	--	--	Biological Process: heart looping (GO:0001947);; Cellular Component: mitochondrial envelope (GO:0005740);; Cellular Component: integral component of membrane (GO:0016021);; Biological Process: positive regulation of apoptotic process (GO:0043065);; Biological Process: negative regulation of heart contraction (GO:0045822);;	K15465|8.19664e-113|xma:102236145|BCL2/adenovirus E1B 19 kDa protein-interacting protein 3-like; K15465 BCL2/adenovirus E1B 19 kDa protein-interacting protein 3-like (A)	--	--	--	--	--	--	PREDICTED: BCL2/adenovirus E1B 19 kDa protein-interacting protein 3-like [Larimichthys crocea]
EVM0011160	--	--	--	--	--	--	--	--	--	--	PREDICTED: coiled-coil-helix-coiled-coil-helix domain-containing protein 5 [Larimichthys crocea]
EVM0004853	--	--	--	--	--	--	--	--	--	--	zona pellucida sperm-binding protein [Dicentrarchus labrax]
EVM0015269	--	--	Biological Process: vasculogenesis (GO:0001570);; Cellular Component: collagen trimer (GO:0005581);; Cellular Component: integral component of membrane (GO:0016021);; Molecular Function: carbohydrate binding (GO:0030246);; Molecular Function: metal ion binding (GO:0046872);;	K10062|0|mze:101479770|collectin-12-like; K10062 collectin sub-family member 12 (A)	Phagosome (ko04145)	--	--	Collectin-12 GN=colec12 OS=Danio rerio (Zebrafish) PE=2 SV=1	--	--	PREDICTED: collectin-12-like [Stegastes partitus]
EVM0020728	--	--	--	--	--	--	--	--	--	--	PREDICTED: dapper homolog 3-like isoform X1 [Notothenia coriiceps]
EVM0016304	--	--	Biological Process: sprouting angiogenesis (GO:0002040);;	--	--	[O]	Posttranslational modification, protein turnover, chaperones	--	--	--	PREDICTED: heat shock 70 kDa protein 12B [Stegastes partitus]
EVM0011511	--	--	--	--	--	--	--	--	--	--	PREDICTED: wiskott-Aldrich syndrome protein homolog [Larimichthys crocea]
EVM0020498	--	--	--	--	--	--	--	Genetic suppressor element 1 GN=gse1 OS=Danio rerio (Zebrafish) PE=4 SV=1	--	--	PREDICTED: genetic suppressor element 1 isoform X1 [Stegastes partitus]
EVM0017275	--	--	Molecular Function: dolichyl-phosphate-mannose-protein mannosyltransferase activity (GO:0004169);; Cellular Component: membrane (GO:0016020);; Biological Process: protein O-linked mannosylation (GO:0035269);;	K00728|0|mze:101469889|protein O-mannosyl-transferase 1-like; K00728 dolichyl-phosphate-mannose-protein mannosyltransferase [EC:2.4.1.109] (A)	Other types of O-glycan biosynthesis (ko00514)	[O]	Posttranslational modification, protein turnover, chaperones	--	--	--	PREDICTED: protein O-mannosyl-transferase 1-like [Neolamprologus brichardi]
EVM0000417	--	--	--	--	--	--	--	Myosin-binding protein H GN=MYBPH OS=Gallus gallus (Chicken) PE=1 SV=1	--	--	PREDICTED: myosin-binding protein H-like isoform X2 [Stegastes partitus]
EVM0019761	[T]	Signal transduction mechanisms	Molecular Function: 3',5'-cyclic-nucleotide phosphodiesterase activity (GO:0004114);; Biological Process: signal transduction (GO:0007165);; Biological Process: metabolic process (GO:0008152);; Biological Process: photoreceptor cell maintenance (GO:0045494);; Molecular Function: metal ion binding (GO:0046872);; Biological Process: embryonic retina morphogenesis in camera-type eye (GO:0060059);;	K13757|0|ola:101163363|cone cGMP-specific 3',5'-cyclic phosphodiesterase subunit alpha'-like; K13757 cone cGMP-specific 3',5'-cyclic phosphodiesterase subunit alpha' [EC:3.1.4.35] (A)	Purine metabolism (ko00230)	[T]	Signal transduction mechanisms	Cone cGMP-specific 3&apos;,5&apos;-cyclic phosphodiesterase subunit alpha&apos; (Precursor) GN=PDE6C OS=Gallus gallus (Chicken) PE=1 SV=1	--	--	PREDICTED: cone cGMP-specific 3&apos;,5&apos;-cyclic phosphodiesterase subunit alpha&apos;-like [Stegastes partitus]
EVM0014047	--	--	--	--	--	[T]	Signal transduction mechanisms	Serine/threonine-protein kinase 11-interacting protein GN=stk11ip OS=Xenopus tropicalis (Western clawed frog) PE=2 SV=1	--	--	PREDICTED: leucine-rich repeat-containing protein 56 isoform X1 [Notothenia coriiceps]
EVM0008726	[R]	General function prediction only	Molecular Function: hydrolase activity (GO:0016787);;	K13698|0|mze:101482864|abhydrolase domain-containing protein 4-like; K13698 abhydrolase domain-containing protein 4 (A)	--	[R]	General function prediction only	Monoacylglycerol lipase abhd6-A GN=abhd6-a OS=Xenopus laevis (African clawed frog) PE=2 SV=1	--	--	PREDICTED: abhydrolase domain-containing protein 4 [Larimichthys crocea]
EVM0009797	--	--	Molecular Function: metal ion binding (GO:0046872);;	--	--	--	--	Zinc finger protein 704 GN=znf704 OS=Danio rerio (Zebrafish) PE=3 SV=2	--	--	PREDICTED: SLC2A4 regulator isoform X1 [Stegastes partitus]
EVM0017898	--	--	Molecular Function: sequence-specific DNA binding transcription factor activity (GO:0003700);; Cellular Component: nucleus (GO:0005634);; Biological Process: regulation of transcription, DNA-templated (GO:0006355);; Molecular Function: sequence-specific DNA binding (GO:0043565);;	K09441|0|mze:101478766|GA-binding protein alpha chain-like; K09441 GA-binding protein transcription factor, alpha (A)	--	[K]	Transcription	Retroviral integration site protein Fli-1 homolog GN=fli1 OS=Xenopus laevis (African clawed frog) PE=2 SV=1	--	--	PREDICTED: GA-binding protein alpha chain isoform X1 [Larimichthys crocea]
EVM0013499	[P]	Inorganic ion transport and metabolism	Molecular Function: calcium-transporting ATPase activity (GO:0005388);; Molecular Function: ATP binding (GO:0005524);; Cellular Component: integral component of membrane (GO:0016021);; Molecular Function: metal ion binding (GO:0046872);; Biological Process: calcium ion transmembrane transport (GO:0070588);;	K05850|0|ola:101156400|plasma membrane calcium-transporting ATPase 2-like; K05850 Ca2+ transporting ATPase, plasma membrane [EC:3.6.3.8] (A)	Calcium signaling pathway (ko04020);; Adrenergic signaling in cardiomyocytes (ko04261)	[P]	Inorganic ion transport and metabolism	Plasma membrane calcium-transporting ATPase 2 (Fragment) GN=atp2b2 OS=Oreochromis mossambicus (Mozambique tilapia) PE=2 SV=1	--	--	PREDICTED: plasma membrane calcium-transporting ATPase 2-like isoform X10 [Oreochromis niloticus]
EVM0016212	--	--	Molecular Function: DNA binding (GO:0003677);; Molecular Function: RNA binding (GO:0003723);; Cellular Component: nucleus (GO:0005634);; Cellular Component: cytoplasm (GO:0005737);; Biological Process: regulation of translation (GO:0006417);; Biological Process: RNA metabolic process (GO:0016070);;	--	--	[J]	Translation, ribosomal structure and biogenesis	MIF4G domain-containing protein B GN=mif4gdb OS=Danio rerio (Zebrafish) PE=1 SV=1	--	--	PREDICTED: MIF4G domain-containing protein [Stegastes partitus]
EVM0001230	--	--	Cellular Component: integral component of membrane (GO:0016021);;	--	--	--	--	--	--	--	PREDICTED: membrane-spanning 4-domains subfamily A member 8-like [Larimichthys crocea]
EVM0020807	--	--	Cellular Component: extracellular region (GO:0005576);; Biological Process: multicellular organismal development (GO:0007275);; Biological Process: negative regulation of Wnt signaling pathway (GO:0030178);;	K02165|5.46746e-136|tru:101063814|dickkopf-related protein 2-like; K02165 dickkopf (A)	Wnt signaling pathway (ko04310)	[T]	Signal transduction mechanisms	--	--	--	PREDICTED: dickkopf-related protein 2 [Larimichthys crocea]
EVM0014841	[J]	Translation, ribosomal structure and biogenesis	Cellular Component: nucleus (GO:0005634);; Cellular Component: cytoplasm (GO:0005737);; Biological Process: peptidyl-diphthamide biosynthetic process from peptidyl-histidine (GO:0017183);;	K07561|0|mze:101468218|diphthamide biosynthesis protein 1-like; K07561 2-(3-amino-3-carboxypropyl)histidine synthase [EC:2.5.1.108] (A)	--	[J]	Translation, ribosomal structure and biogenesis	Diphthamide biosynthesis protein 1 GN=dph1 OS=Danio rerio (Zebrafish) PE=2 SV=1	--	--	PREDICTED: diphthamide biosynthesis protein 1-like [Oreochromis niloticus]
EVM0008615	[IQR]	Lipid transport and metabolism;; Secondary metabolites biosynthesis, transport and catabolism;; General function prediction only	Molecular Function: oxidoreductase activity (GO:0016491);; Biological Process: oxidation-reduction process (GO:0055114);;	--	--	[Q]	Secondary metabolites biosynthesis, transport and catabolism	WW domain-containing oxidoreductase GN=wwox OS=Danio rerio (Zebrafish) PE=2 SV=1	--	--	PREDICTED: retinol dehydrogenase 13-like [Larimichthys crocea]
EVM0001357	--	--	--	--	--	--	--	Transmembrane protein 182 (Precursor) GN=tmem182 OS=Danio rerio (Zebrafish) PE=2 SV=1	--	--	PREDICTED: transmembrane protein 182-like [Larimichthys crocea]
EVM0017417	--	--	--	--	--	[I]	Lipid transport and metabolism	Oxysterol-binding protein-related protein 9 GN=osbpl9 OS=Xenopus tropicalis (Western clawed frog) PE=2 SV=1	--	--	PREDICTED: oxysterol-binding protein-related protein 7-like isoform X1 [Larimichthys crocea]
EVM0019339	[R]	General function prediction only	Molecular Function: GTPase activity (GO:0003924);; Molecular Function: GTP binding (GO:0005525);; Cellular Component: mitochondrion (GO:0005739);; Cellular Component: plasma membrane (GO:0005886);; Biological Process: GTP catabolic process (GO:0006184);; Biological Process: cell cycle (GO:0007049);; Biological Process: small GTPase mediated signal transduction (GO:0007264);; Molecular Function: G…	K07905|1.03814e-160|xma:102236307|ras-related protein Rab-11B-like; K07905 Ras-related protein Rab-11B (A)	Endocytosis (ko04144)	[U]	Intracellular trafficking, secretion, and vesicular transport	Ras-related protein Rab-11B (Precursor) OS=Diplobatis ommata (Ocellated electric ray) PE=2 SV=1	--	--	PREDICTED: ras-related protein Rab-11B-like [Oreochromis niloticus]
EVM0009834	--	--	Molecular Function: voltage-gated calcium channel activity (GO:0005245);; Cellular Component: voltage-gated calcium channel complex (GO:0005891);; Biological Process: calcium ion transmembrane transport (GO:0070588);;	K04869|0|mze:101482156|voltage-dependent calcium channel gamma-4 subunit-like; K04869 voltage-dependent calcium channel gamma-4 (A)	MAPK signaling pathway (ko04010);; Cardiac muscle contraction (ko04260);; Adrenergic signaling in cardiomyocytes (ko04261)	--	--	--	--	--	PREDICTED: voltage-dependent calcium channel gamma-4 subunit-like [Pundamilia nyererei]
EVM0023564	[R]	General function prediction only	--	--	--	[R]	General function prediction only	Zinc finger protein Xfin OS=Xenopus laevis (African clawed frog) PE=1 SV=1	--	--	PREDICTED: zinc finger protein 536-like [Larimichthys crocea]
EVM0021799	--	--	Biological Process: eye development (GO:0001654);; Molecular Function: nucleic acid binding (GO:0003676);; Biological Process: brain development (GO:0007420);; Cellular Component: integral component of membrane (GO:0016021);; Biological Process: central nervous system projection neuron axonogenesis (GO:0021952);; Molecular Function: metal ion binding (GO:0046872);;	--	--	[TR]	Signal transduction mechanisms;; General function prediction only	--	--	--	PREDICTED: protein FAM57B-like [Stegastes partitus]
EVM0012744	--	--	--	--	--	[TU]	Signal transduction mechanisms;; Intracellular trafficking, secretion, and vesicular transport	--	--	--	PREDICTED: clathrin coat assembly protein AP180-like isoform X13 [Poecilia reticulata]
EVM0010132	[J]	Translation, ribosomal structure and biogenesis	Biological Process: patterning of blood vessels (GO:0001569);; Molecular Function: serine-tRNA ligase activity (GO:0004828);; Molecular Function: ATP binding (GO:0005524);; Cellular Component: mitochondrion (GO:0005739);; Biological Process: seryl-tRNA aminoacylation (GO:0006434);;	K01875|0|ola:101169940|serine--tRNA ligase, cytoplasmic-like; K01875 seryl-tRNA synthetase [EC:6.1.1.11] (A)	Aminoacyl-tRNA biosynthesis (ko00970)	[J]	Translation, ribosomal structure and biogenesis	--	--	--	PREDICTED: serine--tRNA ligase, cytoplasmic [Stegastes partitus]
EVM0021218	--	--	--	K15293|0|mze:101482480|protein unc-13 homolog A-like; K15293 protein unc-13 (A)	--	[TU]	Signal transduction mechanisms;; Intracellular trafficking, secretion, and vesicular transport	Protein kinase C beta type GN=prkcb OS=Xenopus tropicalis (Western clawed frog) PE=2 SV=1	--	--	PREDICTED: protein unc-13 homolog A-like isoform X2 [Neolamprologus brichardi]
EVM0009401	[QR]	Secondary metabolites biosynthesis, transport and catabolism;; General function prediction only	Cellular Component: cytoplasm (GO:0005737);; Biological Process: protein methylation (GO:0006479);; Molecular Function: protein methyltransferase activity (GO:0008276);;	K11439|0|mze:101481124|protein arginine N-methyltransferase 8-B-like; K11439 protein arginine N-methyltransferase 8 [EC:2.1.1.-] (A)	--	[OKT]	Posttranslational modification, protein turnover, chaperones;; Transcription;; Signal transduction mechanisms	Protein arginine N-methyltransferase 8-B GN=prmt8b OS=Danio rerio (Zebrafish) PE=2 SV=2	--	--	PREDICTED: protein arginine N-methyltransferase 8 [Larimichthys crocea]
EVM0001204	--	--	Molecular Function: sequence-specific DNA binding transcription factor activity (GO:0003700);; Molecular Function: steroid hormone receptor activity (GO:0003707);; Cellular Component: nucleus (GO:0005634);; Biological Process: regulation of transcription, DNA-templated (GO:0006355);; Molecular Function: zinc ion binding (GO:0008270);; Biological Process: steroid hormone mediated signaling pathway…	K08543|0|mze:101471237|nuclear receptor subfamily 2 group C member 1-like; K08543 testicular receptor 2 (A)	--	[T]	Signal transduction mechanisms	Nuclear receptor subfamily 2 group C member 1 OS=Xenopus tropicalis (Western clawed frog) PE=2 SV=1	--	--	PREDICTED: nuclear receptor subfamily 2 group C member 1 isoform X2 [Stegastes partitus]
EVM0008506	--	--	--	K16771|0|mze:101484172|centrosome and spindle pole-associated protein 1-like; K16771 centrosome and spindle pole-associated protein 1 (A)	--	--	--	--	--	--	PREDICTED: centrosome and spindle pole associated protein 1-like [Stegastes partitus]
EVM0001076	[L]	Replication, recombination and repair	Molecular Function: DNA photolyase activity (GO:0003913);; Cellular Component: transcription factor complex (GO:0005667);; Biological Process: DNA repair (GO:0006281);; Biological Process: response to temperature stimulus (GO:0009266);; Biological Process: response to light stimulus (GO:0009416);; Biological Process: negative regulation of transcription, DNA-templated (GO:0045892);;	K02295|0|ola:101173389|cryptochrome-2-like; K02295 cryptochrome (A)	--	[LT]	Replication, recombination and repair;; Signal transduction mechanisms	Cryptochrome-2 GN=CRY2 OS=Gallus gallus (Chicken) PE=2 SV=2	--	--	PREDICTED: cryptochrome-2-like [Larimichthys crocea]
EVM0001763	--	--	--	--	--	--	--	--	--	--	PREDICTED: nck-associated protein 5-like isoform X1 [Stegastes partitus]
EVM0022590	[S]	Function unknown	--	--	--	[S]	Function unknown	SH3 domain-containing YSC84-like protein 1 GN=sh3yl1 OS=Xenopus laevis (African clawed frog) PE=2 SV=1	--	--	PREDICTED: SH3 domain-containing YSC84-like protein 1 [Larimichthys crocea]
EVM0014146	[C]	Energy production and conversion	Molecular Function: alcohol dehydrogenase (NAD) activity (GO:0004022);; Cellular Component: cytoplasm (GO:0005737);; Biological Process: ethanol oxidation (GO:0006069);; Molecular Function: zinc ion binding (GO:0008270);; Molecular Function: S-(hydroxymethyl)glutathione dehydrogenase activity (GO:0051903);;	K00121|0|tru:101069641|alcohol dehydrogenase class-3 chain L-like; K00121 S-(hydroxymethyl)glutathione dehydrogenase / alcohol dehydrogenase [EC:1.1.1.284 1.1.1.1] (A)	Glycolysis / Gluconeogenesis (ko00010);; Fatty acid degradation (ko00071);; Tyrosine metabolism (ko00350);; Retinol metabolism (ko00830);; Metabolism of xenobiotics by cytochrome P450 (ko00980);; Drug metabolism - cytochrome P450 (ko00982);; Carbon metabolism (ko01200);; Degradation of aromatic compounds (ko01220)	[Q]	Secondary metabolites biosynthesis, transport and catabolism	Alcohol dehydrogenase class-3 chain L OS=Gadus morhua (Atlantic cod) PE=1 SV=1	--	--	PREDICTED: alcohol dehydrogenase class-3 chain L isoform X1 [Larimichthys crocea]
EVM0017338	--	--	--	--	--	--	--	--	--	--	PREDICTED: protein FAM19A5-like [Stegastes partitus]
Trachinotus_ovatus_newGene_42914	--	--	--	--	--	[R]	General function prediction only	--	R	General function prediction only	reverse transcriptase, partial [Clarias batrachus]
EVM0004080	--	--	Molecular Function: aspartic-type endopeptidase activity (GO:0004190);; Biological Process: proteolysis (GO:0006508);;	--	--	[L]	Replication, recombination and repair	Protein DDI1 homolog 2 GN=ddi2 OS=Xenopus laevis (African clawed frog) PE=2 SV=1	--	--	PREDICTED: nuclear receptor-interacting protein 3 [Larimichthys crocea]
EVM0018153	--	--	Molecular Function: calcium ion binding (GO:0005509);; Cellular Component: plasma membrane (GO:0005886);; Biological Process: homophilic cell adhesion via plasma membrane adhesion molecules (GO:0007156);; Cellular Component: integral component of membrane (GO:0016021);;	K16499|0|mze:101486977|protocadherin-18-like; K16499 protocadherin delta 2 (A)	--	[S]	Function unknown	Cadherin-20 (Precursor) GN=CDH20 OS=Gallus gallus (Chicken) PE=1 SV=1	--	--	PREDICTED: protocadherin-18-like isoform X1 [Larimichthys crocea]
Trachinotus_ovatus_newGene_38393	[J]	Translation, ribosomal structure and biogenesis	Molecular Function: structural constituent of ribosome (GO:0003735);; Cellular Component: ribosome (GO:0005840);; Biological Process: translation (GO:0006412);;	K02924|7.88237e-26|cfa:100855964|60S ribosomal protein L39-like; K02924 large subunit ribosomal protein L39e (A)	Ribosome (ko03010)	[J]	Translation, ribosomal structure and biogenesis	60S ribosomal protein L39 GN=rpl39 OS=Ictalurus punctatus (Channel catfish) PE=3 SV=1	J	Translation, ribosomal structure and biogenesis	PREDICTED: 60S ribosomal protein L39 [Esox lucius]
Trachinotus_ovatus_newGene_42519	--	--	--	--	--	--	--	--	--	--	PREDICTED: uncharacterized protein LOC101483485 [Maylandia zebra]
EVM0012680	--	--	Biological Process: GPI anchor biosynthetic process (GO:0006506);; Cellular Component: integral component of membrane (GO:0016021);; Molecular Function: phosphatidylinositol N-acetylglucosaminyltransferase activity (GO:0017176);;	K03859|2.32056e-153|mze:101466464|phosphatidylinositol N-acetylglucosaminyltransferase subunit C-like; K03859 phosphatidylinositol glycan, class C (A)	Glycosylphosphatidylinositol(GPI)-anchor biosynthesis (ko00563)	[I]	Lipid transport and metabolism	--	--	--	PREDICTED: phosphatidylinositol N-acetylglucosaminyltransferase subunit C [Stegastes partitus]
EVM0010526	--	--	--	--	--	[S]	Function unknown	Protein NDRG3 OS=Xenopus laevis (African clawed frog) PE=2 SV=1	--	--	PREDICTED: protein NDRG3 isoform X2 [Stegastes partitus]
EVM0009560	--	--	--	--	--	--	--	Protein LBH GN=LBH OS=Gallus gallus (Chicken) PE=3 SV=1	--	--	PREDICTED: protein LBH-like [Stegastes partitus]
EVM0016065	[R]	General function prediction only	Molecular Function: nucleotide binding (GO:0000166);; Molecular Function: nucleic acid binding (GO:0003676);;	K14837|5.48685e-169|mze:101464399|RNA-binding protein 34-like; K14837 nucleolar protein 12 (A)	--	[R]	General function prediction only	Heterogeneous nuclear ribonucleoproteins A1 homolog GN=hnrnpa1 OS=Xenopus laevis (African clawed frog) PE=2 SV=1	--	--	PREDICTED: RNA-binding protein 34-like [Haplochromis burtoni]
EVM0007057	--	--	--	K11471|0|mze:101469220|putative Polycomb group protein ASXL2-like; K11471 additional sex combs-like protein (A)	--	--	--	Putative Polycomb group protein ASXL2 GN=ASXL2 OS=Gallus gallus (Chicken) PE=2 SV=1	--	--	PREDICTED: putative Polycomb group protein ASXL2 isoform X2 [Stegastes partitus]
EVM0018465	--	--	Molecular Function: Rab GTPase activator activity (GO:0005097);; Biological Process: positive regulation of Rab GTPase activity (GO:0032851);;	--	--	[U]	Intracellular trafficking, secretion, and vesicular transport	TBC1 domain family member 24 GN=tbc1d24 OS=Xenopus laevis (African clawed frog) PE=2 SV=1	--	--	PREDICTED: TBC1 domain family member 24-like [Stegastes partitus]
EVM0023827	--	--	--	--	--	[S]	Function unknown	NEDD4-binding protein 1 GN=n4bp1 OS=Xenopus laevis (African clawed frog) PE=2 SV=1	--	--	PREDICTED: probable ribonuclease ZC3H12D [Larimichthys crocea]
EVM0018892	--	--	Biological Process: regulation of cell growth (GO:0001558);; Biological Process: patterning of blood vessels (GO:0001569);; Biological Process: sprouting angiogenesis (GO:0002040);; Molecular Function: insulin-like growth factor binding (GO:0005520);; Cellular Component: extracellular region (GO:0005576);; Molecular Function: identical protein binding (GO:0042802);;	--	--	--	--	Serine protease HTRA1B (Precursor) GN=htra1b OS=Danio rerio (Zebrafish) PE=2 SV=1	--	--	PREDICTED: insulin-like growth factor-binding protein 7 [Stegastes partitus]
EVM0021094	--	--	Molecular Function: metalloendopeptidase activity (GO:0004222);; Molecular Function: calcium ion binding (GO:0005509);; Biological Process: proteolysis (GO:0006508);; Molecular Function: zinc ion binding (GO:0008270);; Cellular Component: extracellular matrix (GO:0031012);;	K07997|0|mze:101469316|matrix metalloproteinase-17-like; K07997 matrix metalloproteinase-17 (membrane-inserted) [EC:3.4.24.-] (A)	--	[OW]	Posttranslational modification, protein turnover, chaperones;; Extracellular structures	Stromelysin-3 (Precursor) GN=mmp11 OS=Xenopus laevis (African clawed frog) PE=1 SV=1	--	--	PREDICTED: matrix metalloproteinase-17-like [Stegastes partitus]
EVM0010240	--	--	Molecular Function: galactosylceramide sulfotransferase activity (GO:0001733);; Cellular Component: Golgi apparatus (GO:0005794);; Biological Process: biosynthetic process (GO:0009058);; Cellular Component: integral component of membrane (GO:0016021);;	K01019|0|xma:102229419|galactosylceramide sulfotransferase-like; K01019 galactosylceramide sulfotransferase [EC:2.8.2.11] (A)	Ether lipid metabolism (ko00565);; Sphingolipid metabolism (ko00600)	--	--	--	--	--	PREDICTED: galactosylceramide sulfotransferase-like [Cynoglossus semilaevis]
EVM0014357	[I]	Lipid transport and metabolism	Molecular Function: catalytic activity (GO:0003824);; Biological Process: metabolic process (GO:0008152);;	K18426|0|mze:101482663|ethylmalonyl-CoA decarboxylase-like; K18426 ethylmalonyl-CoA/methylmalonyl-CoA decarboxylase [EC:4.1.1.94 4.1.1.41] (A)	Propanoate metabolism (ko00640)	[I]	Lipid transport and metabolism	Ethylmalonyl-CoA decarboxylase GN=echdc1 OS=Danio rerio (Zebrafish) PE=3 SV=2	--	--	PREDICTED: ethylmalonyl-CoA decarboxylase isoform X1 [Stegastes partitus]
EVM0015289	--	--	--	--	--	--	--	--	--	--	PREDICTED: uncharacterized protein LOC100706437 [Oreochromis niloticus]
EVM0006537	--	--	--	--	--	--	--	--	--	--	PREDICTED: protein FAM19A5-like [Notothenia coriiceps]
EVM0024039	[R]	General function prediction only	--	--	--	[R]	General function prediction only	Sperm-associated antigen 1A GN=spag1a OS=Danio rerio (Zebrafish) PE=2 SV=1	--	--	PREDICTED: sperm-associated antigen 1 [Larimichthys crocea]
EVM0023723	--	--	Molecular Function: phospholipid binding (GO:0005543);; Cellular Component: early endosome (GO:0005769);;	K08733|0|mze:101469918|DCC-interacting protein 13-alpha-like; K08733 DCC-interacting protein 13 alpha (A)	--	[T]	Signal transduction mechanisms	Rho GTPase-activating protein 26 GN=ARHGAP26 OS=Gallus gallus (Chicken) PE=1 SV=2	--	--	PREDICTED: LOW QUALITY PROTEIN: DCC-interacting protein 13-alpha [Larimichthys crocea]
EVM0006159	[F]	Nucleotide transport and metabolism	Cellular Component: cytoplasm (GO:0005737);; Biological Process: pyrimidine nucleobase catabolic process (GO:0006208);; Molecular Function: hydrolase activity, acting on carbon-nitrogen (but not peptide) bonds, in cyclic amides (GO:0016812);;	K07528|0|mze:101474807|dihydropyrimidinase-related protein 2-like; K07528 dihydropyrimidinase-like 2 (A)	--	[F]	Nucleotide transport and metabolism	Dihydropyrimidinase-related protein 2 GN=DPYSL2 OS=Gallus gallus (Chicken) PE=2 SV=1	--	--	PREDICTED: dihydropyrimidinase-related protein 2-like [Larimichthys crocea]
EVM0002139	--	--	--	--	--	--	--	--	--	--	PREDICTED: enolase-phosphatase E1-like [Larimichthys crocea]
EVM0009297	[I]	Lipid transport and metabolism	Molecular Function: phosphogluconate dehydrogenase (decarboxylating) activity (GO:0004616);; Biological Process: pentose-phosphate shunt (GO:0006098);; Biological Process: valine metabolic process (GO:0006573);; Molecular Function: 3-hydroxyisobutyrate dehydrogenase activity (GO:0008442);; Molecular Function: NAD binding (GO:0051287);;	--	--	[R]	General function prediction only	Putative oxidoreductase GLYR1 GN=glyr1 OS=Xenopus tropicalis (Western clawed frog) PE=2 SV=1	--	--	PREDICTED: 3-hydroxyisobutyrate dehydrogenase, mitochondrial-like [Larimichthys crocea]
EVM0008694	--	--	Molecular Function: organic cyclic compound binding (GO:0097159);; Molecular Function: heterocyclic compound binding (GO:1901363);;	K17963|0|mze:101471689|peroxisome proliferator-activated receptor gamma coactivator-related protein 1-like; K17963 peroxisome proliferator-activated receptor gamma coactivator-related protein 1 (A)	--	--	--	--	--	--	PREDICTED: peroxisome proliferator-activated receptor gamma coactivator-related protein 1 [Stegastes partitus]
EVM0007603	--	--	--	--	--	--	--	--	--	--	PREDICTED: C2 domain-containing protein 2-like [Stegastes partitus]
EVM0008715	--	--	--	--	--	--	--	--	--	--	PREDICTED: protein FAM178A-like [Larimichthys crocea]
EVM0003317	[T]	Signal transduction mechanisms	Molecular Function: protein tyrosine phosphatase activity (GO:0004725);; Molecular Function: protein tyrosine/serine/threonine phosphatase activity (GO:0008138);; Biological Process: peptidyl-tyrosine dephosphorylation (GO:0035335);;	--	--	[V]	Defense mechanisms	Dual specificity protein phosphatase 1-A OS=Xenopus laevis (African clawed frog) PE=1 SV=1	--	--	PREDICTED: uncharacterized protein LOC103363373 [Stegastes partitus]
EVM0002996	--	--	Molecular Function: G-protein coupled receptor activity (GO:0004930);; Cellular Component: plasma membrane (GO:0005886);; Biological Process: G-protein coupled receptor signaling pathway (GO:0007186);; Cellular Component: integral component of membrane (GO:0016021);;	K04305|0|mze:101477433|G-protein coupled receptor 183-like; K04305 Epstein-Barr virus induced gene 2 (A)	--	--	--	G-protein coupled receptor 183 GN=gpr183 OS=Salmo salar (Atlantic salmon) PE=2 SV=1	--	--	PREDICTED: G-protein coupled receptor 183 [Larimichthys crocea]
Trachinotus_ovatus_newGene_25910	--	--	--	--	--	--	--	--	R	General function prediction only	PREDICTED: uncharacterized protein LOC100700883 [Oreochromis niloticus]
EVM0002777	[O]	Posttranslational modification, protein turnover, chaperones	Molecular Function: serine-type endopeptidase activity (GO:0004252);; Cellular Component: extracellular region (GO:0005576);; Biological Process: proteolysis (GO:0006508);;	K09631|0|mze:101486962|hepatocyte growth factor activator-like; K09631 hepatocyte growth factor activator [EC:3.4.21.-] (A)	--	[E]	Amino acid transport and metabolism	Urokinase-type plasminogen activator chain B (Precursor) GN=PLAU OS=Gallus gallus (Chicken) PE=2 SV=1	--	--	PREDICTED: hepatocyte growth factor activator [Stegastes partitus]
EVM0022331	--	--	Molecular Function: receptor activity (GO:0004872);; Cellular Component: integral component of membrane (GO:0016021);; Biological Process: intrahepatic bile duct development (GO:0035622);;	--	--	[C]	Energy production and conversion	--	--	--	PREDICTED: renin receptor [Stegastes partitus]
[truncated: 13,966 more rows]
