# Supplementary material for: Nxhl Controls Angiogenesis by Targeting VE-PTP Through Interaction With Nucleolin
Source: Front Cell Dev Biol. 2021 Oct 11;9:728821. doi: 10.3389/fcell.2021.728821 (PMC8558974; doi:10.3389/fcell.2021.728821)
Supplement: Supplementary Table 1 — Primers and probes used in this study. [file Data_Sheet_3.zip › supplementry tables (frionter)/Supplementary Tables (Table S4-6).xls]

## Sheet:  Table S4
	Table S4. Go analysis of the down-regulated genes between nxhl MO and Control MO.
term_type	term	GO	number	seq
biological_process	reproduction	GO:0000003	7	ENSDARG00000031463,ENSDARG00000034907,ENSDARG00000045574,ENSDARG00000063390,ENSDARG00000076730,ENSDARG00000087187,ENSDARG00000103394
biological_process	cell killing	GO:0001906	1	ENSDARG00000042677
biological_process	immune system process	GO:0002376	50	ENSDARG00000001818,ENSDARG00000003250,ENSDARG00000005372,ENSDARG00000012196,ENSDARG00000017444,ENSDARG00000019392,ENSDARG00000019457,ENSDARG00000022254,ENSDARG00000023683,ENSDARG00000024032,ENSDARG00000027777,ENSDARG00000031817,ENSDARG00000032639,ENSDARG00000035544,ENSDARG00000036888,ENSDARG00000037020,ENSDARG00000037429,ENSDARG00000042677,ENSDARG00000043241,ENSDARG00000043317,ENSDARG00000045015,…
biological_process	behavior	GO:0007610	23	ENSDARG00000005221,ENSDARG00000005775,ENSDARG00000006923,ENSDARG00000008788,ENSDARG00000009020,ENSDARG00000009568,ENSDARG00000011091,ENSDARG00000014218,ENSDARG00000015404,ENSDARG00000016667,ENSDARG00000018259,ENSDARG00000031875,ENSDARG00000033160,ENSDARG00000053987,ENSDARG00000055752,ENSDARG00000058117,ENSDARG00000061121,ENSDARG00000061791,ENSDARG00000062744,ENSDARG00000069765,ENSDARG00000073843,…
biological_process	metabolic process	GO:0008152	561	ENSDARG00000000370,ENSDARG00000001686,ENSDARG00000001818,ENSDARG00000002037,ENSDARG00000002071,ENSDARG00000002131,ENSDARG00000002193,ENSDARG00000002197,ENSDARG00000002231,ENSDARG00000002394,ENSDARG00000002600,ENSDARG00000002917,ENSDARG00000002986,ENSDARG00000003250,ENSDARG00000003259,ENSDARG00000003820,ENSDARG00000003977,ENSDARG00000004291,ENSDARG00000004473,ENSDARG00000004753,ENSDARG00000004904,…
biological_process	cell proliferation	GO:0008283	20	ENSDARG00000007682,ENSDARG00000012196,ENSDARG00000012816,ENSDARG00000037425,ENSDARG00000045015,ENSDARG00000052139,ENSDARG00000053939,ENSDARG00000056587,ENSDARG00000059956,ENSDARG00000061031,ENSDARG00000062550,ENSDARG00000068966,ENSDARG00000069484,ENSDARG00000071709,ENSDARG00000075110,ENSDARG00000079266,ENSDARG00000086159,ENSDARG00000090646,ENSDARG00000103937,ENSDARG00000116139
biological_process	cellular process	GO:0009987	989	ENSDARG00000000370,ENSDARG00000000380,ENSDARG00000000503,ENSDARG00000001686,ENSDARG00000001818,ENSDARG00000001913,ENSDARG00000001993,ENSDARG00000002037,ENSDARG00000002071,ENSDARG00000002131,ENSDARG00000002193,ENSDARG00000002197,ENSDARG00000002230,ENSDARG00000002231,ENSDARG00000002483,ENSDARG00000002696,ENSDARG00000002771,ENSDARG00000002917,ENSDARG00000002986,ENSDARG00000003250,ENSDARG00000003259,…
biological_process	reproductive process	GO:0022414	7	ENSDARG00000031463,ENSDARG00000034907,ENSDARG00000045574,ENSDARG00000063390,ENSDARG00000076730,ENSDARG00000087187,ENSDARG00000103394
biological_process	biological adhesion	GO:0022610	70	ENSDARG00000003403,ENSDARG00000004643,ENSDARG00000008127,ENSDARG00000009930,ENSDARG00000011171,ENSDARG00000012196,ENSDARG00000014215,ENSDARG00000016788,ENSDARG00000018542,ENSDARG00000019063,ENSDARG00000020242,ENSDARG00000020771,ENSDARG00000022689,ENSDARG00000027360,ENSDARG00000036424,ENSDARG00000036985,ENSDARG00000037122,ENSDARG00000042677,ENSDARG00000043241,ENSDARG00000045799,ENSDARG00000059773,…
biological_process	signaling	GO:0023052	453	ENSDARG00000000370,ENSDARG00000000380,ENSDARG00000000503,ENSDARG00000002193,ENSDARG00000002230,ENSDARG00000002231,ENSDARG00000002483,ENSDARG00000002696,ENSDARG00000003250,ENSDARG00000003326,ENSDARG00000003381,ENSDARG00000003403,ENSDARG00000003820,ENSDARG00000003994,ENSDARG00000004227,ENSDARG00000004445,ENSDARG00000004869,ENSDARG00000005141,ENSDARG00000005371,ENSDARG00000005372,ENSDARG00000005775,…
biological_process	multicellular organismal process	GO:0032501	371	ENSDARG00000002193,ENSDARG00000002483,ENSDARG00000003250,ENSDARG00000003259,ENSDARG00000003326,ENSDARG00000003403,ENSDARG00000003820,ENSDARG00000003934,ENSDARG00000004322,ENSDARG00000004869,ENSDARG00000005221,ENSDARG00000005371,ENSDARG00000005372,ENSDARG00000005485,ENSDARG00000005775,ENSDARG00000005841,ENSDARG00000007436,ENSDARG00000007480,ENSDARG00000007553,ENSDARG00000007654,ENSDARG00000007682,…
biological_process	developmental process	GO:0032502	303	ENSDARG00000001913,ENSDARG00000002483,ENSDARG00000003250,ENSDARG00000003259,ENSDARG00000003403,ENSDARG00000005221,ENSDARG00000005372,ENSDARG00000005485,ENSDARG00000005670,ENSDARG00000005775,ENSDARG00000007654,ENSDARG00000007682,ENSDARG00000008127,ENSDARG00000008203,ENSDARG00000008398,ENSDARG00000009020,ENSDARG00000009782,ENSDARG00000010816,ENSDARG00000011171,ENSDARG00000011600,ENSDARG00000011693,…
biological_process	growth	GO:0040007	32	ENSDARG00000003250,ENSDARG00000005943,ENSDARG00000008398,ENSDARG00000011600,ENSDARG00000012816,ENSDARG00000015404,ENSDARG00000021405,ENSDARG00000026294,ENSDARG00000027360,ENSDARG00000027423,ENSDARG00000029668,ENSDARG00000035338,ENSDARG00000037020,ENSDARG00000039264,ENSDARG00000044954,ENSDARG00000045799,ENSDARG00000056929,ENSDARG00000060372,ENSDARG00000061479,ENSDARG00000068910,ENSDARG00000069133,…
biological_process	locomotion	GO:0040011	56	ENSDARG00000003250,ENSDARG00000005775,ENSDARG00000006923,ENSDARG00000007461,ENSDARG00000012196,ENSDARG00000015404,ENSDARG00000020242,ENSDARG00000020771,ENSDARG00000024017,ENSDARG00000026294,ENSDARG00000037747,ENSDARG00000039373,ENSDARG00000042861,ENSDARG00000043241,ENSDARG00000043317,ENSDARG00000044954,ENSDARG00000052012,ENSDARG00000055855,ENSDARG00000056742,ENSDARG00000058944,ENSDARG00000059773,…
biological_process	pigmentation	GO:0043473	6	ENSDARG00000007654,ENSDARG00000042861,ENSDARG00000043317,ENSDARG00000088124,ENSDARG00000100398,ENSDARG00000114760
biological_process	rhythmic process	GO:0048511	8	ENSDARG00000003820,ENSDARG00000008788,ENSDARG00000011703,ENSDARG00000016536,ENSDARG00000033160,ENSDARG00000053326,ENSDARG00000062634,ENSDARG00000097804
biological_process	positive regulation of biological process	GO:0048518	87	ENSDARG00000001818,ENSDARG00000005372,ENSDARG00000007436,ENSDARG00000008727,ENSDARG00000009020,ENSDARG00000011703,ENSDARG00000012196,ENSDARG00000012833,ENSDARG00000013491,ENSDARG00000014302,ENSDARG00000014496,ENSDARG00000017525,ENSDARG00000018096,ENSDARG00000018270,ENSDARG00000018743,ENSDARG00000019392,ENSDARG00000019457,ENSDARG00000020239,ENSDARG00000021855,ENSDARG00000021991,ENSDARG00000022254,…
biological_process	negative regulation of biological process	GO:0048519	81	ENSDARG00000001818,ENSDARG00000005834,ENSDARG00000007461,ENSDARG00000007553,ENSDARG00000011091,ENSDARG00000011600,ENSDARG00000011909,ENSDARG00000013828,ENSDARG00000014218,ENSDARG00000014302,ENSDARG00000016739,ENSDARG00000020814,ENSDARG00000021208,ENSDARG00000021720,ENSDARG00000023933,ENSDARG00000025667,ENSDARG00000026406,ENSDARG00000027360,ENSDARG00000027423,ENSDARG00000027777,ENSDARG00000029112,…
biological_process	regulation of biological process	GO:0050789	593	ENSDARG00000000370,ENSDARG00000000380,ENSDARG00000000503,ENSDARG00000001818,ENSDARG00000001913,ENSDARG00000002193,ENSDARG00000002230,ENSDARG00000002231,ENSDARG00000002483,ENSDARG00000002696,ENSDARG00000003250,ENSDARG00000003326,ENSDARG00000003381,ENSDARG00000003403,ENSDARG00000003820,ENSDARG00000003934,ENSDARG00000003994,ENSDARG00000004227,ENSDARG00000004445,ENSDARG00000004473,ENSDARG00000004869,…
biological_process	response to stimulus	GO:0050896	501	ENSDARG00000000370,ENSDARG00000000380,ENSDARG00000001818,ENSDARG00000002193,ENSDARG00000002231,ENSDARG00000002483,ENSDARG00000002696,ENSDARG00000003250,ENSDARG00000003326,ENSDARG00000003403,ENSDARG00000003820,ENSDARG00000004227,ENSDARG00000004445,ENSDARG00000004869,ENSDARG00000004904,ENSDARG00000005141,ENSDARG00000005371,ENSDARG00000005372,ENSDARG00000005775,ENSDARG00000005834,ENSDARG00000005842,…
biological_process	localization	GO:0051179	408	ENSDARG00000000503,ENSDARG00000001127,ENSDARG00000001870,ENSDARG00000002656,ENSDARG00000002771,ENSDARG00000003250,ENSDARG00000003326,ENSDARG00000003381,ENSDARG00000003994,ENSDARG00000005775,ENSDARG00000005853,ENSDARG00000006383,ENSDARG00000006760,ENSDARG00000006849,ENSDARG00000006891,ENSDARG00000006923,ENSDARG00000007461,ENSDARG00000007553,ENSDARG00000007654,ENSDARG00000007788,ENSDARG00000008275,…
biological_process	multi-organism process	GO:0051704	17	ENSDARG00000016771,ENSDARG00000019228,ENSDARG00000024032,ENSDARG00000031463,ENSDARG00000032639,ENSDARG00000034907,ENSDARG00000043093,ENSDARG00000045574,ENSDARG00000055752,ENSDARG00000057789,ENSDARG00000063390,ENSDARG00000068966,ENSDARG00000076730,ENSDARG00000087187,ENSDARG00000087857,ENSDARG00000090615,ENSDARG00000103394
biological_process	biological regulation	GO:0065007	672	ENSDARG00000000370,ENSDARG00000000380,ENSDARG00000000503,ENSDARG00000001818,ENSDARG00000001913,ENSDARG00000002193,ENSDARG00000002230,ENSDARG00000002231,ENSDARG00000002483,ENSDARG00000002607,ENSDARG00000002644,ENSDARG00000002696,ENSDARG00000002771,ENSDARG00000003250,ENSDARG00000003326,ENSDARG00000003381,ENSDARG00000003403,ENSDARG00000003495,ENSDARG00000003820,ENSDARG00000003934,ENSDARG00000003994,…
biological_process	cellular component organization or biogenesis	GO:0071840	245	ENSDARG00000000503,ENSDARG00000001913,ENSDARG00000003250,ENSDARG00000003381,ENSDARG00000003403,ENSDARG00000003632,ENSDARG00000003877,ENSDARG00000003994,ENSDARG00000005670,ENSDARG00000005775,ENSDARG00000005853,ENSDARG00000005943,ENSDARG00000006891,ENSDARG00000007024,ENSDARG00000007654,ENSDARG00000007869,ENSDARG00000008329,ENSDARG00000008727,ENSDARG00000009020,ENSDARG00000009281,ENSDARG00000010031,…
biological_process	detoxification	GO:0098754	5	ENSDARG00000022183,ENSDARG00000026229,ENSDARG00000075923,ENSDARG00000098733,ENSDARG00000104702
biological_process	presynaptic process involved in chemical synaptic transmission	GO:0099531	29	ENSDARG00000000503,ENSDARG00000003381,ENSDARG00000003994,ENSDARG00000011640,ENSDARG00000012306,ENSDARG00000013312,ENSDARG00000013414,ENSDARG00000017391,ENSDARG00000029239,ENSDARG00000030614,ENSDARG00000030832,ENSDARG00000031463,ENSDARG00000037941,ENSDARG00000043661,ENSDARG00000045945,ENSDARG00000051981,ENSDARG00000058117,ENSDARG00000059978,ENSDARG00000060368,ENSDARG00000061829,ENSDARG00000070567,…
cellular_component	extracellular region	GO:0005576	101	ENSDARG00000001818,ENSDARG00000002483,ENSDARG00000005485,ENSDARG00000005943,ENSDARG00000006868,ENSDARG00000007276,ENSDARG00000010029,ENSDARG00000010130,ENSDARG00000010294,ENSDARG00000010350,ENSDARG00000012816,ENSDARG00000013240,ENSDARG00000016771,ENSDARG00000017314,ENSDARG00000018896,ENSDARG00000019782,ENSDARG00000020771,ENSDARG00000021208,ENSDARG00000021339,ENSDARG00000024032,ENSDARG00000024759,…
cellular_component	cell	GO:0005623	842	ENSDARG00000000503,ENSDARG00000001686,ENSDARG00000001993,ENSDARG00000002071,ENSDARG00000002131,ENSDARG00000002193,ENSDARG00000002197,ENSDARG00000002230,ENSDARG00000002231,ENSDARG00000002394,ENSDARG00000002564,ENSDARG00000002644,ENSDARG00000002771,ENSDARG00000002917,ENSDARG00000003250,ENSDARG00000003326,ENSDARG00000003381,ENSDARG00000003403,ENSDARG00000003632,ENSDARG00000003820,ENSDARG00000003877,…
cellular_component	membrane	GO:0016020	843	ENSDARG00000000503,ENSDARG00000001127,ENSDARG00000001559,ENSDARG00000001676,ENSDARG00000001870,ENSDARG00000001913,ENSDARG00000002193,ENSDARG00000002230,ENSDARG00000002231,ENSDARG00000002394,ENSDARG00000002564,ENSDARG00000002644,ENSDARG00000002656,ENSDARG00000002771,ENSDARG00000003210,ENSDARG00000003250,ENSDARG00000003326,ENSDARG00000003381,ENSDARG00000003403,ENSDARG00000003632,ENSDARG00000003994,…
cellular_component	cell junction	GO:0030054	51	ENSDARG00000009930,ENSDARG00000013414,ENSDARG00000016081,ENSDARG00000018743,ENSDARG00000020242,ENSDARG00000021352,ENSDARG00000025728,ENSDARG00000026753,ENSDARG00000027828,ENSDARG00000030376,ENSDARG00000030832,ENSDARG00000032714,ENSDARG00000032737,ENSDARG00000034493,ENSDARG00000037390,ENSDARG00000037496,ENSDARG00000037498,ENSDARG00000040627,ENSDARG00000041787,ENSDARG00000041797,ENSDARG00000042677,…
cellular_component	membrane-enclosed lumen	GO:0031974	11	ENSDARG00000002917,ENSDARG00000003877,ENSDARG00000021405,ENSDARG00000038121,ENSDARG00000060578,ENSDARG00000062812,ENSDARG00000069095,ENSDARG00000075139,ENSDARG00000098349,ENSDARG00000103739,ENSDARG00000104339
cellular_component	protein-containing complex	GO:0032991	197	ENSDARG00000000503,ENSDARG00000001993,ENSDARG00000003250,ENSDARG00000003326,ENSDARG00000003877,ENSDARG00000005775,ENSDARG00000005841,ENSDARG00000006891,ENSDARG00000006892,ENSDARG00000006923,ENSDARG00000008398,ENSDARG00000009477,ENSDARG00000009782,ENSDARG00000010186,ENSDARG00000010350,ENSDARG00000010680,ENSDARG00000011703,ENSDARG00000012347,ENSDARG00000012816,ENSDARG00000013266,ENSDARG00000013343,…
cellular_component	organelle	GO:0043226	363	ENSDARG00000000503,ENSDARG00000001993,ENSDARG00000002131,ENSDARG00000002193,ENSDARG00000002230,ENSDARG00000002394,ENSDARG00000002564,ENSDARG00000002917,ENSDARG00000003381,ENSDARG00000003632,ENSDARG00000003820,ENSDARG00000003877,ENSDARG00000004445,ENSDARG00000004473,ENSDARG00000004904,ENSDARG00000005141,ENSDARG00000005221,ENSDARG00000005372,ENSDARG00000005670,ENSDARG00000005841,ENSDARG00000005853,…
cellular_component	extracellular region part	GO:0044421	78	ENSDARG00000001818,ENSDARG00000002483,ENSDARG00000005485,ENSDARG00000007276,ENSDARG00000010029,ENSDARG00000010130,ENSDARG00000010294,ENSDARG00000012816,ENSDARG00000013240,ENSDARG00000016771,ENSDARG00000017314,ENSDARG00000018896,ENSDARG00000019782,ENSDARG00000020771,ENSDARG00000021208,ENSDARG00000021339,ENSDARG00000024032,ENSDARG00000024759,ENSDARG00000027360,ENSDARG00000030915,ENSDARG00000034165,…
cellular_component	organelle part	GO:0044422	191	ENSDARG00000001993,ENSDARG00000002193,ENSDARG00000002230,ENSDARG00000002564,ENSDARG00000002917,ENSDARG00000003632,ENSDARG00000003877,ENSDARG00000004904,ENSDARG00000005141,ENSDARG00000005221,ENSDARG00000005841,ENSDARG00000005853,ENSDARG00000006892,ENSDARG00000008127,ENSDARG00000008727,ENSDARG00000009160,ENSDARG00000009281,ENSDARG00000009782,ENSDARG00000010042,ENSDARG00000010186,ENSDARG00000010816,…
cellular_component	membrane part	GO:0044425	782	ENSDARG00000000503,ENSDARG00000001127,ENSDARG00000001559,ENSDARG00000001676,ENSDARG00000001870,ENSDARG00000002193,ENSDARG00000002230,ENSDARG00000002231,ENSDARG00000002394,ENSDARG00000002564,ENSDARG00000002656,ENSDARG00000002771,ENSDARG00000003210,ENSDARG00000003250,ENSDARG00000003326,ENSDARG00000003403,ENSDARG00000003632,ENSDARG00000003994,ENSDARG00000004158,ENSDARG00000004227,ENSDARG00000004445,…
cellular_component	synapse part	GO:0044456	90	ENSDARG00000000503,ENSDARG00000002230,ENSDARG00000002564,ENSDARG00000003381,ENSDARG00000003994,ENSDARG00000004445,ENSDARG00000004869,ENSDARG00000009941,ENSDARG00000011066,ENSDARG00000011091,ENSDARG00000011640,ENSDARG00000012306,ENSDARG00000013312,ENSDARG00000013414,ENSDARG00000014871,ENSDARG00000016480,ENSDARG00000017391,ENSDARG00000018743,ENSDARG00000021352,ENSDARG00000025671,ENSDARG00000025728,…
cellular_component	cell part	GO:0044464	838	ENSDARG00000000503,ENSDARG00000001686,ENSDARG00000001993,ENSDARG00000002071,ENSDARG00000002131,ENSDARG00000002193,ENSDARG00000002197,ENSDARG00000002230,ENSDARG00000002231,ENSDARG00000002394,ENSDARG00000002564,ENSDARG00000002644,ENSDARG00000002771,ENSDARG00000002917,ENSDARG00000003250,ENSDARG00000003326,ENSDARG00000003381,ENSDARG00000003403,ENSDARG00000003632,ENSDARG00000003820,ENSDARG00000003877,…
cellular_component	synapse	GO:0045202	103	ENSDARG00000000503,ENSDARG00000002230,ENSDARG00000002564,ENSDARG00000003381,ENSDARG00000003994,ENSDARG00000004445,ENSDARG00000004869,ENSDARG00000009941,ENSDARG00000011066,ENSDARG00000011091,ENSDARG00000011640,ENSDARG00000012306,ENSDARG00000012823,ENSDARG00000013000,ENSDARG00000013312,ENSDARG00000013414,ENSDARG00000014871,ENSDARG00000016480,ENSDARG00000017391,ENSDARG00000018743,ENSDARG00000021352,…
cellular_component	supramolecular complex	GO:0099080	41	ENSDARG00000005221,ENSDARG00000005841,ENSDARG00000011862,ENSDARG00000012281,ENSDARG00000016301,ENSDARG00000017162,ENSDARG00000020242,ENSDARG00000022045,ENSDARG00000022101,ENSDARG00000030157,ENSDARG00000036840,ENSDARG00000037747,ENSDARG00000037954,ENSDARG00000038716,ENSDARG00000039272,ENSDARG00000039522,ENSDARG00000045560,ENSDARG00000045592,ENSDARG00000055192,ENSDARG00000056248,ENSDARG00000057881,…
molecular_function	catalytic activity	GO:0003824	526	ENSDARG00000000370,ENSDARG00000000380,ENSDARG00000001686,ENSDARG00000001870,ENSDARG00000001993,ENSDARG00000002037,ENSDARG00000002071,ENSDARG00000002197,ENSDARG00000002231,ENSDARG00000002394,ENSDARG00000002600,ENSDARG00000002917,ENSDARG00000002986,ENSDARG00000003250,ENSDARG00000003259,ENSDARG00000003977,ENSDARG00000004227,ENSDARG00000004291,ENSDARG00000004753,ENSDARG00000004904,ENSDARG00000004964,…
molecular_function	signal transducer activity	GO:0004871	169	ENSDARG00000002193,ENSDARG00000003820,ENSDARG00000004445,ENSDARG00000005371,ENSDARG00000007195,ENSDARG00000007436,ENSDARG00000007553,ENSDARG00000009020,ENSDARG00000010680,ENSDARG00000011066,ENSDARG00000011091,ENSDARG00000011600,ENSDARG00000011909,ENSDARG00000011941,ENSDARG00000013491,ENSDARG00000016667,ENSDARG00000017274,ENSDARG00000017780,ENSDARG00000018530,ENSDARG00000019392,ENSDARG00000020057,…
molecular_function	structural molecule activity	GO:0005198	33	ENSDARG00000005221,ENSDARG00000011862,ENSDARG00000012281,ENSDARG00000016081,ENSDARG00000016301,ENSDARG00000019782,ENSDARG00000022698,ENSDARG00000030157,ENSDARG00000036186,ENSDARG00000036840,ENSDARG00000039522,ENSDARG00000045560,ENSDARG00000045799,ENSDARG00000055009,ENSDARG00000055192,ENSDARG00000056248,ENSDARG00000057368,ENSDARG00000057881,ENSDARG00000058462,ENSDARG00000058799,ENSDARG00000062108,…
molecular_function	transporter activity	GO:0005215	237	ENSDARG00000001870,ENSDARG00000002771,ENSDARG00000003326,ENSDARG00000005775,ENSDARG00000005853,ENSDARG00000006760,ENSDARG00000006849,ENSDARG00000006891,ENSDARG00000006923,ENSDARG00000007788,ENSDARG00000008329,ENSDARG00000008398,ENSDARG00000010023,ENSDARG00000010096,ENSDARG00000010816,ENSDARG00000010936,ENSDARG00000011066,ENSDARG00000011259,ENSDARG00000011573,ENSDARG00000011909,ENSDARG00000012297,…
molecular_function	binding	GO:0005488	815	ENSDARG00000000370,ENSDARG00000000380,ENSDARG00000000503,ENSDARG00000001686,ENSDARG00000001870,ENSDARG00000001993,ENSDARG00000002037,ENSDARG00000002071,ENSDARG00000002131,ENSDARG00000002193,ENSDARG00000002197,ENSDARG00000002483,ENSDARG00000002607,ENSDARG00000002986,ENSDARG00000003210,ENSDARG00000003259,ENSDARG00000003381,ENSDARG00000003403,ENSDARG00000003495,ENSDARG00000003820,ENSDARG00000003877,…
molecular_function	antioxidant activity	GO:0016209	4	ENSDARG00000026229,ENSDARG00000075923,ENSDARG00000098733,ENSDARG00000104702
molecular_function	cargo receptor activity	GO:0038024	4	ENSDARG00000055644,ENSDARG00000060680,ENSDARG00000076306,ENSDARG00000105442
molecular_function	translation regulator activity	GO:0045182	2	ENSDARG00000052604,ENSDARG00000060103
molecular_function	molecular function regulator	GO:0098772	109	ENSDARG00000000370,ENSDARG00000001818,ENSDARG00000002607,ENSDARG00000002644,ENSDARG00000003326,ENSDARG00000003495,ENSDARG00000004869,ENSDARG00000006383,ENSDARG00000006868,ENSDARG00000007195,ENSDARG00000007461,ENSDARG00000007727,ENSDARG00000008727,ENSDARG00000009477,ENSDARG00000011845,ENSDARG00000016739,ENSDARG00000017525,ENSDARG00000018060,ENSDARG00000020450,ENSDARG00000021208,ENSDARG00000021720,…
molecular_function	molecular carrier activity	GO:0140104	2	ENSDARG00000031952,ENSDARG00000053475
molecular_function	transcription regulator activity	GO:0140110	48	ENSDARG00000003820,ENSDARG00000004473,ENSDARG00000005834,ENSDARG00000007996,ENSDARG00000008203,ENSDARG00000008209,ENSDARG00000011703,ENSDARG00000012833,ENSDARG00000014828,ENSDARG00000016536,ENSDARG00000017780,ENSDARG00000018257,ENSDARG00000019392,ENSDARG00000020239,ENSDARG00000021855,ENSDARG00000022254,ENSDARG00000023058,ENSDARG00000023537,ENSDARG00000029497,ENSDARG00000031161,ENSDARG00000033160,…

## Sheet: Table S5
	Table 5. Go analysis of the up-regulated genes between nxhl MO and Control MO.
term_type	term	GO	number	seq
biological_process	reproduction	GO:0000003	8	ENSDARG00000029406,ENSDARG00000035559,ENSDARG00000041411,ENSDARG00000045705,ENSDARG00000075421,ENSDARG00000089291,ENSDARG00000096603,ENSDARG00000102750
biological_process	immune system process	GO:0002376	47	ENSDARG00000000767,ENSDARG00000004427,ENSDARG00000010169,ENSDARG00000010482,ENSDARG00000012395,ENSDARG00000012694,ENSDARG00000012881,ENSDARG00000016319,ENSDARG00000018569,ENSDARG00000025949,ENSDARG00000035018,ENSDARG00000035559,ENSDARG00000036903,ENSDARG00000038643,ENSDARG00000042172,ENSDARG00000042816,ENSDARG00000043135,ENSDARG00000044415,ENSDARG00000052680,ENSDARG00000053136,ENSDARG00000054054,…
biological_process	behavior	GO:0007610	7	ENSDARG00000035852,ENSDARG00000039486,ENSDARG00000058656,ENSDARG00000069552,ENSDARG00000075014,ENSDARG00000102277,ENSDARG00000104297
biological_process	metabolic process	GO:0008152	263	ENSDARG00000000767,ENSDARG00000001452,ENSDARG00000001721,ENSDARG00000001782,ENSDARG00000001953,ENSDARG00000002060,ENSDARG00000002445,ENSDARG00000002591,ENSDARG00000002613,ENSDARG00000002945,ENSDARG00000003132,ENSDARG00000003750,ENSDARG00000004427,ENSDARG00000004539,ENSDARG00000006207,ENSDARG00000006598,ENSDARG00000006603,ENSDARG00000007097,ENSDARG00000007377,ENSDARG00000007709,ENSDARG00000007836,…
biological_process	cell proliferation	GO:0008283	19	ENSDARG00000006598,ENSDARG00000018569,ENSDARG00000020298,ENSDARG00000025254,ENSDARG00000035253,ENSDARG00000043531,ENSDARG00000051857,ENSDARG00000054968,ENSDARG00000067673,ENSDARG00000069335,ENSDARG00000074378,ENSDARG00000075045,ENSDARG00000075121,ENSDARG00000089086,ENSDARG00000091003,ENSDARG00000099351,ENSDARG00000102320,ENSDARG00000103542,ENSDARG00000104795
biological_process	cellular process	GO:0009987	347	ENSDARG00000000767,ENSDARG00000001452,ENSDARG00000001721,ENSDARG00000001782,ENSDARG00000001953,ENSDARG00000002060,ENSDARG00000002406,ENSDARG00000002445,ENSDARG00000002591,ENSDARG00000002613,ENSDARG00000002945,ENSDARG00000003132,ENSDARG00000003750,ENSDARG00000004256,ENSDARG00000004427,ENSDARG00000004436,ENSDARG00000004447,ENSDARG00000004539,ENSDARG00000005673,ENSDARG00000006207,ENSDARG00000006353,…
biological_process	reproductive process	GO:0022414	8	ENSDARG00000029406,ENSDARG00000035559,ENSDARG00000041411,ENSDARG00000045705,ENSDARG00000075421,ENSDARG00000089291,ENSDARG00000096603,ENSDARG00000102750
biological_process	biological adhesion	GO:0022610	23	ENSDARG00000006353,ENSDARG00000022615,ENSDARG00000035018,ENSDARG00000035422,ENSDARG00000044318,ENSDARG00000059906,ENSDARG00000060012,ENSDARG00000061231,ENSDARG00000075833,ENSDARG00000076144,ENSDARG00000087863,ENSDARG00000088277,ENSDARG00000093440,ENSDARG00000097170,ENSDARG00000098899,ENSDARG00000099035,ENSDARG00000102277,ENSDARG00000102750,ENSDARG00000103542,ENSDARG00000103775,ENSDARG00000104598,…
biological_process	signaling	GO:0023052	97	ENSDARG00000001452,ENSDARG00000002945,ENSDARG00000004256,ENSDARG00000004447,ENSDARG00000005673,ENSDARG00000006353,ENSDARG00000006553,ENSDARG00000006598,ENSDARG00000006603,ENSDARG00000008542,ENSDARG00000008969,ENSDARG00000010169,ENSDARG00000010625,ENSDARG00000012789,ENSDARG00000013576,ENSDARG00000014190,ENSDARG00000014465,ENSDARG00000015263,ENSDARG00000015559,ENSDARG00000015611,ENSDARG00000016200,…
biological_process	multicellular organismal process	GO:0032501	138	ENSDARG00000000767,ENSDARG00000001721,ENSDARG00000002445,ENSDARG00000004256,ENSDARG00000004427,ENSDARG00000004539,ENSDARG00000005673,ENSDARG00000006353,ENSDARG00000006526,ENSDARG00000006603,ENSDARG00000007344,ENSDARG00000007377,ENSDARG00000008969,ENSDARG00000009544,ENSDARG00000010276,ENSDARG00000010591,ENSDARG00000011648,ENSDARG00000012076,ENSDARG00000012261,ENSDARG00000012694,ENSDARG00000012881,…
biological_process	developmental process	GO:0032502	135	ENSDARG00000000767,ENSDARG00000001721,ENSDARG00000002445,ENSDARG00000004256,ENSDARG00000004427,ENSDARG00000004539,ENSDARG00000005673,ENSDARG00000006353,ENSDARG00000006526,ENSDARG00000006603,ENSDARG00000007344,ENSDARG00000007377,ENSDARG00000009544,ENSDARG00000010591,ENSDARG00000011648,ENSDARG00000012076,ENSDARG00000012261,ENSDARG00000012694,ENSDARG00000012881,ENSDARG00000013576,ENSDARG00000014358,…
biological_process	growth	GO:0040007	19	ENSDARG00000006353,ENSDARG00000006598,ENSDARG00000014907,ENSDARG00000018569,ENSDARG00000019949,ENSDARG00000026726,ENSDARG00000035253,ENSDARG00000035422,ENSDARG00000036036,ENSDARG00000040295,ENSDARG00000042816,ENSDARG00000075121,ENSDARG00000075730,ENSDARG00000078518,ENSDARG00000089086,ENSDARG00000098700,ENSDARG00000099351,ENSDARG00000104370,ENSDARG00000104773
biological_process	locomotion	GO:0040011	24	ENSDARG00000006353,ENSDARG00000006603,ENSDARG00000012395,ENSDARG00000014190,ENSDARG00000018569,ENSDARG00000020136,ENSDARG00000022615,ENSDARG00000035018,ENSDARG00000041490,ENSDARG00000042182,ENSDARG00000042816,ENSDARG00000052405,ENSDARG00000057633,ENSDARG00000059906,ENSDARG00000075045,ENSDARG00000095863,ENSDARG00000098700,ENSDARG00000100558,ENSDARG00000101919,ENSDARG00000102277,ENSDARG00000102750,…
biological_process	pigmentation	GO:0043473	4	ENSDARG00000002445,ENSDARG00000033539,ENSDARG00000043135,ENSDARG00000069552
biological_process	positive regulation of biological process	GO:0048518	56	ENSDARG00000000767,ENSDARG00000002445,ENSDARG00000006598,ENSDARG00000010169,ENSDARG00000010591,ENSDARG00000010625,ENSDARG00000012076,ENSDARG00000012694,ENSDARG00000013576,ENSDARG00000016200,ENSDARG00000016725,ENSDARG00000025949,ENSDARG00000033443,ENSDARG00000035018,ENSDARG00000035559,ENSDARG00000035852,ENSDARG00000037804,ENSDARG00000040295,ENSDARG00000040503,ENSDARG00000042172,ENSDARG00000042527,…
biological_process	negative regulation of biological process	GO:0048519	51	ENSDARG00000000767,ENSDARG00000002445,ENSDARG00000002945,ENSDARG00000004427,ENSDARG00000010625,ENSDARG00000012694,ENSDARG00000016200,ENSDARG00000019507,ENSDARG00000019949,ENSDARG00000020298,ENSDARG00000023532,ENSDARG00000025428,ENSDARG00000026611,ENSDARG00000029406,ENSDARG00000033443,ENSDARG00000035018,ENSDARG00000035422,ENSDARG00000035559,ENSDARG00000035852,ENSDARG00000037804,ENSDARG00000037946,…
biological_process	regulation of biological process	GO:0050789	208	ENSDARG00000000767,ENSDARG00000001452,ENSDARG00000002060,ENSDARG00000002445,ENSDARG00000002591,ENSDARG00000002945,ENSDARG00000004256,ENSDARG00000004427,ENSDARG00000004447,ENSDARG00000005673,ENSDARG00000006353,ENSDARG00000006553,ENSDARG00000006598,ENSDARG00000006603,ENSDARG00000007097,ENSDARG00000008174,ENSDARG00000008542,ENSDARG00000008969,ENSDARG00000009544,ENSDARG00000010169,ENSDARG00000010434,…
biological_process	response to stimulus	GO:0050896	181	ENSDARG00000001452,ENSDARG00000002311,ENSDARG00000002591,ENSDARG00000002613,ENSDARG00000002945,ENSDARG00000004256,ENSDARG00000004447,ENSDARG00000004539,ENSDARG00000005673,ENSDARG00000006207,ENSDARG00000006353,ENSDARG00000006553,ENSDARG00000006598,ENSDARG00000006603,ENSDARG00000008542,ENSDARG00000008969,ENSDARG00000010169,ENSDARG00000010276,ENSDARG00000010482,ENSDARG00000010625,ENSDARG00000012076,…
biological_process	localization	GO:0051179	77	ENSDARG00000001721,ENSDARG00000006353,ENSDARG00000006598,ENSDARG00000006603,ENSDARG00000008263,ENSDARG00000009544,ENSDARG00000010312,ENSDARG00000010482,ENSDARG00000010625,ENSDARG00000012076,ENSDARG00000012395,ENSDARG00000012881,ENSDARG00000013926,ENSDARG00000014190,ENSDARG00000018569,ENSDARG00000020136,ENSDARG00000020887,ENSDARG00000022615,ENSDARG00000023584,ENSDARG00000023713,ENSDARG00000030108,…
biological_process	multi-organism process	GO:0051704	20	ENSDARG00000018569,ENSDARG00000033227,ENSDARG00000035559,ENSDARG00000042641,ENSDARG00000042725,ENSDARG00000042816,ENSDARG00000043531,ENSDARG00000045705,ENSDARG00000054054,ENSDARG00000054968,ENSDARG00000055278,ENSDARG00000059006,ENSDARG00000059294,ENSDARG00000074378,ENSDARG00000075045,ENSDARG00000088069,ENSDARG00000096603,ENSDARG00000098700,ENSDARG00000102750,ENSDARG00000104795
biological_process	biological regulation	GO:0065007	226	ENSDARG00000000767,ENSDARG00000001452,ENSDARG00000002060,ENSDARG00000002445,ENSDARG00000002591,ENSDARG00000002945,ENSDARG00000003216,ENSDARG00000004256,ENSDARG00000004427,ENSDARG00000004447,ENSDARG00000004539,ENSDARG00000005673,ENSDARG00000006353,ENSDARG00000006553,ENSDARG00000006598,ENSDARG00000006603,ENSDARG00000007097,ENSDARG00000008174,ENSDARG00000008542,ENSDARG00000008969,ENSDARG00000009544,…
biological_process	cellular component organization or biogenesis	GO:0071840	108	ENSDARG00000002060,ENSDARG00000002406,ENSDARG00000002591,ENSDARG00000004427,ENSDARG00000004436,ENSDARG00000006353,ENSDARG00000006598,ENSDARG00000006603,ENSDARG00000007344,ENSDARG00000007901,ENSDARG00000008969,ENSDARG00000011648,ENSDARG00000012030,ENSDARG00000012076,ENSDARG00000013800,ENSDARG00000014358,ENSDARG00000014907,ENSDARG00000015010,ENSDARG00000016594,ENSDARG00000019507,ENSDARG00000019907,…
biological_process	detoxification	GO:0098754	5	ENSDARG00000004539,ENSDARG00000006207,ENSDARG00000010276,ENSDARG00000044125,ENSDARG00000070168
biological_process	presynaptic process involved in chemical synaptic transmission	GO:0099531	1	ENSDARG00000055252
cellular_component	extracellular region	GO:0005576	71	ENSDARG00000001721,ENSDARG00000002945,ENSDARG00000004256,ENSDARG00000006526,ENSDARG00000007709,ENSDARG00000007836,ENSDARG00000008969,ENSDARG00000010434,ENSDARG00000012076,ENSDARG00000012395,ENSDARG00000012694,ENSDARG00000013968,ENSDARG00000014190,ENSDARG00000014358,ENSDARG00000014907,ENSDARG00000015263,ENSDARG00000015559,ENSDARG00000016837,ENSDARG00000019949,ENSDARG00000020741,ENSDARG00000029388,…
cellular_component	cell	GO:0005623	276	ENSDARG00000000767,ENSDARG00000002406,ENSDARG00000002591,ENSDARG00000002613,ENSDARG00000002945,ENSDARG00000003132,ENSDARG00000004427,ENSDARG00000004436,ENSDARG00000005673,ENSDARG00000006353,ENSDARG00000006598,ENSDARG00000006603,ENSDARG00000007097,ENSDARG00000007344,ENSDARG00000007377,ENSDARG00000007836,ENSDARG00000007901,ENSDARG00000008174,ENSDARG00000008542,ENSDARG00000008740,ENSDARG00000009544,…
cellular_component	membrane	GO:0016020	170	ENSDARG00000001452,ENSDARG00000002298,ENSDARG00000004363,ENSDARG00000004447,ENSDARG00000005673,ENSDARG00000006353,ENSDARG00000006553,ENSDARG00000008263,ENSDARG00000008811,ENSDARG00000009544,ENSDARG00000010145,ENSDARG00000010625,ENSDARG00000010658,ENSDARG00000012369,ENSDARG00000012881,ENSDARG00000013926,ENSDARG00000014024,ENSDARG00000015611,ENSDARG00000016319,ENSDARG00000017354,ENSDARG00000018569,…
cellular_component	cell junction	GO:0030054	6	ENSDARG00000009544,ENSDARG00000020031,ENSDARG00000059906,ENSDARG00000076789,ENSDARG00000086647,ENSDARG00000102750
cellular_component	membrane-enclosed lumen	GO:0031974	22	ENSDARG00000002591,ENSDARG00000004427,ENSDARG00000012044,ENSDARG00000023532,ENSDARG00000027428,ENSDARG00000029406,ENSDARG00000036995,ENSDARG00000038505,ENSDARG00000038643,ENSDARG00000041411,ENSDARG00000043531,ENSDARG00000046013,ENSDARG00000056318,ENSDARG00000056504,ENSDARG00000069878,ENSDARG00000074378,ENSDARG00000075616,ENSDARG00000079632,ENSDARG00000089291,ENSDARG00000095904,ENSDARG00000096310,…
cellular_component	protein-containing complex	GO:0032991	85	ENSDARG00000002591,ENSDARG00000004427,ENSDARG00000006353,ENSDARG00000007901,ENSDARG00000008969,ENSDARG00000010625,ENSDARG00000011648,ENSDARG00000012044,ENSDARG00000012076,ENSDARG00000013800,ENSDARG00000016319,ENSDARG00000016368,ENSDARG00000016594,ENSDARG00000019507,ENSDARG00000019907,ENSDARG00000020741,ENSDARG00000021107,ENSDARG00000024651,ENSDARG00000027428,ENSDARG00000029406,ENSDARG00000030270,…
cellular_component	organelle	GO:0043226	172	ENSDARG00000000767,ENSDARG00000002406,ENSDARG00000002591,ENSDARG00000002613,ENSDARG00000004427,ENSDARG00000004436,ENSDARG00000007097,ENSDARG00000007344,ENSDARG00000007836,ENSDARG00000007901,ENSDARG00000008174,ENSDARG00000008542,ENSDARG00000008740,ENSDARG00000009942,ENSDARG00000010312,ENSDARG00000010591,ENSDARG00000010625,ENSDARG00000010658,ENSDARG00000011648,ENSDARG00000012030,ENSDARG00000012044,…
cellular_component	extracellular region part	GO:0044421	48	ENSDARG00000002945,ENSDARG00000004256,ENSDARG00000007709,ENSDARG00000007836,ENSDARG00000008969,ENSDARG00000012076,ENSDARG00000012395,ENSDARG00000012694,ENSDARG00000013968,ENSDARG00000014190,ENSDARG00000014358,ENSDARG00000019949,ENSDARG00000020741,ENSDARG00000029388,ENSDARG00000031136,ENSDARG00000035422,ENSDARG00000035663,ENSDARG00000035852,ENSDARG00000037281,ENSDARG00000038424,ENSDARG00000040251,…
cellular_component	organelle part	GO:0044422	81	ENSDARG00000002406,ENSDARG00000002591,ENSDARG00000004427,ENSDARG00000004436,ENSDARG00000007344,ENSDARG00000007901,ENSDARG00000010658,ENSDARG00000011648,ENSDARG00000012044,ENSDARG00000012369,ENSDARG00000013800,ENSDARG00000015010,ENSDARG00000016594,ENSDARG00000018404,ENSDARG00000019907,ENSDARG00000021107,ENSDARG00000023532,ENSDARG00000023963,ENSDARG00000024651,ENSDARG00000027428,ENSDARG00000028618,…
cellular_component	membrane part	GO:0044425	156	ENSDARG00000001452,ENSDARG00000002298,ENSDARG00000004363,ENSDARG00000004447,ENSDARG00000005673,ENSDARG00000006353,ENSDARG00000008263,ENSDARG00000008811,ENSDARG00000009544,ENSDARG00000010145,ENSDARG00000010625,ENSDARG00000010658,ENSDARG00000012369,ENSDARG00000012881,ENSDARG00000013926,ENSDARG00000014024,ENSDARG00000016319,ENSDARG00000017354,ENSDARG00000018569,ENSDARG00000019532,ENSDARG00000019763,…
cellular_component	synapse part	GO:0044456	2	ENSDARG00000055252,ENSDARG00000086647
cellular_component	cell part	GO:0044464	274	ENSDARG00000000767,ENSDARG00000002406,ENSDARG00000002591,ENSDARG00000002613,ENSDARG00000002945,ENSDARG00000003132,ENSDARG00000004427,ENSDARG00000004436,ENSDARG00000005673,ENSDARG00000006353,ENSDARG00000006598,ENSDARG00000006603,ENSDARG00000007097,ENSDARG00000007344,ENSDARG00000007377,ENSDARG00000007836,ENSDARG00000007901,ENSDARG00000008174,ENSDARG00000008542,ENSDARG00000008740,ENSDARG00000009544,…
cellular_component	synapse	GO:0045202	2	ENSDARG00000055252,ENSDARG00000086647
cellular_component	supramolecular complex	GO:0099080	13	ENSDARG00000007344,ENSDARG00000018404,ENSDARG00000023963,ENSDARG00000028618,ENSDARG00000030270,ENSDARG00000032242,ENSDARG00000039486,ENSDARG00000041051,ENSDARG00000042927,ENSDARG00000056504,ENSDARG00000058656,ENSDARG00000071518,ENSDARG00000104801
molecular_function	catalytic activity	GO:0003824	148	ENSDARG00000001452,ENSDARG00000001721,ENSDARG00000001782,ENSDARG00000001953,ENSDARG00000002591,ENSDARG00000003132,ENSDARG00000003750,ENSDARG00000004427,ENSDARG00000004539,ENSDARG00000006207,ENSDARG00000006553,ENSDARG00000006598,ENSDARG00000007377,ENSDARG00000007709,ENSDARG00000007836,ENSDARG00000008542,ENSDARG00000009267,ENSDARG00000010276,ENSDARG00000010312,ENSDARG00000010752,ENSDARG00000012044,…
molecular_function	signal transducer activity	GO:0004871	19	ENSDARG00000004447,ENSDARG00000005673,ENSDARG00000017354,ENSDARG00000018569,ENSDARG00000031046,ENSDARG00000039863,ENSDARG00000054968,ENSDARG00000057633,ENSDARG00000059363,ENSDARG00000060012,ENSDARG00000077540,ENSDARG00000086647,ENSDARG00000087084,ENSDARG00000088615,ENSDARG00000090524,ENSDARG00000090890,ENSDARG00000100822,ENSDARG00000102583,ENSDARG00000116052
molecular_function	structural molecule activity	GO:0005198	13	ENSDARG00000002295,ENSDARG00000009544,ENSDARG00000018404,ENSDARG00000020031,ENSDARG00000023963,ENSDARG00000027428,ENSDARG00000028618,ENSDARG00000035860,ENSDARG00000058656,ENSDARG00000071518,ENSDARG00000077717,ENSDARG00000100513,ENSDARG00000104801
molecular_function	transporter activity	GO:0005215	20	ENSDARG00000010625,ENSDARG00000012076,ENSDARG00000012881,ENSDARG00000013926,ENSDARG00000023713,ENSDARG00000040295,ENSDARG00000042285,ENSDARG00000044776,ENSDARG00000053853,ENSDARG00000056985,ENSDARG00000058731,ENSDARG00000059805,ENSDARG00000061941,ENSDARG00000063539,ENSDARG00000078882,ENSDARG00000086647,ENSDARG00000091061,ENSDARG00000092419,ENSDARG00000094929,ENSDARG00000095863
molecular_function	binding	GO:0005488	317	ENSDARG00000000767,ENSDARG00000001452,ENSDARG00000001721,ENSDARG00000001782,ENSDARG00000001953,ENSDARG00000002060,ENSDARG00000002311,ENSDARG00000002406,ENSDARG00000002445,ENSDARG00000002591,ENSDARG00000002613,ENSDARG00000003132,ENSDARG00000003216,ENSDARG00000004256,ENSDARG00000004539,ENSDARG00000006353,ENSDARG00000006553,ENSDARG00000006598,ENSDARG00000006603,ENSDARG00000007097,ENSDARG00000007709,…
molecular_function	antioxidant activity	GO:0016209	5	ENSDARG00000004539,ENSDARG00000006207,ENSDARG00000010276,ENSDARG00000044125,ENSDARG00000070168
molecular_function	cargo receptor activity	GO:0038024	4	ENSDARG00000010482,ENSDARG00000059294,ENSDARG00000060927,ENSDARG00000061231
molecular_function	molecular function regulator	GO:0098772	44	ENSDARG00000002945,ENSDARG00000003216,ENSDARG00000006598,ENSDARG00000012076,ENSDARG00000012694,ENSDARG00000013968,ENSDARG00000014190,ENSDARG00000014465,ENSDARG00000015263,ENSDARG00000019949,ENSDARG00000023532,ENSDARG00000025428,ENSDARG00000026611,ENSDARG00000026726,ENSDARG00000035018,ENSDARG00000036036,ENSDARG00000037946,ENSDARG00000038424,ENSDARG00000040295,ENSDARG00000043135,ENSDARG00000044251,…
molecular_function	molecular carrier activity	GO:0140104	6	ENSDARG00000079305,ENSDARG00000087390,ENSDARG00000089124,ENSDARG00000089475,ENSDARG00000113599,ENSDARG00000115405
molecular_function	transcription regulator activity	GO:0140110	33	ENSDARG00000000767,ENSDARG00000002445,ENSDARG00000010591,ENSDARG00000015355,ENSDARG00000016200,ENSDARG00000020133,ENSDARG00000026513,ENSDARG00000030896,ENSDARG00000031046,ENSDARG00000031683,ENSDARG00000035559,ENSDARG00000038812,ENSDARG00000040623,ENSDARG00000042525,ENSDARG00000042725,ENSDARG00000043531,ENSDARG00000044485,ENSDARG00000054025,ENSDARG00000054030,ENSDARG00000054304,ENSDARG00000056130,…

## Sheet: Table S6
	Table 6. KEGG pathway analysis.
PathWay	Pathway_definition	number_of_seqs	seqs_kos/genes_list	pathway_imagename
path:dre00010	Glycolysis / Gluconeogenesis	74	pgam1a(dre:323107);dldh(dre:399479);pdha1b(dre:436672);aldoaa(dre:336425);fbp2(dre:445505);pdha1a(dre:406702);pfkpb(dre:561416);gpia(dre:246094);pck1(dre:378727);pgm1(dre:394000);g6pca.2(dre:563180);eno1b(dre:393668);aldh3b1(dre:282559);pgam1b(dre:327165);pfkma(dre:447836);eno2(dre:402874);g6pcb(dre:100000750);dlat(dre:324201);pgm2(dre:405822);aldh7a1(dre:334197);ldhba(dre:30497);aldocb(dre:36919…	dre00010.png
path:dre00020	Citrate cycle (TCA cycle)	33	sucla2(dre:406299);aco2(dre:322670);dldh(dre:399479);pdha1b(dre:436672);pdha1a(dre:406702);pck1(dre:378727);dlst(dre:368262);dlat(dre:324201);sdha(dre:393884);mdh1aa(dre:399662);pck2(dre:406473);pdhb(dre:406428);idh3g(dre:550579);idh1(dre:100006589);aco1(dre:568448);sdhdb(dre:445500);idh3a(dre:393926);ogdha(dre:564552);sdhc(dre:445129);mdh2(dre:406405);idh3b(dre:415247);suclg2(dre:317746);pcxb(dr…	dre00020.png
path:dre00030	Pentose phosphate pathway	33	rpe(dre:334897);dera(dre:450077);tktb(dre:378713);aldoaa(dre:336425);fbp2(dre:445505);pfkpb(dre:561416);gpia(dre:246094);pgm1(dre:394000);pfkma(dre:447836);pgd(dre:406762);prps1a(dre:140620);pgm2(dre:405822);aldocb(dre:369193);rbks(dre:415207);fbp1b(dre:282672);pgls(dre:445494);fbp1a(dre:335231);pfkpa(dre:560944);tkta(dre:557518);aldoab(dre:406496);prps1b(dre:560827);aldob(dre:321664);rpia(dre:40…	dre00030.png
path:dre00040	Pentose and glucuronate interconversions	21	cryl1(dre:751596);ispd(dre:798716);rpe(dre:334897);ugp2a(dre:555748);ugt1ab(dre:406731,dre:641488);ugp2b(dre:334420);zgc:101723(dre:449558);ugdh(dre:116991);dhdhl(dre:406433);ugt5g1(dre:570913);akr1a1a(dre:445326);xylb(dre:393350);si:dkey-180p18.9(dre:553452);ugt2a4(dre:100006320,dre:553952);akr1a1b(dre:799805);sord(dre:570613);gusb(dre:571441);gkup(dre:569254);dcxr(dre:550282);kl(dre:562316);ugt…	dre00040.png
path:dre00051	Fructose and mannose metabolism	42	pfkfb3(dre:554477);pfkfb2b(dre:564852);aldoaa(dre:336425);fbp2(dre:445505);pfkpb(dre:561416);pfkma(dre:447836);gmppb(dre:445097);aldocb(dre:369193);fbp1b(dre:282672);fbp1a(dre:335231);gmppab(dre:393469);pfkfb2a(dre:393983);gmppaa(dre:431743);tpi1a(dre:192309);gmds(dre:393461);pfkpa(dre:560944);pfkfb4b(dre:386663);khk(dre:436909);mpi(dre:613246);fuk(dre:100150934);aldoab(dre:406496);pfkfb1(dre:327…	dre00051.png
path:dre00052	Galactose metabolism	32	gale(dre:678540);b4galt1(dre:550425);ugp2a(dre:555748);ugp2b(dre:334420);pfkpb(dre:561416);pgm1(dre:394000);g6pca.2(dre:563180);pfkma(dre:447836);g6pcb(dre:100000750);pgm2(dre:405822);g6pc3(dre:790919);pfkpa(dre:560944);galk1(dre:449829);g6pca.1(dre:445118);gla(dre:450083);glb1(dre:548343);hkdc1(dre:321224);hk1(dre:406791);si:dkey-180p18.9(dre:553452);galm(dre:436646);pfkla(dre:570106);pfkmb(dre:…	dre00052.png
path:dre00053	Ascorbate and aldarate metabolism	17	miox(dre:571850);ugt1ab(dre:406731,dre:641488);aldh7a1(dre:334197);ugdh(dre:116991);aldh2.2(dre:368239);aldh3a2a(dre:323653);aldh3a2b(dre:447920);ugt5g1(dre:570913);aldh9a1b(dre:399481);aldh16a1(dre:492710);ugt2a4(dre:100006320,dre:553952);aldh9a1a.1(dre:100005587);gkup(dre:569254);aldh3a1(dre:100000026);aldh2.1(dre:393462);ugt2a7(dre:792506);rgn(dre:403070);	dre00053.png
path:dre00061	Fatty acid biosynthesis	15	acsl1b(dre:445175);acsl4a(dre:393622);acsbg2(dre:335159);cwc15(dre:334561);acsl3b(dre:559656);mcat(dre:564111);acsl1a(dre:555308);acsl3a(dre:567157);olah(dre:568096);acacb(dre:556236);acsbg1(dre:100006023);acsl5(dre:447860);acaca(dre:559403);fasn(dre:559001);oxsm(dre:564649);	dre00061.png
path:dre00062	Fatty acid elongation	32	echs1(dre:368912);elovl6(dre:317738);elovl5(dre:393425);elovl4a(dre:393769);zgc:55621(dre:393135);hacd2(dre:334121);hsd17b12a(dre:327417);hacd3(dre:393441);acot7(dre:447878);tecrb(dre:326954);elovl4b(dre:335732);hadh(dre:445121);mecr(dre:550550);hsd17b12b(dre:322626);acaa2(dre:406325);ppt1(dre:406648);acot20(dre:553440);acot21(dre:562047);elovl2(dre:678614);hadhaa(dre:553401);elovl8b(dre:554145);…	dre00062.png
path:dre00071	Fatty acid degradation	42	echs1(dre:368912);acsl1b(dre:445175);acsl4a(dre:393622);acsbg2(dre:335159);acaa1(dre:431754);acat2(dre:30643);cwc15(dre:334561);acsl3b(dre:559656);acox1(dre:449662);acadvl(dre:573723);eci1(dre:334101);aldh7a1(dre:334197);aldh2.2(dre:368239);aldh3a2a(dre:323653);aldh3a2b(dre:447920);acsl1a(dre:555308);hadh(dre:445121);acads(dre:445288);acsl3a(dre:567157);gcdha(dre:393860);aldh9a1b(dre:399481);aldh…	dre00071.png
path:dre00100	Steroid biosynthesis	20	dhcr24(dre:494102);cel.1(dre:322481);lipf(dre:406713);faxdc2(dre:406828);cel.2(dre:565117);tm7sf2(dre:494054);cyp51(dre:414331);sc5d(dre:447891);cyp27b1(dre:793309);ebp(dre:436600);msmo1(dre:406662);cyp2r1(dre:563369);lss(dre:795400);soat1(dre:564424);sqlea(dre:799528);hsd17b7(dre:768185);nsdhl(dre:550369);fdft1(dre:571911);dhcr7(dre:378446);cyp24a1(dre:100004700);	dre00100.png
path:dre00120	Primary bile acid biosynthesis	19	cyp46a1.2(dre:393433,dre:393451);cyp7b1(dre:570455);cyp46a1.1(dre:553543);scp2a(dre:393839);acot8(dre:450052);cyp39a1(dre:564475);hsd3b7(dre:327462);ch25hl2(dre:100136851);ch25hl1.1(dre:336673);ch25h(dre:494109);cyp8b1(dre:445281);cyp27a1.4(dre:322341);si:dkey-91i10.3(dre:565876);amacr(dre:553653);ch25hl1.2(dre:798384);cyp7a1(dre:394148);cyp27a1.2(dre:795106);cyp46a1.3(dre:692332);hsd17b4(dre:393…	dre00120.png
path:dre00130	Ubiquinone and other terpenoid-quinone biosynthesis	11	nqo1(dre:322506);hpda(dre:394142);coq5(dre:447802);vkorc1l1(dre:553717);hpdb(dre:445287);coq2(dre:100037331);coq6(dre:751691);coq7(dre:559504);ggcx(dre:557240);tat(dre:561410);coq3(dre:436893);	dre00130.png
path:dre00140	Steroid hormone biosynthesis	33	hsd17b8(dre:64815);hsd11b2(dre:334098);cyp11a1(dre:80374);ugt1ab(dre:406731,dre:641488);cyp7b1(dre:570455);comta(dre:561372);hsd17b12a(dre:327417);hsd3b2(dre:373131);srd5a1(dre:767715);hsd17b3(dre:393335);comtb(dre:565370);hsd17b1(dre:402842);sult2st3(dre:777792);ugt5g1(dre:570913);cyp17a1(dre:399692);hsd17b12b(dre:322626);cyp21a2(dre:793249);srd5a2b(dre:550388);cyp19a1a(dre:30390);cyp11c1(dre:79…	dre00140.png
path:dre00190	Oxidative phosphorylation	119	atp5po(dre:335191);ndufs5(dre:553660);atp6v1h(dre:286779);ndufs2(dre:553672);uqcrfs1(dre:406359);atp5mc3b(dre:81541);ppa2(dre:402961);ndufb8(dre:393829);atp5fa1(dre:553755);uqcrb(dre:554154);atp6v1d(dre:393935);atp5pb(dre:449787);atp5l(dre:326977);cox4i1l(dre:402880);ndufv2(dre:393720);ndufa10(dre:321951);atp6v1ba(dre:359839);atp5pf(dre:406599);uqcrc2a(dre:436930);ndufab1b(dre:325712);atp6v0a1b(d…	dre00190.png
path:dre00220	Arginine biosynthesis	23	got2b(dre:335974);glud1a(dre:317737);gpt2(dre:799963);glulc(dre:566165);gpt2l(dre:403086);cps1(dre:555623);nos2a(dre:404036);nos2b(dre:563654);asl(dre:393423);acy1(dre:393970);got1(dre:406330);arg2(dre:322614);glsb(dre:564746);got2a(dre:406688);si:ch211-217a12.1(dre:100148522);arg1(dre:570368);otc(dre:794667);glsa(dre:564147);nos1(dre:60658);nags(dre:557716);glula(dre:100000775);glulb(dre:336473)…	dre00220.png
path:dre00230	Purine metabolism	188	pde6a(dre:368410);ak1(dre:445486);adss(dre:550502);gda(dre:553701);ada(dre:436919);pde10a(dre:394077);aprt(dre:393641);pfas(dre:570437);pde3a(dre:567051);ppat(dre:572027);entpd8(dre:436652);guk1b(dre:393697);enpp1(dre:562399);ampd3a(dre:556578);ak2(dre:321793);polr1e(dre:553733);ak4(dre:406590);enpp4(dre:550586);impdh2(dre:317745);uox(dre:436604);pole3(dre:393774);entpd6(dre:550560);hprt1(dre:406…	dre00230.png
path:dre00232	Caffeine metabolism	4	zgc:101040(dre:445194);uox(dre:436604);si:dkey-78a14.4(dre:794381);xdh(dre:560486);	dre00232.png
path:dre00240	Pyrimidine metabolism	104	entpd8(dre:436652);enpp1(dre:562399);uck2a(dre:100005763);polr1e(dre:553733);pole3(dre:393774);entpd6(dre:550560);dpydb(dre:405829);upb1(dre:322660);cant1a(dre:406558);umps(dre:393143);polr3f(dre:394162);pole4(dre:553610);polr3glb(dre:449786);rrm1(dre:30740);pola2(dre:322059);nme6(dre:58120);nt5c1ba(dre:798022);cmpk(dre:406383);rrm2(dre:100330864);ak9(dre:557708);uck2b(dre:327057);uck1(dre:447928…	dre00240.png
path:dre00250	Alanine, aspartate and glutamate metabolism	39	adss(dre:550502);ppat(dre:572027);aspa(dre:557232);got2b(dre:335974);abat(dre:378968);glud1a(dre:317737);gpt2(dre:799963);adssl(dre:192305);glulc(dre:566165);gad2(dre:550403);asns(dre:394138);rimkla(dre:447815);adsl(dre:334431);nit2(dre:402904);agxtb(dre:79378);gpt2l(dre:403086);cps1(dre:555623);gad1b(dre:378441);asl(dre:393423);aldh4a1(dre:394133);got1(dre:406330);glsb(dre:564746);got2a(dre:4066…	dre00250.png
path:dre00260	Glycine, serine and threonine metabolism	43	phgdh(dre:321928);tdh(dre:406528);pgam1a(dre:323107);gcat(dre:402822);gnmt(dre:403338);dldh(dre:399479);amt(dre:450000);cbsb(dre:266987);bhmt(dre:322228);pgam1b(dre:327165);aoc2(dre:541429);psat1(dre:327512);aldh7a1(dre:334197);agxtb(dre:79378);grhprb(dre:402985);alas1(dre:64608);mao(dre:404730);dao.3(dre:402994);dao.1(dre:619259);dao.2(dre:405800);gatm(dre:266799);alas2(dre:64607);psph(dre:60666…	dre00260.png
path:dre00270	Cysteine and methionine metabolism	49	apip(dre:447941);ahcy(dre:387530);dnmt3aa(dre:553187);got2b(dre:335974);sms(dre:80872);cbsb(dre:266987);mat2b(dre:541347);gclc(dre:326857);bhmt(dre:322228);dnmt3ab(dre:553189);mdh1aa(dre:399662);gclm(dre:333974);ldhba(dre:30497);adi1(dre:324079);enoph1(dre:431773);dnmt1(dre:30430);zgc:172121(dre:337599);dnmt3bb.1(dre:317744);mat2ab(dre:791612);mtap(dre:393526);gss(dre:450084);got1(dre:406330);ahc…	dre00270.png
path:dre00280	Valine, leucine and isoleucine degradation	52	echs1(dre:368912);acaa1(dre:431754);abat(dre:378968);acat2(dre:30643);hibadhb(dre:394135);dldh(dre:399479);aacs(dre:393984);oxct1a(dre:442923);bckdhb(dre:569980);mccc2(dre:405863);hsd17b10(dre:450078);aldh7a1(dre:334197);aox6(dre:570457);hmgcl(dre:394190);aldh2.2(dre:368239);aldh3a2a(dre:323653);pcca(dre:437019);aldh3a2b(dre:447920);hadh(dre:445121);acads(dre:445288);aldh9a1b(dre:399481);aldh16a1…	dre00280.png
path:dre00290	Valine, leucine and isoleucine biosynthesis	3	bcat1(dre:337412);bcat2(dre:436949);sdsl(dre:563642);	dre00290.png
path:dre00310	Lysine degradation	66	echs1(dre:368912);kmt2a(dre:557048);acat2(dre:30643);ezh2(dre:768133);aadat(dre:557979);plod2(dre:100036767);dlst(dre:368262);colgalt2(dre:100003546);setd3(dre:337193);aldh7a1(dre:334197);nsd2(dre:100000709);ehmt1b(dre:402830);suv39h1a(dre:445198);aldh2.2(dre:368239);aldh3a2a(dre:323653);aldh3a2b(dre:447920);hadh(dre:445121);ogdha(dre:564552);bbox1(dre:572649);gcdha(dre:393860);aldh9a1b(dre:39948…	dre00310.png
path:dre00330	Arginine and proline metabolism	58	cndp2(dre:327288);got2b(dre:335974);odc1(dre:114426);sms(dre:80872);p4ha2(dre:373132);pycr3(dre:560682);ckmt1(dre:321892);aldh7a1(dre:334197);hoga1(dre:405806);zgc:92040(dre:436664);mao(dre:404730);nos2a(dre:404036);aldh2.2(dre:368239);aldh3a2a(dre:323653);aldh3a2b(dre:447920);nos2b(dre:563654);p4ha1a(dre:562774);ckma(dre:30095);dao.3(dre:402994);dao.1(dre:619259);dao.2(dre:405800);sat1a.1(dre:43…	dre00330.png
path:dre00340	Histidine metabolism	25	cndp2(dre:327288);aspa(dre:557232);AMDHD1(dre:402826);ftcd(dre:394052);hnmt(dre:445242);aldh3b1(dre:282559);ddc(dre:406651);hal(dre:100004331);aldh7a1(dre:334197);mao(dre:404730);aldh2.2(dre:368239);aldh3a2a(dre:323653);aldh3a2b(dre:447920);aldh3b2(dre:557008);aldh9a1b(dre:399481);aldh16a1(dre:492710);aoc1(dre:555401);aldh9a1a.1(dre:100005587);uroc1(dre:556744);aldh3a1(dre:100000026);hdc(dre:7936…	dre00340.png
path:dre00350	Tyrosine metabolism	30	got2b(dre:335974);dct(dre:58074);epx(dre:100331172);aldh3b1(dre:282559);aoc2(dre:541429);comta(dre:561372);ddc(dre:406651);hpda(dre:394142);aox6(dre:570457);mao(dre:404730);comtb(dre:565370);GSTZ1(dre:436754);th(dre:30384);fahd1(dre:553762);aldh3b2(dre:557008);tyr(dre:30207);got1(dre:406330);got2a(dre:406688);hpdb(dre:445287);tyrp1b(dre:437022);IL4I1(dre:337166);hgd(dre:259189);dbh(dre:30505);tat…	dre00350.png
path:dre00360	Phenylalanine metabolism	16	got2b(dre:335974);aldh3b1(dre:282559);aoc2(dre:541429);ddc(dre:406651);hpda(dre:394142);pah(dre:378962);mao(dre:404730);aldh3b2(dre:557008);got1(dre:406330);got2a(dre:406688);hpdb(dre:445287);IL4I1(dre:337166);tat(dre:561410);mif(dre:751093);aldh1a3(dre:751785);si:ch211-127i16.2(dre:558050);	dre00360.png
path:dre00380	Tryptophan metabolism	48	echs1(dre:368912);acat2(dre:30643);kmo(dre:101885014);aadat(dre:557979);ddc(dre:406651);aldh7a1(dre:334197);aox6(dre:570457);tdo2b(dre:334082);kyat1(dre:791592);mao(dre:404730);aldh2.2(dre:368239);aldh3a2a(dre:323653);aldh3a2b(dre:447920);tph1a(dre:352943);hadh(dre:445121);ido1(dre:571967);ogdha(dre:564552);tph1b(dre:415103);aanat1(dre:393677);gcdha(dre:393860);aldh9a1b(dre:399481);aldh16a1(dre:4…	dre00380.png
path:dre00400	Phenylalanine, tyrosine and tryptophan biosynthesis	6	got2b(dre:335974);pah(dre:378962);got1(dre:406330);got2a(dre:406688);IL4I1(dre:337166);tat(dre:561410);	dre00400.png
path:dre00410	beta-Alanine metabolism	34	echs1(dre:368912);cndp2(dre:327288);abat(dre:378968);sms(dre:80872);dpydb(dre:405829);upb1(dre:322660);aldh3b1(dre:282559);aoc2(dre:541429);gad2(dre:550403);aldh7a1(dre:334197);gad1b(dre:378441);aldh2.2(dre:368239);aldh3a2a(dre:323653);aldh3a2b(dre:447920);aldh3b2(dre:557008);smox(dre:387290);aldh9a1b(dre:399481);aldh16a1(dre:492710);acadm(dre:406283);paox1(dre:564675);aldh6a1(dre:436647);hibch(d…	dre00410.png
path:dre00430	Taurine and hypotaurine metabolism	12	gad2(dre:550403);ggt1b(dre:569014);ggt1a(dre:393387);csad(dre:492476);gad1b(dre:378441);ggt5a(dre:569734);adob(dre:406474);zgc:163121(dre:100038790);CABZ01049847.1(dre:100333757);ggt1l2.2(dre:566746);gad1a(dre:100329827);cdo1(dre:393714);	dre00430.png
path:dre00450	Selenocompound metabolism	14	mars2(dre:566565);kyat1(dre:791592);sepsecs(dre:393123);mars(dre:338183);papss2b(dre:80939);papss1(dre:559488);sephs1(dre:324947);papss2a(dre:777719);scly(dre:559537);cth(dre:322055);txnrd2.2(dre:798259);txnrd3(dre:352924);kyat3(dre:100332215);mtr(dre:378847);	dre00450.png
path:dre00471	D-Glutamine and D-glutamate metabolism	4	glud1a(dre:317737);glsb(dre:564746);glsa(dre:564147);glud1b(dre:373092);	dre00471.png
path:dre00480	Glutathione metabolism	50	ggctb(dre:406278);odc1(dre:114426);sms(dre:80872);gclc(dre:326857);gpx8(dre:393191);rrm1(dre:30740);pgd(dre:406762);gstt1b(dre:393556);gpx1a(dre:352926);ggt1b(dre:569014);gclm(dre:333974);gsr(dre:553575);rrm2(dre:100330864);mgst1.2(dre:431762);gsto1(dre:436894);ggt1a(dre:393387);idh1(dre:100006589);gstm.2(dre:571365);mgst1.1(dre:449784);gsto2(dre:492500);mgst3b(dre:567275);rrm2b(dre:368909);si:ch…	dre00480.png
path:dre00500	Starch and sucrose metabolism	33	pygb(dre:403051);gys2(dre:373082);ugp2a(dre:555748);enpp1(dre:562399);ugp2b(dre:334420);gyg1a(dre:406831);gpia(dre:246094);pgm1(dre:394000);g6pca.2(dre:563180);amy2a(dre:406539);pgm2l1(dre:449945);g6pcb(dre:100000750);gys1(dre:394155);pgm2(dre:405822);g6pc3(dre:790919);gbe1a(dre:100333665);zgc:66313(dre:393400);gba3(dre:553722);g6pca.1(dre:445118);gyg2(dre:561803);hkdc1(dre:321224);hk1(dre:406791…	dre00500.png
path:dre00510	N-Glycan biosynthesis	51	stt3b(dre:323918);b4galt1(dre:550425);mgat4b(dre:431727);man1a1(dre:566078);rpn2(dre:335985);zgc:92907(dre:436733);mgat1a(dre:393649);alg9(dre:393598);fut8a(dre:797512);alg6(dre:445327);si:dkey-199f5.8(dre:556544);alg11(dre:407614);mgat1b(dre:558524);mgat3b(dre:570828);dolpp1(dre:474331);ddost(dre:406408);zgc:101663(dre:492796);mgat3a(dre:553676);st6gal2a(dre:403116);alg12(dre:569494);man1a2(dre:…	dre00510.png
path:dre00512	Mucin type O-glycan biosynthesis	26	galnt2(dre:570248);galnt9(dre:797549);galnt8a.1(dre:568547);poc1bl(dre:503760);galnt6(dre:406477);galnt14(dre:562739);gcnt4a(dre:324510);c1galt1c1(dre:324052);b4galt5(dre:724080);GALNTL6(dre:568915);galnt17(dre:567794);st6galnac1.1(dre:564336);galnt8b.1(dre:559373);galnt16(dre:799387);galnt12(dre:559736);c1galt1b(dre:337131);c1galt1a(dre:557675);galnt7(dre:553668);galnt18b(dre:100310831);gcnt3(dr…	dre00512.png
path:dre00514	Other types of O-glycan biosynthesis	29	b4galt1(dre:550425);pofut1(dre:403029);colgalt2(dre:100003546);st3gal3b(dre:407659);si:dkey-199f5.8(dre:556544);rfng(dre:414848);gxylt1b(dre:556315);eogt(dre:798087);lfng(dre:30158);st6gal2a(dre:403116);mfng(dre:493633);gxylt2(dre:567541);st6gal1(dre:445376);pofut2(dre:777668);poglut1(dre:641495);pomt2(dre:563878);COLGALT1(dre:567859);b4galt3(dre:561756);pomt1(dre:569769);b3glcta(dre:799443);colg…	dre00514.png
path:dre00515	Mannose type O-glycan biosynthesis	23	b4galt1(dre:550425);pomk(dre:492773);ispd(dre:798716);large1(dre:446213);pomgnt2(dre:497644);st3gal3b(dre:407659);fut9a(dre:796410);large2(dre:446214);si:dkey-199f5.8(dre:556544);b3gat2(dre:445060);chst10(dre:445322);b3gat1a(dre:548607);b3galnt2(dre:553716);pomgnt1(dre:571876);pomt2(dre:563878);fktn(dre:100006345);b4galt3(dre:561756);rxylt1(dre:557187);pomt1(dre:569769);b4gat1(dre:101669768);b4ga…	dre00515.png
path:dre00520	Amino sugar and nucleotide sugar metabolism	55	gale(dre:678540);ugp2a(dre:555748);cyb5r3(dre:324560);ugp2b(dre:334420);chia.4(dre:337333);renbp(dre:791728);npl(dre:100148292);chia.3(dre:406819);gpia(dre:246094);uap1l1(dre:393264);pgm1(dre:394000);gmppb(dre:445097);pgm2(dre:405822);cyb5r1(dre:336553);ugdh(dre:116991);cyb5r4(dre:553685);gmppab(dre:393469);gmppaa(dre:431743);gnpda2(dre:556291);pgm3(dre:474321);gmds(dre:393461);galk1(dre:449829);…	dre00520.png
path:dre00524	Neomycin, kanamycin and gentamicin biosynthesis	4	hkdc1(dre:321224);hk1(dre:406791);gck(dre:751668);hk2(dre:406339);	dre00524.png
path:dre00532	Glycosaminoglycan biosynthesis - chondroitin sulfate / dermatan sulfate	19	b3gat3(dre:192334);CHST13(dre:565671);ust(dre:557218);dse(dre:568713);b4galt7(dre:445022);chst12a(dre:407076);chst11(dre:404232);b3galt6(dre:572324);csgalnact1a(dre:793671);chst14(dre:404732);chst7(dre:563748);xylt2(dre:563446);chpf2(dre:100000654);chst3a(dre:559721);xylt1(dre:560951);csgalnact2(dre:560826);chst15(dre:565523);chpfa(dre:100331155);chsy1(dre:324407);	dre00532.png
path:dre00533	Glycosaminoglycan biosynthesis - keratan sulfate	14	b4galt1(dre:550425);st3gal3b(dre:407659);fut8a(dre:797512);si:dkey-199f5.8(dre:556544);b3gnt7(dre:286748);chst2b(dre:100006249);CHST6(dre:100170782);b4galt3(dre:561756);chst2a(dre:561896);b4galt2(dre:100148828);chst1(dre:445124);b3gnt2b(dre:793362);b4galt4(dre:492760);b4galt1l(dre:768123);	dre00533.png
path:dre00534	Glycosaminoglycan biosynthesis - heparan sulfate / heparin	26	b3gat3(dre:192334);glcea(dre:405776);hs6st2(dre:378450);b4galt7(dre:445022);extl3(dre:493783);b3galt6(dre:572324);ndst3(dre:100317129);ext2(dre:493780);xylt2(dre:563446);hs3st2(dre:571246);si:ch211-216b21.2(dre:100329339);ndst2b(dre:798226);xylt1(dre:560951);hs2st1b(dre:100151174);ndst1a(dre:100329944);extl2(dre:558373);glceb(dre:100007670);hs6st3b(dre:569353);hs6st3a(dre:792524);hs6st1b(dre:7911…	dre00534.png
path:dre00561	Glycerolipid metabolism	59	plpp2a(dre:563806);agpat9l(dre:567414);agk(dre:334270);dgkza(dre:553380);gpat3(dre:436958);cel.1(dre:322481);aldh7a1(dre:334197);dgkh(dre:100137124);dgat2(dre:565316);mogat2(dre:450063);gpat4(dre:678522);lpin1(dre:799099);dgkb(dre:557324);aldh2.2(dre:368239);aldh3a2a(dre:323653);plpp2b(dre:335485);mboat1(dre:572841);aldh3a2b(dre:447920);cel.2(dre:565117);lipg(dre:393096);mboat2a(dre:570695);CABZ0…	dre00561.png
path:dre00562	Inositol phosphate metabolism	78	miox(dre:571850);si:ch211-160o17.2(dre:555899);itpkca(dre:562919);pik3cd(dre:394174);ippk(dre:541511);impa1(dre:437018);pip4k2aa(dre:560360);mtmr2(dre:30644);pip5k1bb(dre:447840);mtmr8(dre:393365);itpkb(dre:563019);itpk1a(dre:406290);pi4k2b(dre:564750);mtmr6(dre:327346);pik3cg(dre:406598);mtmr1b(dre:541517);pip5k1ab(dre:492549);synj1(dre:337236);tpi1a(dre:192309);ipmkb(dre:790916);pip4k2ca(dre:37…	dre00562.png
path:dre00563	Glycosylphosphatidylinositol (GPI)-anchor biosynthesis	22	pigc(dre:323994);pigo(dre:563993);pigs(dre:108179092);pigm(dre:393361);pigk(dre:415239);pigf(dre:402942);pigq(dre:321218);si:ch73-49o8.1(dre:100538291);pigh(dre:436838);pigp(dre:325316);piga(dre:791759);pgap1(dre:100147850);pigx(dre:570443);pigl(dre:561471);gpaa1(dre:555496);pigu(dre:560242);pigt(dre:556667);pign(dre:556797);pigw(dre:100136853);dpm2(dre:796295);pigv(dre:100148642);pigb(dre:393448…	dre00563.png
path:dre00564	Glycerophospholipid metabolism	95	plpp2a(dre:563806);pcyt1ab(dre:553770);agpat9l(dre:567414);phospho1(dre:100002812);zgc:123275(dre:641423);pla2g1b(dre:571738);pnpla6(dre:560986);pcyt1aa(dre:550327);lpcat1(dre:555969);ptdss1a(dre:393931);lpgat1(dre:561832);dgkza(dre:553380);chpt1(dre:322605);pla2g12b(dre:406739);chata(dre:100170938);gpcpd1(dre:492483);gpat3(dre:436958);pla2g4ab(dre:559087);dgkh(dre:100137124);etnk1(dre:565971);cd…	dre00564.png
path:dre00565	Ether lipid metabolism	41	plpp2a(dre:563806);pla2g7(dre:406470);zgc:123275(dre:641423);pla2g1b(dre:571738);enpp2(dre:100332039);lpcat1(dre:555969);chpt1(dre:322605);pla2g12b(dre:406739);pla2g4ab(dre:559087);cept1b(dre:570720);pla2g4aa(dre:30554);pafah1b1b(dre:394247);plpp2b(dre:335485);pafah1b1a(dre:394246);pld2(dre:565743);lpcat4(dre:327566);pafah1b2(dre:567170);ugt8(dre:553508);tmem86b(dre:751651);enpp6(dre:791915);si:c…	dre00565.png
path:dre00590	Arachidonic acid metabolism	50	tbxas1(dre:792041);ptgs2a(dre:246227);lta4h(dre:406575);zgc:123275(dre:641423);pla2g1b(dre:571738);ptgs2b(dre:559020);gpx8(dre:393191);pla2g12b(dre:406739);pla2g4ab(dre:559087);gpx1a(dre:352926);ggt1b(dre:569014);ptges(dre:544666);cbr1l(dre:337696);cyp2p9(dre:393592);ggt1a(dre:393387);pla2g4aa(dre:30554);cyp2u1(dre:556280);ptgdsb.1(dre:336492);fam213b(dre:406605);cbr1(dre:373866);ptges3a(dre:4064…	dre00590.png
path:dre00591	Linoleic acid metabolism	21	zgc:123275(dre:641423);pla2g1b(dre:571738);pla2g12b(dre:406739);pla2g4ab(dre:559087);cyp2p9(dre:393592);pla2g4aa(dre:30554);si:ch73-55i23.1(dre:100148818);cyp2p6(dre:393108);cyp2p7(dre:100034406);cyp2p8(dre:100034366);cyp2p10(dre:399485);pla2g4f.1(dre:798864);pla2g6(dre:406370);proca1(dre:100149324);pla2g12a(dre:402802);pla2g4f.2(dre:565386);zgc:92249(dre:436896);cyp2j20(dre:797309);si:ch211-214p…	dre00591.png
path:dre00592	alpha-Linolenic acid metabolism	18	acaa1(dre:431754);zgc:123275(dre:641423);pla2g1b(dre:571738);acox1(dre:449662);pla2g12b(dre:406739);pla2g4ab(dre:559087);fads2(dre:140615);pla2g4aa(dre:30554);acox3(dre:406421);si:ch73-55i23.1(dre:100148818);pla2g4f.1(dre:798864);pla2g6(dre:406370);proca1(dre:100149324);pla2g12a(dre:402802);pla2g4f.2(dre:565386);zgc:92249(dre:436896);si:ch211-214p16.3(dre:560649);zgc:92162(dre:436622);	dre00592.png
path:dre00600	Sphingolipid metabolism	60	plpp2a(dre:563806);cers5(dre:323020);zgc:153896(dre:569930);degs1(dre:327075);neu1(dre:559850);neu3.2(dre:445250);b4galt6(dre:393912);acer1(dre:550266);kdsr(dre:394114);asah2(dre:493602);cers2a(dre:259251);galcb(dre:406385);cers4b(dre:100330155);sptlc2a(dre:553646);smpd4(dre:793294);plpp2b(dre:335485);sgms1(dre:566563);sptlc3(dre:445168);asah1b(dre:393549);gla(dre:450083);glb1(dre:548343);galca(d…	dre00600.png
path:dre00601	Glycosphingolipid biosynthesis - lacto and neolacto series	22	b4galt1(dre:550425);b3gnt5b(dre:791470);st3gal3b(dre:407659);fut9a(dre:796410);si:dkey-199f5.8(dre:556544);b3gnt5a(dre:336526);st3gal4(dre:504044);fut7(dre:562250);B3GNT3(dre:100002020);b3gnt3(dre:561172);zgc:194330(dre:798349);b4galt3(dre:561756);zgc:194679(dre:565422);b4galt2(dre:100148828);b3galt1a(dre:559521);b3gnt2b(dre:793362);FP015972.1(dre:100003996);st8sia1(dre:553210);b3galt2(dre:404633…	dre00601.png
path:dre00603	Glycosphingolipid biosynthesis - globo and isoglobo series	7	fut9a(dre:796410);hexb(dre:323613);gla(dre:450083);hexa(dre:550460);gbgt1l4(dre:387303);st8sia1(dre:553210);naga(dre:560778);	dre00603.png
path:dre00620	Pyruvate metabolism	43	me3(dre:492719);acat2(dre:30643);dldh(dre:399479);pdha1b(dre:436672);pdha1a(dre:406702);pck1(dre:378727);dlat(dre:324201);mdh1aa(dre:399662);aldh7a1(dre:334197);ldhba(dre:30497);grhprb(dre:402985);pck2(dre:406473);pdhb(dre:406428);hagh(dre:336977);aldh2.2(dre:368239);aldh3a2a(dre:323653);aldh3a2b(dre:447920);aldh9a1b(dre:399481);acss2(dre:436914);aldh16a1(dre:492710);ldhd(dre:334208);mdh2(dre:406…	dre00620.png
path:dre00630	Glyoxylate and dicarboxylate metabolism	33	acat2(dre:30643);aco2(dre:322670);dldh(dre:399479);amt(dre:450000);glulc(dre:566165);mdh1aa(dre:399662);agxtb(dre:79378);hoga1(dre:405806);grhprb(dre:402985);hao1(dre:402827);aco1(dre:568448);hao2(dre:393455);pcca(dre:437019);pgp(dre:792824);hyi(dre:393305);pccb(dre:405861);mdh2(dre:406405);mcee(dre:553804);acat1(dre:445290);agxta(dre:436603);shmt1(dre:394021);glyctk(dre:570678);mut(dre:569581);g…	dre00630.png
path:dre00640	Propanoate metabolism	31	echs1(dre:368912);sucla2(dre:406299);abat(dre:378968);acat2(dre:30643);dldh(dre:399479);bckdhb(dre:569980);ldhba(dre:30497);pcca(dre:437019);acss3(dre:566019);acss2(dre:436914);acadm(dre:406283);pccb(dre:405861);bckdha(dre:554124);acss1(dre:541435);suclg2(dre:317746);mcee(dre:553804);acat1(dre:445290);suclg1(dre:436850);aldh6a1(dre:436647);hibch(dre:798364);hadhaa(dre:553401);mut(dre:569581);hadh…	dre00640.png
path:dre00650	Butanoate metabolism	24	echs1(dre:368912);acsm3(dre:100002035);abat(dre:378968);acat2(dre:30643);aacs(dre:393984);oxct1a(dre:442923);gad2(dre:550403);hmgcl(dre:394190);gad1b(dre:378441);hadh(dre:445121);acads(dre:445288);acat1(dre:445290);bdh2(dre:550507);oxct1b(dre:560273);zgc:163121(dre:100038790);hadhaa(dre:553401);bdh1(dre:100037356);l2hgdh(dre:566872);hadhab(dre:793834);ehhadh(dre:100000859);aldh5a1(dre:565235);hmg…	dre00650.png
path:dre00670	One carbon pool by folate	18	dhfr(dre:81882);mtfmt(dre:556680);ftcd(dre:394052);amt(dre:450000);atic(dre:140622);mthfd1b(dre:260441);mthfd1l(dre:100034522);tyms(dre:81540);shmt1(dre:394021);mthfr(dre:567547);zgc:153031(dre:557552);aldh1l2(dre:100333269);aldh1l1(dre:100526683);mthfd2(dre:100004977);gart(dre:58141);shmt2(dre:100144628);mthfs(dre:100332843);mtr(dre:378847);	dre00670.png
path:dre00730	Thiamine metabolism	15	ak1(dre:445486);ak2(dre:321793);ak4(dre:406590);ak5(dre:100003595);alpi.1(dre:541539);alpl(dre:393982);ak7b(dre:504040);ntpcr(dre:445069);ak8(dre:553671);tpk1(dre:450054);alpi.2(dre:574009);nfs1(dre:562714);thtpa(dre:100048920);acp1(dre:541489);alp3(dre:100330410);	dre00730.png
path:dre00740	Riboflavin metabolism	8	enpp1(dre:562399);acp2(dre:503759);acp5a(dre:406801);rfk(dre:560915);flad1(dre:445492);acp1(dre:541489);blvrb(dre:436959);acp5b(dre:436725);	dre00740.png
path:dre00760	Nicotinate and nicotinamide metabolism	28	nmnat2(dre:336257);enpp1(dre:562399);nadk2(dre:445071);nt5c1ba(dre:798022);aox6(dre:570457);nnt(dre:406619);namptb(dre:324211);naprt(dre:393864);nampta(dre:100330160);nt5c1bb(dre:561683);nt5c1aa(dre:562627);nmrk1(dre:541321);nt5c2a(dre:324845);pnp6(dre:402953);nt5c2b(dre:557972);nt5c3a(dre:321720);nadkb(dre:562771);nt5c1ab(dre:799449);nt5e(dre:393906);aox5(dre:64265);NMNAT3(dre:572070);pnp5a(dre:…	dre00760.png
path:dre00770	Pantothenate and CoA biosynthesis	13	pank2(dre:570866);enpp1(dre:562399);pank1b(dre:565059);dpydb(dre:405829);upb1(dre:322660);ppcdc(dre:393753);aasdhppt(dre:619247);coasy(dre:447838);bcat1(dre:337412);bcat2(dre:436949);ppcs(dre:561272);dpys(dre:100144569);pank4(dre:393487);	dre00770.png
path:dre00790	Folate biosynthesis	19	dhfr(dre:81882);spra(dre:554136);alpi.1(dre:541539);alpl(dre:393982);ggh(dre:406624);qdprb1(dre:791448);qdpra(dre:566323);fpgs(dre:406746);alpi.2(dre:574009);zgc:153031(dre:557552);gch1(dre:100192219);mocs2(dre:100003554);mocs1(dre:793471);gphna(dre:555470);zgc:171517(dre:563255);alp3(dre:100330410);gch2(dre:64263);gphnb(dre:100007749);zgc:171566(dre:563836);	dre00790.png
path:dre00830	Retinol metabolism	39	ugt1ab(dre:406731,dre:641488);rpe65a(dre:393724);rdh5(dre:556528);rdh10b(dre:378722);zmp:0000001048(dre:556557);sdr16c5a(dre:405814);sdr16c5b(dre:406799);rdh12(dre:436597);retsat(dre:325922);aox6(dre:570457);dhrs4(dre:393539);rdh8a(dre:280648);ugt5g1(dre:570913);cyp26a1(dre:30381);retsatl(dre:677660);lrata(dre:553239);si:dkey-221h15.4(dre:563950);dhrs3b(dre:450050);ugt2a4(dre:100006320,dre:553952…	dre00830.png
path:dre00860	Porphyrin and chlorophyll metabolism	28	fech(dre:58215);ugt1ab(dre:406731,dre:641488);urod(dre:30617);hmbsa(dre:394129);cp(dre:84702);alas1(dre:64608);uros(dre:404731);hmox1a(dre:791518);hccsa.1(dre:436771);ugt5g1(dre:570913);cox10(dre:553384);alas2(dre:64607);ugt2a4(dre:100006320,dre:553952);hmbsb(dre:338290);blvra(dre:767661);eprs(dre:562037);cpox(dre:321294);gusb(dre:571441);mmab(dre:557077);fxn(dre:556389);cox15(dre:394181);hmox2b(…	dre00860.png
path:dre00910	Nitrogen metabolism	19	glud1a(dre:317737);cahz(dre:30331);glulc(dre:566165);ca2(dre:387526);cps1(dre:555623);ca8(dre:550233);ca4b(dre:553246);ca4a(dre:555196);ca4c(dre:407683);ca7(dre:564201);ca12(dre:100537787);ca6(dre:100006448);car15(dre:568143);ca14(dre:567897);glula(dre:100000775);glulb(dre:336473);glud1b(dre:373092);ca5a(dre:569989);ca9(dre:566612);	dre00910.png
path:dre00970	Aminoacyl-tRNA biosynthesis	40	hars(dre:447847);mtfmt(dre:556680);iars(dre:334393);sars(dre:445405);mars2(dre:566565);qars(dre:394188);wars2(dre:503745);tars(dre:449661);farsb(dre:493608);larsb(dre:569778);rars2(dre:393589);qrsl1(dre:327329);sepsecs(dre:393123);mars(dre:338183);yars(dre:368235);cars(dre:368284);gatb(dre:541317);iars2(dre:100001219);pars2(dre:325494);vars(dre:114427);rars(dre:337070);vars2(dre:100170827);si:rp7…	dre00970.png
path:dre00980	Metabolism of xenobiotics by cytochrome P450	34	ugt1ab(dre:406731,dre:641488);aldh3b1(dre:282559);akr7a3(dre:436642);gstt1b(dre:393556);zgc:101723(dre:449558);cbr1l(dre:337696);mgst1.2(dre:431762);gsto1(dre:436894);dhdhl(dre:406433);gstm.2(dre:571365);mgst1.1(dre:449784);ugt5g1(dre:570913);gsto2(dre:492500);mgst3b(dre:567275);aldh3b2(dre:557008);cbr1(dre:373866);gstt1a(dre:563972);gstm.1(dre:324366);gstr(dre:564619);ephx1(dre:394043);ugt2a4(dr…	dre00980.png
path:dre00982	Drug metabolism - cytochrome P450	32	ugt1ab(dre:406731,dre:641488);aldh3b1(dre:282559);fmo5(dre:794311);gstt1b(dre:393556);aox6(dre:570457);mgst1.2(dre:431762);gsto1(dre:436894);mao(dre:404730);gstm.2(dre:571365);mgst1.1(dre:449784);ugt5g1(dre:570913);gsto2(dre:492500);mgst3b(dre:567275);aldh3b2(dre:557008);gstt1a(dre:563972);gstm.1(dre:324366);gstr(dre:564619);si:dkey-239i20.4(dre:557628);ugt2a4(dre:100006320,dre:553952);gstk1(dre:…	dre00982.png
path:dre00983	Drug metabolism - other enzymes	31	zgc:101040(dre:445194);uck2a(dre:100005763);ugt1ab(dre:406731,dre:641488);impdh2(dre:317745);hprt1(dre:406259);dpydb(dre:405829);upb1(dre:322660);umps(dre:393143);uck2b(dre:327057);uck1(dre:447928);impdh1b(dre:338306);ugt5g1(dre:570913);si:ch211-243j20.2(dre:563597);si:dkey-78a14.4(dre:794381);upp2(dre:393113);cdab(dre:402979);upp1(dre:503707);ces2(dre:566132);impdh1a(dre:431724);tk2(dre:437016);…	dre00983.png
path:dre01040	Biosynthesis of unsaturated fatty acids	23	elovl6(dre:317738);acaa1(dre:431754);elovl5(dre:393425);acox1(dre:449662);hacd2(dre:334121);hsd17b12a(dre:327417);hacd3(dre:393441);acot7(dre:447878);fads2(dre:140615);tecrb(dre:326954);scdb(dre:553734);scd(dre:386661);hsd17b12b(dre:322626);acox3(dre:406421);acot20(dre:553440);acot21(dre:562047);elovl2(dre:678614);pecr(dre:550422);hadhaa(dre:553401);hadhab(dre:793834);tecrl2a(dre:798606);HACD4(dr…	dre01040.png
path:dre01100	Metabolic pathways	1247	hsd17b8(dre:64815);echs1(dre:368912);atp5po(dre:335191);phgdh(dre:321928);stt3b(dre:323918);b3gat3(dre:192334);ak1(dre:445486);pygb(dre:403051);adss(dre:550502);plpp2a(dre:563806);tbxas1(dre:792041);me3(dre:492719);cyp11a1(dre:80374);cers5(dre:323020);gale(dre:678540);b4galt1(dre:550425);si:ch211-160o17.2(dre:555899);gda(dre:553701);itpkca(dre:562919);ada(dre:436919);apip(dre:447941);pomk(dre:492…	dre01100.png
path:dre01200	Carbon metabolism	124	echs1(dre:368912);phgdh(dre:321928);me3(dre:492719);rpe(dre:334897);sucla2(dre:406299);pgam1a(dre:323107);got2b(dre:335974);tktb(dre:378713);acat2(dre:30643);aco2(dre:322670);dldh(dre:399479);glud1a(dre:317737);pdha1b(dre:436672);amt(dre:450000);aldoaa(dre:336425);gpt2(dre:799963);fbp2(dre:445505);pdha1a(dre:406702);pfkpb(dre:561416);gpia(dre:246094);eno1b(dre:393668);pgam1b(dre:327165);pfkma(dre…	dre01200.png
path:dre01210	2-Oxocarboxylic acid metabolism	18	got2b(dre:335974);aco2(dre:322670);aadat(dre:557979);gpt2(dre:799963);gpt2l(dre:403086);idh3g(dre:550579);idh1(dre:100006589);aco1(dre:568448);idh3a(dre:393926);acy1(dre:393970);got1(dre:406330);got2a(dre:406688);idh3b(dre:415247);bcat1(dre:337412);bcat2(dre:436949);si:ch211-217a12.1(dre:100148522);nags(dre:557716);cs(dre:322339);	dre01210.png
path:dre01212	Fatty acid metabolism	54	echs1(dre:368912);acsl1b(dre:445175);acsl4a(dre:393622);acsbg2(dre:335159);elovl6(dre:317738);acaa1(dre:431754);elovl5(dre:393425);acat2(dre:30643);cwc15(dre:334561);zgc:55621(dre:393135);acsl3b(dre:559656);acox1(dre:449662);hacd2(dre:334121);hsd17b12a(dre:327417);hacd3(dre:393441);mcat(dre:564111);acadvl(dre:573723);fads2(dre:140615);tecrb(dre:326954);scdb(dre:553734);acsl1a(dre:555308);hadh(dre…	dre01212.png
path:dre01230	Biosynthesis of amino acids	82	phgdh(dre:321928);rpe(dre:334897);pgam1a(dre:323107);got2b(dre:335974);tktb(dre:378713);aco2(dre:322670);cbsb(dre:266987);aadat(dre:557979);aldoaa(dre:336425);gpt2(dre:799963);pfkpb(dre:561416);mat2b(dre:541347);glulc(dre:566165);eno1b(dre:393668);pgam1b(dre:327165);pfkma(dre:447836);eno2(dre:402874);pycr3(dre:560682);prps1a(dre:140620);psat1(dre:327512);aldh7a1(dre:334197);gpt2l(dre:403086);aldo…	dre01230.png
path:dre02010	ABC transporters	38	abcb11a(dre:797269);abcc12(dre:568482);abca2(dre:100006090);abcc2(dre:393561);abcc9(dre:561160);abcc6a(dre:566555);abcb5(dre:798527);tap2a(dre:368771);cftr(dre:559080);abcc8(dre:553281);abcb9(dre:570148);abcb8(dre:548340);abcc4(dre:368620);abcd2(dre:100537809);abcg4a(dre:564842);abcc5(dre:336147);abcb10(dre:100003744);abcd4(dre:767748);abca4b(dre:555506);abcb7(dre:566515);abcg8(dre:100136850);abc…	dre02010.png
path:dre03008	Ribosome biogenesis in eukaryotes	70	csnk2a1(dre:30502);utp15(dre:325106);wdr36(dre:321745);gnl3(dre:321897);mdn1(dre:555704);smfn(dre:393717);wdr3(dre:321058);mphosph10(dre:323426);csnk2a2a(dre:30488);nop56(dre:394196);csnk2a2b(dre:556379);zgc:86598(dre:415254);lsg1(dre:323464);nmd3(dre:541444);nob1(dre:557254);riok1(dre:406268);dkc1(dre:613144);rpp40(dre:415238);utp4(dre:406571);gtpbp4(dre:334050);eif6(dre:386850);gnl3l(dre:442932…	dre03008.png
path:dre03010	Ribosome	124	rpl3(dre:322571);mrpl21(dre:768305);rpl28(dre:394036);rpl23a(dre:335539);rpl38(dre:436759);rpl12(dre:327089);rpl7(dre:336710);rpl15(dre:445053);rps15a(dre:336764);rpl22l1(dre:735250);rpl21(dre:336568);rplp2l(dre:558312);rps9(dre:114420);mrpl19(dre:445150);mrpl11(dre:436829);rpl19(dre:406489);rps4x(dre:449547);rpl8(dre:393686);rpl27(dre:325618);rpl5b(dre:415196);rpl35(dre:192299);rpsa(dre:394027);…	dre03010.png
path:dre03013	RNA transport	148	upf3b(dre:393929);srrm1(dre:406751);nup155(dre:393125);eif3eb(dre:561049);pabpc1l(dre:327625);eif4a1b(dre:399484);nup88(dre:321744);nup93(dre:30172);eif5(dre:322256);seh1l(dre:334749);tacc3(dre:321283);eif4g1a(dre:572435);eef1a2(dre:436644);rae1(dre:393973);strap(dre:393274);ube2ib(dre:30622);eif2s3(dre:327341);snupn(dre:324743);nup133(dre:406852);eif4bb(dre:336619);rpp14(dre:553721);nup35(dre:33…	dre03013.png
path:dre03015	mRNA surveillance pathway	85	upf3b(dre:393929);srrm1(dre:406751);pabpc1l(dre:327625);nudt21(dre:394092);ppp1caa(dre:407980);ppp2r2ab(dre:327263);ppp2r1ba(dre:406685);papola(dre:404041);msi1(dre:541389);papolg(dre:393593);wdr82(dre:321614);ppp2r5d(dre:406610);ncbp2(dre:192325);ppp2r5ea(dre:373881);pnn(dre:407733);upf1(dre:406783);rbm8a(dre:503767);pabpc1a(dre:606498);wdr33(dre:449009);cpsf6(dre:327069);cstf3(dre:406326);cpsf4…	dre03015.png
path:dre03018	RNA degradation	82	pabpc1l(dre:327625);hspa9(dre:373085);cnot1(dre:448949);exosc9(dre:450057);cnot4a(dre:569055);cnot3a(dre:449540);cnot4b(dre:394144);si:dkey-42i9.4(dre:492503);cnot6a(dre:324048);dcps(dre:402850);pfkpb(dre:561416);mtrex(dre:406795);eno1b(dre:393668);pfkma(dre:447836);eno2(dre:402874);pabpc1a(dre:606498);patl1(dre:100009659);ddx61(dre:100007313);zgc:103759(dre:449987);cnot3b(dre:327627);cnot8(dre:4…	dre03018.png
path:dre03020	RNA polymerase	29	polr1e(dre:553733);polr3f(dre:394162);polr3glb(dre:449786);twistnb(dre:402856);polr3g(dre:100000978);polr2eb(dre:445170);polr2c(dre:334669);polr2j(dre:554099);znrd1(dre:541428);polr2f(dre:436817);polr3e(dre:336518);polr1d(dre:445412);polr3k(dre:436826);polr2h(dre:550263);polr1c(dre:393538);polr2i(dre:449992);polr2gl(dre:324088);polr3c(dre:393201);polr2l(dre:553705);polr3b(dre:562329);polr2k(dre:7…	dre03020.png
path:dre03030	DNA replication	37	rpa3(dre:393196);rpa1(dre:327491);rnaseh2b(dre:393241);pole3(dre:393774);fen1(dre:386707);zgc:110269(dre:550274);pole4(dre:553610);rfc2(dre:503748);pola2(dre:322059);rnaseh2a(dre:393195);mcm5(dre:286747);mcm3(dre:192323);pold1(dre:556456);mcm6l(dre:564982);rfc5(dre:445385);rpa2(dre:65226);mcm3l(dre:100147915);ssbp1(dre:550504);mcm4(dre:337598);prim1(dre:30440);rfc4(dre:406435);rnaseh1(dre:436932)…	dre03030.png
path:dre03040	Spliceosome	134	tra2b(dre:394172);syf2(dre:445043);hnrnpub(dre:334490);zmat2(dre:324476);sart1(dre:436946);rbm25b(dre:327336);hnrpkl(dre:406264);xab2(dre:387600);tra2a(dre:393388);crnkl1(dre:393920);srsf9(dre:405835);sf3b6(dre:415157);snrpc(dre:192330);rbm22(dre:406495);hnrnpa1a(dre:393467);snrpb(dre:402966);snrpd1(dre:192331);u2af2b(dre:402989);ctnnbl1(dre:393840);eftud2(dre:393480);hsc70(dre:393586);u2af2a(dre…	dre03040.png
path:dre03320	PPAR signaling pathway	62	acsl1b(dre:445175);acsl4a(dre:393622);acsbg2(dre:335159);acaa1(dre:431754);rxrgb(dre:436617);slc27a1a(dre:541410);fabp2(dre:30708);fabp7a(dre:58128);ppardb(dre:30754);cwc15(dre:334561);apoa1a(dre:30355);scp2a(dre:393839);pck1(dre:378727);acsl3b(dre:559656);acox1(dre:449662);slc27a4(dre:550432);pdpk1b(dre:403000);fabp1a(dre:791610);fads2(dre:140615);pck2(dre:406473);fabp3(dre:171478);dbi(dre:39383…	dre03320.png
path:dre03410	Base excision repair	36	polb(dre:554204);parp3(dre:335495);apex2(dre:393115);pole3(dre:393774);xrcc1(dre:445480);fen1(dre:386707);zgc:110269(dre:550274);tdg.1(dre:553789);pole4(dre:553610);neil1(dre:393253);parp1(dre:560788);neil3(dre:492463);pold1(dre:556456);hmgb1b(dre:795095);zgc:110224(dre:550335);poll(dre:406697);unga(dre:393949);nthl1(dre:100008368);apex1(dre:406730);lig3(dre:563276);pcna(dre:30678);pole(dre:55340…	dre03410.png
path:dre03420	Nucleotide excision repair	43	mnat1(dre:450080);ercc3(dre:324323);rpa3(dre:393196);rpa1(dre:327491);ccnh(dre:541325);pole3(dre:393774);pole4(dre:553610);ercc4(dre:327322);rfc2(dre:503748);gtf2h2(dre:323239);rad23aa(dre:445284);rad23b(dre:393536);ercc2(dre:393900);ercc5(dre:541502);gtf2h1(dre:447857);pold1(dre:556456);ercc1(dre:100001425);rfc5(dre:445385);gtf2h4(dre:334839);rpa2(dre:65226);rbx1(dre:449846);xpa(dre:393443);xpc(…	dre03420.png
path:dre03430	Mismatch repair	22	rpa3(dre:393196);rpa1(dre:327491);rfc2(dre:503748);msh2(dre:406845);mlh1(dre:393632);pold1(dre:556456);rfc5(dre:445385);rpa2(dre:65226);ssbp1(dre:550504);rfc4(dre:406435);pcna(dre:30678);rfc1(dre:100037336);rfc3(dre:259256);mlh3(dre:568323);exo1(dre:406778);lig1(dre:556995);msh3(dre:565400);pms2(dre:565276);pold3(dre:692256);si:dkey-28b4.7(dre:571834);pold2(dre:796456);msh6(dre:260437);	dre03430.png
path:dre03440	Homologous recombination	37	atm(dre:403064);rpa3(dre:393196);rpa1(dre:327491);rad52(dre:554171);sycp3(dre:678602);XRCC2(dre:553395);xrcc3(dre:541414);rad54l(dre:394119);rad51d(dre:404608);top3b(dre:793414);pold1(dre:556456);rad51b(dre:406721);rpa2(dre:65226);babam2(dre:550474);rad50(dre:553029);ssbp1(dre:550504);nbn(dre:544655);rad51(dre:406487);abraxas2a(dre:449820);rbbp8(dre:503536);top3a(dre:560212);topbp1(dre:407679);ra…	dre03440.png
path:dre03460	Fanconi anemia pathway	48	telo2(dre:777634);rpa3(dre:393196);rpa1(dre:327491);her6(dre:30288);fancl(dre:406255);ercc4(dre:327322);rev1(dre:570043);fancf(dre:692250);fancg(dre:402936);mlh1(dre:393632);fanci(dre:324185);top3b(dre:793414);poli(dre:550532);ercc1(dre:100001425);rpa2(dre:65226);wdr48b(dre:334682);rmi1(dre:393149);rad51(dre:406487);faap24(dre:559470);top3a(dre:560212);fancd2(dre:394241);fancc(dre:692127);usp1(dr…	dre03460.png
path:dre04010	MAPK signaling pathway	302	daxx(dre:561006);nr4a1(dre:431720);mapk14a(dre:65237);map4k2(dre:678610);prkacba(dre:393998);cacnb3a(dre:565158);ppm1ba(dre:30672);cacnb1(dre:436925);mapkapk2a(dre:327321);rasgrf2b(dre:553520);cacng5a(dre:797409);gng12a(dre:406604);fgf8a(dre:30538);nf1b(dre:564518);prkcg(dre:100003514);ntrk1(dre:30546);fgfr3(dre:58129);ppp3ca(dre:794574);map3k5(dre:555703);rapgef2(dre:557693);hrasb(dre:553656);ma…	dre04010.png
path:dre04012	ErbB signaling pathway	99	pik3cd(dre:394174);prkcg(dre:100003514);ptk2ab(dre:142986);hrasb(dre:553656);erbb3a(dre:386635);map2k2a(dre:563181);mycb(dre:393141);map2k1(dre:406728);src(dre:325084);map2k7(dre:560913);prkcba(dre:100006675);mapk8b(dre:65236);cbl(dre:492364);kras(dre:103909873);camk2b1(dre:562064);akt2(dre:378972);zgc:55558(dre:393228);abl2(dre:570636);egfra(dre:378478);camk2d2(dre:436815);cblb(dre:556277);braf(…	dre04012.png
path:dre04020	Calcium signaling pathway	234	stim2b(dre:563901);prkacba(dre:393998);p2rx2(dre:387297);adora2b(dre:560100);si:dkey-28b4.8(dre:562640);itpkca(dre:562919);tacr3l(dre:559201);vdac3(dre:406529);ryr2b(dre:568463);orai1b(dre:402892);grm5a(dre:568406);p2rx5(dre:373879);prkcg(dre:100003514);mylkb(dre:492576);slc8a3(dre:560561);ppp3ca(dre:794574);atp2a2a(dre:568265);camk4(dre:550270);slc25a6(dre:566370);erbb3a(dre:386635);cacna1ab(dre…	dre04020.png
path:dre04060	Cytokine-cytokine receptor interaction	157	tnfrsf21(dre:564874);gdf5(dre:100334210);cxcr3.1(dre:654692);tnfa(dre:405785);il17d(dre:553961);acvr2aa(dre:553359);bmpr2a(dre:562822);tnfsf13b(dre:561268);tnfb(dre:554167);egfra(dre:378478);amh(dre:493624);acvr1l(dre:30615);prlra(dre:407651);kdr(dre:554230);tgfbr1a(dre:560578);bmp7a(dre:30584);tnfrsf1a(dre:406471);prl2(dre:799612);acvr1ba(dre:30183);tgfb3(dre:369195);flt1(dre:544667);bmpr1aa(dre…	dre04060.png
path:dre04068	FoxO signaling pathway	160	prkag3b(dre:678619);mapk14a(dre:65237);prkag2b(dre:568316);atm(dre:403064);pik3cd(dre:394174);prkag1(dre:406440);plk4(dre:368390);skp2(dre:563708);hrasb(dre:553656);smad2(dre:30639);mapk12b(dre:557810);nlk1(dre:405892);sgk2b(dre:559050);map2k2a(dre:563181);map2k1(dre:406728);mapk8b(dre:65236);prmt1(dre:321974);homer3b(dre:394088);kras(dre:103909873);akt2(dre:378972);chuk(dre:393287);insra(dre:245…	dre04068.png
path:dre04070	Phosphatidylinositol signaling system	100	si:ch211-160o17.2(dre:555899);itpkca(dre:562919);pik3cd(dre:394174);ippk(dre:541511);impa1(dre:437018);pip4k2aa(dre:560360);prkcg(dre:100003514);mtmr2(dre:30644);pip5k1bb(dre:447840);ip6k2a(dre:322041);mtmr8(dre:393365);prkcba(dre:100006675);itpkb(dre:563019);itpr2(dre:562585);itpk1a(dre:406290);pi4k2b(dre:564750);dgkza(dre:553380);itpr1a(dre:567611);calm3a(dre:192322);mtmr6(dre:327346);pik3r2(dr…	dre04070.png
path:dre04080	Neuroactive ligand-receptor interaction	343	thraa(dre:30670);drd4-rs(dre:503566);aplnra(dre:561935);p2rx2(dre:387297);adora2b(dre:560100);kiss1ra(dre:561898);tacr3l(dre:559201);chrna5(dre:550584);gnrhr2(dre:100270671);crhr1(dre:567940);grm2a(dre:336153);grm5a(dre:568406);p2rx5(dre:373879);grin3ba(dre:566411);galr1a(dre:567820);npy8br(dre:30713);chrna2a(dre:678575);pth2r(dre:30650);oprk1(dre:360139);grm2b(dre:564461);adrb1(dre:557194);MCHR2…	dre04080.png
path:dre04110	Cell cycle	136	atm(dre:403064);skp1(dre:393716);mad2l1(dre:550434);skp2(dre:563708);ywhah(dre:406443);rad21a(dre:322275);smad2(dre:30639);ywhae1(dre:322060);rb1(dre:777733);mycb(dre:393141);ccnh(dre:541325);cul1b(dre:406816);rbl1(dre:795522);anapc5(dre:322854);orc3(dre:334315);cdc6(dre:402825);cdc25b(dre:57925);cdkn1ca(dre:399483);ccna2(dre:192295);stag2a(dre:567168);wee2(dre:327471);ywhaba(dre:323055);gadd45bb…	dre04110.png
path:dre04114	Oocyte meiosis	134	prkacba(dre:393998);skp1(dre:393716);ppp1caa(dre:407980);mad2l1(dre:550434);ppp3ca(dre:794574);ywhah(dre:406443);ywhae1(dre:322060);mapk12b(dre:557810);cul1b(dre:406816);ppp2r1ba(dre:406685);map2k1(dre:406728);cpeb1b(dre:30702);anapc5(dre:322854);camk2b1(dre:562064);itpr2(dre:562585);aurka(dre:445246);ywhaba(dre:323055);camk2d2(dre:436815);smc1b(dre:797354);ppp2r5d(dre:406610);adcy2b(dre:557902);…	dre04114.png
path:dre04115	p53 signaling pathway	73	atm(dre:403064);casp9(dre:492763);ppm1da(dre:394065);thbs1b(dre:561901);gadd45bb(dre:497646);si:dkey-42i9.6(dre:558619);gtse1(dre:553652);sesn3(dre:406840);rchy1(dre:321875);ccng2(dre:266794);casp3a(dre:140621);tp73(dre:368221);cd82a(dre:324098);gadd45ga(dre:402991);baxa(dre:58081);sesn1(dre:436933);rrm2(dre:100330864);apaf1(dre:58131);ppm1db(dre:492468);chek2(dre:336998);cd82b(dre:324137);cdk2(d…	dre04115.png
path:dre04120	Ubiquitin mediated proteolysis	139	ube2h(dre:368425);ppil2(dre:393966);ube2al(dre:325470);skp1(dre:393716);cul5b(dre:100006147);mgrn1b(dre:553327);skp2(dre:563708);pias4a(dre:406712);ube2ib(dre:30622);cul1b(dre:406816);fancl(dre:406255);anapc5(dre:322854);ube2na(dre:406807);rpl15(dre:563542);cbl(dre:492364);sae1(dre:415148);ube2e3(dre:321689);ube2kb(dre:30100);cul2(dre:336088);ube2q2(dre:406260);ube2d4(dre:100001914);cblb(dre:5562…	dre04120.png
path:dre04130	SNARE interactions in vesicular transport	42	stx1b(dre:58038);stx3a(dre:393515);stx5al(dre:323105);stx16(dre:562857);stx2a(dre:445167);stx17(dre:492808);use1(dre:393294);snap23.1(dre:393159);vamp8(dre:327007);stx5a(dre:436605);gosr1(dre:100001316);stx11b.1(dre:393836);sec22ba(dre:114464);sybl1(dre:393236);vamp1(dre:406707);bet1l(dre:103908618,dre:445493);bet1(dre:415135);stx18(dre:554130);ykt6(dre:394067);snap29(dre:553460);vti1b(dre:394011…	dre04130.png
path:dre04137	Mitophagy - animal	81	pink1(dre:494085);csnk2a1(dre:30502);optn(dre:336159);mitfa(dre:30080);hrasb(dre:553656);tbc1d17(dre:554092);rras(dre:449660);src(dre:325084);ambra1a(dre:100332642);bcl2l1(dre:114401);mapk8b(dre:65236);tfeb(dre:562289);kras(dre:103909873);csnk2a2a(dre:30488);zgc:55558(dre:393228);csnk2a2b(dre:556379);zgc:86598(dre:415254);tfe3b(dre:564996);rab7(dre:393902);zgc:91909(dre:431725);prkn(dre:550328);b…	dre04137.png
path:dre04140	Autophagy - animal	154	prkacba(dre:393998);igbp1(dre:406843);ATG14(dre:407686);mlst8(dre:792689);pik3cd(dre:394174);ctsl.1(dre:436641);hrasb(dre:553656);rragd(dre:570568);rras(dre:449660);map2k2a(dre:563181);stx17(dre:492808);map2k1(dre:406728);ctsla(dre:321453);ambra1a(dre:100332642);bcl2l1(dre:114401);prkcda(dre:334571);zgc:63831(dre:336746);atg3(dre:336632);mapk8b(dre:65236);kras(dre:103909873);sh3glb1b(dre:334911);…	dre04140.png
path:dre04141	Protein processing in endoplasmic reticulum	175	stt3b(dre:323918);dnajc1(dre:553324);sec31b(dre:100148383);ubxn6(dre:554960);skp1(dre:393716);ngly1(dre:553627);hsp90b1(dre:386590);prkcsh(dre:394028);sel1l(dre:568615);ssr2(dre:83414);map3k5(dre:555703);man1a1(dre:566078);sec61a1l(dre:266796);cul1b(dre:406816);map2k7(dre:560913);yod1(dre:550411);pdia6(dre:322160);txndc5(dre:406289);rpn2(dre:335985);mapk8b(dre:65236);ufd1l(dre:436724);hsp90aa1.1(…	dre04141.png
path:dre04142	Lysosome	132	man2b1(dre:541519);mcoln1a(dre:406689);ctsl.1(dre:436641);aga(dre:566517);igf2r(dre:557061);atp6v1h(dre:286779);laptm4a(dre:100003844);acp2(dre:503759);ctsla(dre:321453);manba(dre:393128);neu1(dre:559850);ctns(dre:553594);zgc:63831(dre:336746);zgc:55621(dre:393135);abca2(dre:100006090);cd164(dre:555639);ap4b1(dre:393309);ctss2.2(dre:337572);psap(dre:140811);atp6v0a1b(dre:553691);ap3m2(dre:415244)…	dre04142.png
path:dre04144	Endocytosis	316	stam(dre:386967);chmp2bb(dre:405840);unm_sa1614(dre:561879);sh3gl1b(dre:378838);ap2m1b(dre:321051);pard6b(dre:100124652);ldlrap1a(dre:368278);ntrk1(dre:30546);epn3b(dre:571453);fgfr3(dre:58129);cyth1a(dre:100537448);stam2(dre:492497);hrasb(dre:553656);igf2r(dre:557061);erbb3a(dre:386635);waslb(dre:394034);smad2(dre:30639);pip5k1bb(dre:447840);wipf2b(dre:415255);rab5ab(dre:393945);sh3gl3b(dre:3931…	dre04144.png
path:dre04145	Phagosome	140	tuba1a(dre:573216);tubb4b(dre:336681);ctsl.1(dre:436641);sec61a1l(dre:266796);ncf2(dre:562473);tuba8l4(dre:393154);itgav(dre:100151255);itga5(dre:386787);atp6v1h(dre:286779);rab5ab(dre:393945);ctsla(dre:321453);thbs1b(dre:561901);atp6v1d(dre:393935);c3a.1(dre:321046);itgb5(dre:563556);colec11(dre:492459);atp6v1ba(dre:359839);ctss2.2(dre:337572);dync1h1(dre:335110);atp6v0a1b(dre:553691);rab5b(dre:…	dre04145.png
path:dre04146	Peroxisome	85	pxmp2(dre:447868);si:dkey-275b16.2(dre:562105);acsl1b(dre:445175);acsl4a(dre:393622);mvk(dre:492477);acaa1(dre:431754);pex19(dre:324778);si:dkey-97m3.1(dre:100034578);cwc15(dre:334561);scp2a(dre:393839);ech1(dre:450048);pex3(dre:393197);acot8(dre:450052);acsl3b(dre:559656);acox1(dre:449662);agxtb(dre:79378);hacl1(dre:406358);dhrs4(dre:393539);hmgcl(dre:394190);pex5la(dre:557009);hao1(dre:402827);…	dre04146.png
path:dre04150	mTOR signaling pathway	175	telo2(dre:777634);rictorb(dre:561835);mlst8(dre:792689);pik3cd(dre:394174);tti1(dre:570077);wnt11(dre:791595);seh1l(dre:334749);prkcg(dre:100003514);skp2(dre:563708);wnt2ba(dre:359837);hrasb(dre:553656);rragd(dre:570568);atp6v1h(dre:286779);sgk2b(dre:559050);map2k2a(dre:563181);wnt8b(dre:30144);lrp5(dre:568518);map2k1(dre:406728);prkcba(dre:100006675);tnfa(dre:405785);eif4bb(dre:336619);dvl1a(dre…	dre04150.png
path:dre04210	Apoptosis	160	daxx(dre:561006);tuba1a(dre:573216);atm(dre:403064);pik3cd(dre:394174);ctsl.1(dre:436641);parp3(dre:335495);casp9(dre:492763);hdr(dre:373093);tnfrsfa(dre:114461);ntrk1(dre:30546);map3k5(dre:555703);nfkbiaa(dre:406463);hrasb(dre:553656);tuba8l4(dre:393154);map2k2a(dre:563181);ripk1l(dre:567460);nfkbiab(dre:323099);lmnl3(dre:195817);map2k1(dre:406728);ctsla(dre:321453);bcl2l1(dre:114401);zgc:63831(…	dre04210.png
path:dre04216	Ferroptosis	40	slc40a1(dre:58153);vdac3(dre:406529);acsl1b(dre:445175);acsl4a(dre:393622);cp(dre:84702);cwc15(dre:334561);gclc(dre:326857);vdac2(dre:322126);acsl3b(dre:559656);fth1a(dre:58108);tfa(dre:30255);gclm(dre:333974);ncoa4(dre:394104);atg5(dre:494180);slc11a2(dre:678623);hmox1a(dre:791518);acsl1a(dre:555308);zgc:92066(dre:436651);acsl3a(dre:567157);map1lc3a(dre:406466);tp53(dre:30590);sat1a.1(dre:431716…	dre04216.png
path:dre04260	Cardiac muscle contraction	86	cacnb3a(dre:565158);cacnb1(dre:436925);atp1a1a.1(dre:64612);cacng5a(dre:797409);ryr2b(dre:568463);tpm3(dre:373076);uqcrfs1(dre:406359);cacna1c(dre:170581);cacng1a(dre:322013);cacnb4a(dre:562422);atp1a2a(dre:64609);uqcrb(dre:554154);tnnc1a(dre:353247);myl4(dre:574004);cox4i1l(dre:402880);atp1b1a(dre:64267);uqcrc2a(dre:436930);cacna2d1a(dre:561434);atp1b3a(dre:30468);COX5B(dre:415253);atp1a3a(dre:6…	dre04260.png
path:dre04261	Adrenergic signaling in cardiomyocytes	184	mapk14a(dre:65237);prkacba(dre:393998);cacnb3a(dre:565158);cacnb1(dre:436925);atp1a1a.1(dre:64612);cacng5a(dre:797409);ppp1caa(dre:407980);ryr2b(dre:568463);tpm3(dre:373076);mapk12b(dre:557810);ppp2r2ab(dre:327263);adrb1(dre:557194);ppp2r1ba(dre:406685);cacna1c(dre:170581);cacng1a(dre:322013);cacnb4a(dre:562422);gna11a(dre:563953);atp1a2a(dre:64609);camk2b1(dre:562064);akt2(dre:378972);adra1ba(dr…	dre04261.png
path:dre04270	Vascular smooth muscle contraction	135	si:ch211-247n2.1(dre:796753);prkacba(dre:393998);adora2b(dre:560100);prkcea(dre:100005075);ppp1caa(dre:407980);prkcg(dre:100003514);mylkb(dre:492576);rock2b(dre:321070);map2k2a(dre:563181);map2k1(dre:406728);myl9b(dre:406493);cacna1c(dre:170581);myl6(dre:798632);prkcba(dre:100006675);zgc:123275(dre:641423);pla2g1b(dre:571738);prkcda(dre:334571);gna11a(dre:563953);ppp1r12a(dre:445393);ppp1r14aa(dr…	dre04270.png
path:dre04310	Wnt signaling pathway	163	prkacba(dre:393998);csnk2a1(dre:30502);invs(dre:245946);ruvbl1(dre:317679);tle3a(dre:30206);skp1(dre:393716);wnt11(dre:791595);vangl1(dre:403076);tcf7l2(dre:30510);prkcg(dre:100003514);psen1(dre:30221);ppp3ca(dre:794574);wnt2ba(dre:359837);wif1(dre:30476);nlk1(dre:405892);wnt8b(dre:30144);lrp5(dre:568518);mycb(dre:393141);cul1b(dre:406816);prkcba(dre:100006675);tbl1xr1b(dre:393581);ppardb(dre:307…	dre04310.png
path:dre04320	Dorso-ventral axis formation	29	spire2(dre:492470);map2k1(dre:406728);cpeb1b(dre:30702);kras(dre:103909873);zgc:55558(dre:393228);egfra(dre:378478);braf(dre:403065);fmn2a(dre:793321);mapk1(dre:360144);spire1a(dre:557962);grb2b(dre:406308);piwil1(dre:368200);notch2(dre:58065);cpeb1a(dre:79079);notch1b(dre:794892);notch3(dre:58066);cpeb2(dre:100330483);cpeb4a(dre:393956);cpeb3(dre:100005268);sos2(dre:561670);fmn2b(dre:566432);piw…	dre04320.png
path:dre04330	Notch signaling pathway	56	ncor2(dre:561503);dlc(dre:30120);tle3a(dre:30206);rbpja(dre:386772);dlb(dre:30141);psen1(dre:30221);aph1b(dre:386808);her6(dre:30288);dvl1a(dre:569863);dla(dre:30131);jag1b(dre:140423);hdac1(dre:192302);psen2(dre:58026);dvl3a(dre:80972);zgc:136929(dre:678649);rfng(dre:414848);dld(dre:30138);jag2b(dre:140422);zgc:66440(dre:393500);numb(dre:692064);jag1a(dre:140421);dtx2(dre:568626);her12(dre:40291…	dre04330.png
path:dre04340	Hedgehog signaling pathway	54	prkacba(dre:393998);smo(dre:30225);csnk1g2a(dre:554152);csnk1db(dre:406533);cul1b(dre:406816);csnk1da(dre:322106);spopla(dre:541318);arrb2b(dre:394099);smurf1(dre:321695);ptch1(dre:30189);prkacab(dre:445076);fbxw11b(dre:406825);gsk3b(dre:30654);cul1a(dre:323883);gli2b(dre:548610);gli2a(dre:30154);gsk3aa(dre:560194);kif7(dre:544651);csnk1g2b(dre:561724);dhh(dre:558147);smurf2(dre:563633);shhb(dre:…	dre04340.png
path:dre04350	TGF-beta signaling pathway	95	gdf5(dre:100334210);skp1(dre:393716);rock2b(dre:321070);gdf6b(dre:30180);chrd(dre:30161);smad2(dre:30639);mycb(dre:393141);cul1b(dre:406816);ppp2r1ba(dre:406685);rbl1(dre:795522);tnfa(dre:405785);thbs1b(dre:561901);acvr2aa(dre:553359);bmpr2a(dre:562822);dcn(dre:64698);spaw(dre:338101);amh(dre:493624);acvr1l(dre:30615);bmp6(dre:503761);smurf1(dre:321695);smad7(dre:326282);tgfbr1a(dre:560578);bmp7a…	dre04350.png
path:dre04370	VEGF signaling pathway	73	mapk14a(dre:65237);mapkapk2a(dre:327321);pik3cd(dre:394174);casp9(dre:492763);ptgs2a(dre:246227);prkcg(dre:100003514);ptk2ab(dre:142986);ppp3ca(dre:794574);hrasb(dre:553656);mapk12b(dre:557810);map2k2a(dre:563181);map2k1(dre:406728);src(dre:325084);prkcba(dre:100006675);ptgs2b(dre:559020);kras(dre:103909873);akt2(dre:378972);zgc:55558(dre:393228);ppp3cca(dre:557926);pla2g4ab(dre:559087);kdr(dre:5…	dre04370.png
path:dre04371	Apelin signaling pathway	169	nrf1(dre:64604);prkag3b(dre:678619);prkacba(dre:393998);prkag2b(dre:568316);aplnra(dre:561935);gnb3b(dre:406483);prkcea(dre:100005075);gng12a(dre:406604);ryr2b(dre:568463);prkag1(dre:406440);gnb3a(dre:436710);mylkb(dre:492576);slc8a3(dre:560561);camk4(dre:550270);hrasb(dre:553656);smad2(dre:30639);rras(dre:449660);map2k2a(dre:563181);map2k1(dre:406728);mef2cb(dre:798771);gng3(dre:114462);gna11a(d…	dre04371.png
path:dre04510	Focal adhesion	222	lamb2(dre:337767);itgb6(dre:100499533);itga10(dre:572348);mylpfb(dre:447930);pik3cd(dre:394174);ppp1caa(dre:407980);prkcg(dre:100003514);ptk2ab(dre:142986);mylkb(dre:492576);rock2b(dre:321070);hrasb(dre:553656);itgav(dre:100151255);itga5(dre:386787);actn1(dre:560400);map2k1(dre:406728);myl9b(dre:406493);src(dre:325084);prkcba(dre:100006675);rap1b(dre:321107);mapk8b(dre:65236);ppp1r12a(dre:445393)…	dre04510.png
path:dre04512	ECM-receptor interaction	73	lamb2(dre:337767);itgb6(dre:100499533);itga10(dre:572348);itgav(dre:100151255);itga5(dre:386787);thbs1b(dre:561901);col2a1b(dre:503730);col1a1a(dre:337158);itga3b(dre:100331874);itgb5(dre:563556);dag1(dre:286829);itga2b(dre:445380);fn1a(dre:100005469);col1a2(dre:336471);thbs4b(dre:252850);tnr(dre:369191);lama4(dre:566796);hmmr(dre:322012);tnc(dre:30037);si:ch211-241e1.3(dre:567640);itgb1b.2(dre:4…	dre04512.png
path:dre04514	Cell adhesion molecules (CAMs)	112	cntn2(dre:30726);sdc2(dre:282667);lrrc4.2(dre:566572);cd276(dre:791140);oclnb(dre:494075);cldng(dre:81586);lrrc4ba(dre:556747);oclna(dre:405757);ptprfb(dre:799867);itgav(dre:100151255);nrcama(dre:556537);cldnd(dre:81583);nectin3b(dre:541491);l1cama(dre:30634);ncam1b(dre:114442);cldnb(dre:81581);cldn7b(dre:60635);cldn5b(dre:450023);lrrc4bb(dre:100535350);ntng1a(dre:569075);cldnc(dre:81582);cldn15l…	dre04514.png
path:dre04520	Adherens junction	89	csnk2a1(dre:30502);tcf7l2(dre:30510);lmo7a(dre:553341);ptprfb(dre:799867);clul1(dre:407620);waslb(dre:394034);smad2(dre:30639);nlk1(dre:405892);nectin3b(dre:541491);actn1(dre:560400);ptpn1(dre:30081);src(dre:325084);pard3ab(dre:403050);fgfr1a(dre:30705);fyna(dre:373872);insra(dre:245699);csnk2a2a(dre:30488);csnk2a2b(dre:556379);egfra(dre:378478);wasla(dre:100009637);zgc:86598(dre:415254);ctnnb1(d…	dre04520.png
path:dre04530	Tight junction	197	slc9a3r1a(dre:327272);myh10(dre:555454);prkag3b(dre:678619);scrib(dre:368473);myh9b(dre:561431);prkacba(dre:393998);tuba1a(dre:573216);prkag2b(dre:568316);myhb(dre:100002040);prkcea(dre:100005075);oclnb(dre:494075);magi1b(dre:474349);cldng(dre:81586);prkag1(dre:406440);pard6b(dre:100124652);zgc:101810(dre:493612);hspa4a(dre:335865);rock2b(dre:321070);oclna(dre:405757);map3k5(dre:555703);rapgef2(d…	dre04530.png
path:dre04540	Gap junction	115	prkacba(dre:393998);tuba1a(dre:573216);tubb4b(dre:336681);grm5a(dre:568406);prkcg(dre:100003514);hrasb(dre:553656);csnk1db(dre:406533);tuba8l4(dre:393154);map2k2a(dre:563181);adrb1(dre:557194);map2k1(dre:406728);src(dre:325084);csnk1da(dre:322106);prkcba(dre:100006675);gna11a(dre:563953);kras(dre:103909873);drd2b(dre:378719);gnaq(dre:570108);map2k5(dre:100007679);itpr2(dre:562585);zgc:55558(dre:3…	dre04540.png
path:dre04620	Toll-like receptor signaling pathway	91	mapk14a(dre:65237);pik3cd(dre:394174);nfkbiaa(dre:406463);stat1a(dre:30768);mapk12b(dre:557810);map2k2a(dre:563181);ripk1l(dre:567460);nfkbiab(dre:323099);map2k1(dre:406728);map2k7(dre:560913);tnfa(dre:405785);mapk8b(dre:65236);myd88(dre:403145);akt2(dre:378972);chuk(dre:393287);tlr3(dre:403126);ikbkg(dre:541530);pik3r2(dre:404211);tlr4ba(dre:403131);map3k7(dre:553788);tab2(dre:494163);traf3(dre:…	dre04620.png
path:dre04621	NOD-like receptor signaling pathway	140	mapk14a(dre:65237);vdac3(dre:406529);gprc6a(dre:494131);nfkbiaa(dre:406463);stat1a(dre:30768);mapk12b(dre:557810);ripk1l(dre:567460);nfkbiab(dre:323099);caspa(dre:57933);bcl2l1(dre:114401);prkcda(dre:334571);tnfa(dre:405785);mapk8b(dre:65236);myd88(dre:403145);hsp90aa1.1(dre:30591);nod2(dre:777696);chuk(dre:393287);itpr2(dre:562585);vdac2(dre:322126);casr(dre:560607);itpr1a(dre:567611);panx1b(dre…	dre04621.png
path:dre04622	RIG-I-like receptor signaling pathway	58	mapk14a(dre:65237);nfkbiaa(dre:406463);ddx3b(dre:30116);mapk12b(dre:557810);ripk1l(dre:567460);nfkbiab(dre:323099);tnfa(dre:405785);mapk8b(dre:65236);chuk(dre:393287);ikbkg(dre:541530);ifih1(dre:565759);map3k7(dre:553788);ddx3a(dre:566947);traf3(dre:445119);atg5(dre:494180);ifnphi1(dre:360134);traf6(dre:554561);mapk14b(dre:266756);traf2a(dre:564295);mapk8a(dre:562720);il12ba(dre:445373);tradd(dre…	dre04622.png
path:dre04623	Cytosolic DNA-sensing pathway	41	nfkbiaa(dre:406463);ripk1l(dre:567460);nfkbiab(dre:323099);caspa(dre:57933);chuk(dre:393287);adar(dre:58119);polr3f(dre:394162);polr3glb(dre:449786);ikbkg(dre:541530);mb21d1(dre:557043);polr3g(dre:100000978);ifnphi1(dre:360134);polr2eb(dre:445170);polr2f(dre:436817);polr3e(dre:336518);polr1d(dre:445412);polr3k(dre:436826);polr2h(dre:550263);polr1c(dre:393538);pycard(dre:57923);irf7(dre:393650);po…	dre04623.png
path:dre04672	Intestinal immune network for IgA production	30	tnfsf13b(dre:561268);aicda(dre:493784);si:busm1-266f07.2(dre:368878);tgfb1b(dre:563884);cxcl12a(dre:352944);tgfb1a(dre:359834);cxcr4b(dre:114447);il15(dre:654826);cd40(dre:100270764);cxcl12b(dre:799354);ccr9a(dre:553366);map3k14b(dre:795766);cxcr4a(dre:140747);ccl25b(dre:795788);map3k14a(dre:100004261);si:ch73-211l2.3(dre:571282);il10(dre:553957);mhc2dab(dre:30762);cd40lg(dre:793819);ccl27b(dre:7…	dre04672.png
path:dre04744	Phototransduction	35	pde6a(dre:368410);opn1mw4(dre:30504);rho(dre:30295);guca1a(dre:140430);pde6b(dre:559332);cnga1(dre:572249);saga(dre:792319);guca1b(dre:140431);calm3a(dre:192322);gc2(dre:140425);rcvrn2(dre:335650);grk7a(dre:566120);calm1a(dre:406660);gucy2f(dre:140424);gucy2d(dre:140426);calm2b(dre:336121);calm1b(dre:368217);gngt1(dre:335656);slc24a1(dre:558299);gnat2(dre:140429);gnat1(dre:140428);guca1d(dre:4945…	dre04744.png
path:dre04810	Regulation of actin cytoskeleton	242	itgb6(dre:100499533);itga10(dre:572348);mylpfb(dre:447930);si:dkey-32n7.4(dre:101882585);pik3cd(dre:394174);gng12a(dre:406604);fgf8a(dre:30538);ppp1caa(dre:407980);pip4k2aa(dre:560360);pfn2(dre:394235);ptk2ab(dre:142986);mylkb(dre:492576);fgfr3(dre:58129);rock2b(dre:321070);limk2(dre:436924);hrasb(dre:553656);waslb(dre:394034);arhgef7a(dre:553493);itgav(dre:100151255);itga5(dre:386787);pip5k1bb(d…	dre04810.png
path:dre04910	Insulin signaling pathway	162	prkag3b(dre:678619);flot1b(dre:561345);prkacba(dre:393998);prkag2b(dre:568316);pygb(dre:403051);pik3cd(dre:394174);ppp1caa(dre:407980);prkag1(dre:406440);flot2a(dre:245698);gys2(dre:373082);hrasb(dre:553656);trip10a(dre:492762);ptprfb(dre:799867);map2k2a(dre:563181);map2k1(dre:406728);ptpn1(dre:30081);prkar2ab(dre:405894);mapk8b(dre:65236);cbl(dre:492364);kras(dre:103909873);akt2(dre:378972);mknk…	dre04910.png
path:dre04912	GnRH signaling pathway	116	mapk14a(dre:65237);prkacba(dre:393998);mmp14a(dre:373882);gnrhr2(dre:100270671);hrasb(dre:553656);mapk12b(dre:557810);map2k2a(dre:563181);map2k1(dre:406728);src(dre:325084);map2k7(dre:560913);mmp14b(dre:566945);cacna1c(dre:170581);prkcba(dre:100006675);prkcda(dre:334571);mapk8b(dre:65236);gna11a(dre:563953);kras(dre:103909873);camk2b1(dre:562064);gnaq(dre:570108);itpr2(dre:562585);zgc:55558(dre:3…	dre04912.png
path:dre04914	Progesterone-mediated oocyte maturation	102	mapk14a(dre:65237);prkacba(dre:393998);pik3cd(dre:394174);mad2l1(dre:550434);mapk12b(dre:557810);map2k1(dre:406728);cpeb1b(dre:30702);anapc5(dre:322854);mapk8b(dre:65236);hsp90aa1.1(dre:30591);cdc25b(dre:57925);kras(dre:103909873);ccna2(dre:192295);akt2(dre:378972);zgc:55558(dre:393228);adcy2b(dre:557902);fzr1a(dre:393223);prkacab(dre:445076);gnai2b(dre:327650);braf(dre:403065);pik3r2(dre:404211)…	dre04914.png
path:dre04916	Melanogenesis	129	prkacba(dre:393998);mitfa(dre:30080);wnt11(dre:791595);tcf7l2(dre:30510);prkcg(dre:100003514);wnt2ba(dre:359837);hrasb(dre:553656);dct(dre:58074);map2k2a(dre:563181);wnt8b(dre:30144);map2k1(dre:406728);prkcba(dre:100006675);gna11a(dre:563953);dvl1a(dre:569863);kras(dre:103909873);camk2b1(dre:562064);gnaq(dre:570108);zgc:55558(dre:393228);camk2d2(dre:436815);ctnnb1(dre:30265);adcy2b(dre:557902);fz…	dre04916.png
path:dre04920	Adipocytokine signaling pathway	83	prkag3b(dre:678619);slc2a1a(dre:555778);prkag2b(dre:568316);LO018422.1(dre:100334818);adipor1a(dre:436740);prkag1(dre:406440);acsl1b(dre:445175);acsl4a(dre:393622);acsbg2(dre:335159);rxrgb(dre:436617);nfkbiaa(dre:406463);slc2a1b(dre:100321338);nfkbiab(dre:323099);tnfa(dre:405785);mapk8b(dre:65236);cwc15(dre:334561);akt2(dre:378972);chuk(dre:393287);ptpn11b(dre:393426);prkag2a(dre:570761);pck1(dre…	dre04920.png
path:dre04933	AGE-RAGE signaling pathway in diabetic complications	120	mapk14a(dre:65237);prkcea(dre:100005075);pik3cd(dre:394174);hrasb(dre:553656);f3b(dre:550423);stat1a(dre:30768);smad2(dre:30639);mapk12b(dre:557810);prkcba(dre:100006675);prkcda(dre:334571);tnfa(dre:405785);mapk8b(dre:65236);kras(dre:103909873);akt2(dre:378972);col1a1a(dre:337158);zgc:55558(dre:393228);tgfbr1a(dre:560578);mmp2(dre:337179);casp3a(dre:140621);pik3r2(dre:404211);agtr1a(dre:794575);j…	dre04933.png
path:dre05132	Salmonella infection	92	mapk14a(dre:65237);pfn2(dre:394235);rhogb(dre:336933);rock2b(dre:321070);waslb(dre:394034);mapk12b(dre:557810);caspa(dre:57933);arpc1a(dre:394243);klc1a(dre:393928);mapk8b(dre:65236);myd88(dre:403145);pfn2l(dre:321383);wasla(dre:100009637);dync1h1(dre:335110);wasa(dre:571256);rock2a(dre:317747);flnca(dre:100048921);flncb(dre:570288);arpc5b(dre:399482);tlr4ba(dre:403131);rab7(dre:393902);zgc:91909…	dre05132.png
path:dre05168	Herpes simplex infection	167	daxx(dre:561006);csnk2a1(dre:30502);skp1(dre:393716);ppp1caa(dre:407980);clockb(dre:352927);skp2(dre:563708);nfkbiaa(dre:406463);stat1a(dre:30768);arntl1a(dre:58098);hnrpkl(dre:406264);cul1b(dre:406816);nfkbiab(dre:323099);srsf9(dre:405835);cd74a(dre:58113);tnfa(dre:405785);mapk8b(dre:65236);myd88(dre:403145);per3(dre:58107);chuk(dre:393287);clocka(dre:30140);ptpn11b(dre:393426);per1b(dre:406204)…	dre05168.png
