# Supplementary material for: Nxhl Controls Angiogenesis by Targeting VE-PTP Through Interaction With Nucleolin
Source: Front Cell Dev Biol. 2021 Oct 11;9:728821. doi: 10.3389/fcell.2021.728821 (PMC8558974; doi:10.3389/fcell.2021.728821)
Supplement: Supplementary Table 1 — Primers and probes used in this study. [file Data_Sheet_3.zip › supplementry tables (frionter)/Supplementary Tables (Table S7-8).xls]

## Sheet: Table S7
	Table 7. All genes involved in KEGG pathway.
ID	Description	Class	GeneRatio	BgRatio	Enrich_factor	Pvalue	FDR	GeneCount	GeneID
dre04744	Phototransduction	Organismal Systems	17/611	35/5315	4.22516	5.32442e-08	7.88014e-06	17	pde6a,rho,pde6b,saga,rcvrn2,grk7a,gucy2f,gucy2d,gngt1,slc24a1,gnat2,gnat1,rcvrna,grk1a,cngb1a,calml4a,grk1b
dre04020	Calcium signaling pathway	Environmental Information Processing	47/611	234/5315	1.74721	6.89738e-05	0.00496406	47	prkacba,grm5a,mylkb,camk4,slc25a6,cacna1ab,cacna1c,itpr2,camk2d2,prkcbb,atp2b3b,ppp3cb,grin1b,erbb2,grm1a,grin1a,phkg1a,phka2,mylk2,si:dkey-206f10.1,grin2aa,atp2a1l,si:dkey-251i10.1,si:ch211-132f19.7,slc8a1b,p2rx4a,gna11b,camk2a,adcy2a,f2r,cacna1ha,cacna1ea,atp2b2,nos1,grin2ab,itpr1b,calml4a,adcy3a,grin2cb,grin2ca,grin2da,adrb2a,adcy1b,si:rp71-17i16.4,RYR2,mcu,cacna1da
dre04514	Cell adhesion molecules (CAMs)	Environmental Information Processing	27/611	112/5315	2.09705	0.000116152	0.00496406	27	nrcama,l1cama,cldnb,cldn15la,cldn11a,negr1,itgb1b.2,mpz,cadm1b,cd40,cntnap2a,sdc4,nfasca,nrxn2a,nrxn1a,lrrc4.1,cntnap1,esamb,nlgn2a,ntng2a,nlgn2b,nlgn4a,zmp:0000001082,cldn15lb,cdh1,itga4,mag
dre04080	Neuroactive ligand-receptor interaction	Environmental Information Processing	62/611	343/5315	1.57239	0.000134164	0.00496406	62	grm5a,grm2b,cnr1,glra3,drd2b,gabbr1b,gria1a,gabrb3,gipr,grm6b,grin1b,grik4,grm1a,gabrr3a,grin1a,grin2bb,gria1b,gria3a,grin2aa,gria4a,gria3b,gh1,drd4a,grik1b,prss1,grid1b,p2rx4a,thrab,chrnb3a,gria2b,glrbb,glrba,gabrg2,adcyap1r1b,htr1b,ghra,grid2,chrna6,gria4b,gabrd,f2r,gabra1,grik1a,chrm4a,adra2c,gria2a,grin2ab,adora1b,gabrb1,grm8b,f2rl1.2,grin2cb,grm8a,GRIK3,grin2ca,gabrb2,grin2da,chrng,adrb2a,rx…
dre03320	PPAR signaling pathway	Organismal Systems	17/611	62/5315	2.38517	0.000434289	0.0128549	17	fabp2,cwc15,apoa1a,scp2a,slc27a4,fads2,dbi,aqp7,scdb,cd36,scd,cyp8b1,si:dkey-91i10.3,CABZ01055347.1,cyp7a1,nr1h3,CU372926.1
dre04261	Adrenergic signaling in cardiomyocytes	Organismal Systems	36/611	184/5315	1.70195	0.000816406	0.020138	36	prkacba,cacng5a,cacna1c,camk2d2,atp1a3a,ppp2r2aa,atp2b3b,tpm4a,ppp2r5a,si:dkey-206f10.1,atp1b2b,si:ch211-132f19.7,cacng6b,myl2b,camk2a,ppp2r2ca,adcy2a,cacng7a,atp2b2,cacng8b,calml4a,adcy3a,cacna2d2b,rapgef3,rapgef4,TPM1,adrb2a,adcy1b,bcl2b,scn12aa,bcl2a,RYR2,scn4ba,cacna1da,atp1a3b,scn1bb
dre00100	Steroid biosynthesis	Metabolism	8/611	20/5315	3.47954	0.00103818	0.0219501	8	cel.1,cel.2,cyp51,cyp27b1,msmo1,cyp2r1,sqlea,cyp24a1
dre00230	Purine metabolism	Metabolism	36/611	188/5315	1.66574	0.00122787	0.0226824	36	pde6a,adss,gda,pfas,pde3a,guk1b,ampd3a,uox,pde6b,ak5,gucy1a1,gucy2c,ak7b,gucy2f,gucy2d,ak8,pde4a,pde4d,si:dkey-206f10.1,paics,entpd3,nt5c1aa,polr2h,si:ch211-132f19.7,nme2a,xdh,adcy2a,polr2k,pold3,prune,adcy3a,si:dkey-28b4.7,adcy1b,GUCY1A2,pde6c,nme3
dre04371	Apelin signaling pathway	Environmental Information Processing	33/611	169/5315	1.69859	0.00137933	0.0226824	33	prkag3b,prkacba,gnb3b,mylkb,camk4,rras,gngt2a,itpr2,mylk2,mef2aa,si:dkey-206f10.1,gngt1,tgfbr1b,si:ch211-132f19.7,slc8a1b,si:dkey-222b8.1,acta2,notch3,myl2b,gnb5b,serpine1,adcy2a,ppargc1a,nos1,itpr1b,hdac5,calml4a,adcy3a,adcy1b,hdac4,RYR2,lipeb,cdh1
dre00830	Retinol metabolism	Metabolism	10/611	37/5315	2.35104	0.00725722	0.107407	10	ugt1ab,rpe65a,rdh10b,lrata,dhrs3b,cyp1a,cyp3a65,dgat1a,bco1l,rdh8b
dre00380	Tryptophan metabolism	Metabolism	11/611	48/5315	1.99349	0.0179114	0.223453	11	kmo,ddc,aldh3a2b,acmsd,tdo2a,haao,ogdhl,si:ch211-127i16.2,cyp1a,kynu,cat
dre00051	Fructose and mannose metabolism	Metabolism	10/611	42/5315	2.07116	0.0181178	0.223453	10	pfkfb3,pfkfb2b,fbp2,aldocb,khk,mpi,hkdc1,tigara,aldoca,pfkla
dre00360	Phenylalanine metabolism	Metabolism	5/611	16/5315	2.71839	0.0293009	0.333579	5	ddc,hpda,hpdb,tat,si:ch211-127i16.2
dre04270	Vascular smooth muscle contraction	Organismal Systems	23/611	135/5315	1.48203	0.0331337	0.343416	23	prkacba,mylkb,cacna1c,itpr2,gucy1a1,prkcbb,mylk2,si:dkey-206f10.1,si:ch211-132f19.7,acta2,gna11b,araf,adcy2a,proca1,pla2g12a,itpr1b,calml4a,adcy3a,kcnma1a,cald1b,adcy1b,GUCY1A2,cacna1da
dre04512	ECM-receptor interaction	Environmental Information Processing	14/611	73/5315	1.66827	0.0361236	0.343416	14	itga5,tnr,si:ch211-241e1.3,itgb1b.2,cd36,col4a1,sdc4,sv2a,sv2bb,vwf,lama1,thbs4a,itga4,col4a2
dre04540	Gap junction	Cellular Processes	20/611	115/5315	1.51284	0.037126	0.343416	20	prkacba,grm5a,drd2b,itpr2,gucy1a1,zgc:65894,prkcbb,grm1a,si:dkey-206f10.1,tubb2,si:ch211-132f19.7,egf,gna11b,adcy2a,gjd2b,itpr1b,adcy3a,adcy1b,GUCY1A2,tubb6
dre04910	Insulin signaling pathway	Organismal Systems	26/611	162/5315	1.39611	0.0473394	0.392093	26	prkag3b,prkacba,pik3cd,gys2,prkar2ab,fbp2,pik3r2,socs3b,phkg1a,phka2,hkdc1,araf,acacb,ppargc1a,gck,insrb,pik3ca,calml4a,ppp1r3db,SH2B2,si:ch211-167b20.8,SHC3,lipeb,prkar1ab,mapk10,prkar1b
dre04145	Phagosome	Cellular Processes	23/611	140/5315	1.4291	0.0476869	0.392093	23	itga5,ctsla,c3a.1,colec11,dync1h1,atp6v0a1b,zgc:65894,tcirg1a,itgb1b.2,sec22ba,cd36,atp6v0cb,tubb2,ncf4,atpv0e2,marco,nos1,ctss2.1,zgc:100918,sec22bb,tfr1a,thbs4a,tubb6
dre00260	Glycine, serine and threonine metabolism	Metabolism	9/611	43/5315	1.82069	0.0521069	0.404697	9	bhmt,agxtb,alas2,agxta,cbsa,pipox,sdsl,si:ch211-127i16.2,agxt2
dre04010	MAPK signaling pathway	Environmental Information Processing	44/611	302/5315	1.26738	0.0547099	0.404697	44	prkacba,cacng5a,rras,cacna1ab,cacna1c,ppm1na,hsc70,gadd45bb,tnfrsf1a,prkcbb,ppp3cb,fgf12a,nlk2,fosab,tp53,fosaa,fgf14,tgfbr1b,arrb1,jun,gadd45aa,rps6ka4,cacng6b,egf,arr3a,ppm1nb,cacna1ha,dusp3a,cacna1ea,cacng7a,mapk8ip2,cacng8b,RASGRF1,rasgrf2a,cacna2d2b,mapta,MAPK8IP1,flnb,arr3b,il1b,taok2b,mapk10,cacna1da,map3k12
dre04012	ErbB signaling pathway	Environmental Information Processing	17/611	99/5315	1.49374	0.0574232	0.404697	17	pik3cd,camk2d2,pik3r2,stat5a,prkcbb,erbb2,jun,pak6b,egf,camk2a,tgfa,araf,hbegfa,pik3ca,nrg3b,SHC3,mapk10
dre00232	Caffeine metabolism	Metabolism	2/611	4/5315	4.34943	0.0675953	0.432324	2	uox,xdh
dre00524	Neomycin, kanamycin and gentamicin biosynthesis	Metabolism	2/611	4/5315	4.34943	0.0675953	0.432324	2	hkdc1,gck
dre00561	Glycerolipid metabolism	Metabolism	11/611	59/5315	1.62182	0.0701066	0.432324	11	plpp2a,cel.1,dgkh,dgat2,mogat2,lpin1,aldh3a2b,cel.2,lipg,akr1a1a,dgat1a
dre00500	Starch and sucrose metabolism	Metabolism	7/611	33/5315	1.84521	0.0769862	0.455759	7	gys2,amy2a,hkdc1,gyg1b,gck,gbe1b,CABZ01079192.1
dre00730	Thiamine metabolism	Metabolism	4/611	15/5315	2.31969	0.0842925	0.479819	4	ak5,ak7b,ak8,alpi.2
dre04933	AGE-RAGE signaling pathway in diabetic complications	Human Diseases	19/611	120/5315	1.37732	0.0904782	0.495954	19	pik3cd,f3b,pik3r2,stat5a,prkcbb,tgfbr1b,jun,si:dkey-222b8.1,col4a1,serpine1,pim2,pik3ca,bcl2b,bcl2a,il1b,mapk10,vegfaa,col4a2,cxcl8a
dre04620	Toll-like receptor signaling pathway	Organismal Systems	15/611	91/5315	1.43388	0.0944487	0.499229	15	pik3cd,myd88,pik3r2,irak1,fosab,fosaa,ctsk,jun,tlr5a,cd40,casp8l2,pik3ca,il1b,mapk10,cxcl8a
dre04130	SNARE interactions in vesicular transport	Genetic Information Processing	8/611	42/5315	1.65692	0.102107	0.504147	8	stx1b,sec22ba,vamp1,STX3,snap23.2,vamp2,zgc:92912,sec22bb
dre04210	Apoptosis	Cellular Processes	24/611	160/5315	1.30483	0.102192	0.504147	24	pik3cd,ctsla,itpr2,gadd45bb,pik3r2,tnfrsf1a,fosab,tp53,fosaa,ctsk,jun,gadd45aa,si:ch211-202f3.3,dab2ipa,casp8l2,itpr1b,ctss2.1,dab2ipb,pik3ca,csf2rb,bcl2b,capn2a,bcl2a,mapk10
dre04260	Cardiac muscle contraction	Organismal Systems	14/611	86/5315	1.41609	0.112052	0.52152	14	cacng5a,cacna1c,atp1a3a,tpm4a,atp1b2b,cacng6b,myl2b,cacng7a,cacng8b,cacna2d2b,TPM1,RYR2,cacna1da,atp1a3b
dre04912	GnRH signaling pathway	Organismal Systems	18/611	116/5315	1.34982	0.112761	0.52152	18	prkacba,cacna1c,itpr2,camk2d2,prkcbb,si:dkey-206f10.1,si:ch211-132f19.7,jun,gna11b,camk2a,adcy2a,itpr1b,hbegfa,calml4a,adcy3a,adcy1b,mapk10,cacna1da
dre00130	Ubiquinone and other terpenoid-quinone biosynthesis	Metabolism	3/611	11/5315	2.37241	0.123776	0.555115	3	hpda,hpdb,tat
dre00430	Taurine and hypotaurine metabolism	Metabolism	3/611	12/5315	2.17471	0.15161	0.617407	3	gad2,gad1b,CABZ01049847.1
dre00340	Histidine metabolism	Metabolism	5/611	25/5315	1.73977	0.151999	0.617407	5	hnmt,ddc,hal,aldh3a2b,si:ch211-127i16.2
dre00250	Alanine, aspartate and glutamate metabolism	Metabolism	7/611	39/5315	1.56133	0.153831	0.617407	7	adss,gad2,agxtb,gad1b,agxta,glsa,agxt2
dre00140	Steroid hormone biosynthesis	Metabolism	6/611	32/5315	1.63104	0.154352	0.617407	6	ugt1ab,srd5a2a,sts,cyp7a1,cyp1a,cyp3a65
dre00120	Primary bile acid biosynthesis	Metabolism	4/611	19/5315	1.83134	0.166897	0.642166	4	scp2a,cyp8b1,si:dkey-91i10.3,cyp7a1
dre04216	Ferroptosis	Cellular Processes	7/611	40/5315	1.5223	0.169219	0.642166	7	cp,cwc15,tfa,hmox1a,tp53,sat1a.2,tfr1a
dre04510	Focal adhesion	Cellular Processes	30/611	222/5315	1.17552	0.194186	0.704661	30	pik3cd,mylkb,itga5,pik3r2,tnr,prkcbb,si:ch211-241e1.3,itgb1b.2,erbb2,igf1ra,mylk2,jun,pak6b,egf,myl2b,col4a1,RASGRF1,pik3ca,vwf,bcl2b,capn2a,flnb,bcl2a,SHC3,lama1,mapk10,thbs4a,itga4,vegfaa,col4a2
dre00270	Cysteine and methionine metabolism	Metabolism	8/611	49/5315	1.42022	0.19521	0.704661	8	apip,bhmt,adi1,cbsa,tat,sdsl,mri1,agxt2
dre00591	Linoleic acid metabolism	Metabolism	4/611	21/5315	1.65692	0.215881	0.758908	4	cyp2p8,proca1,pla2g12a,cyp3a65
dre04144	Endocytosis	Cellular Processes	41/611	316/5315	1.12865	0.221319	0.758908	41	unm_sa1614,epn3b,amph,ehd3,dnm1b,dnm1a,hsc70,grk7a,sh3gl2a,pip5k1ab,igf1ra,CYTH2,mdm2,arf3b,ehd2b,tgfbr1b,arrb1,kita,pip5k1ba,egf,arr3a,cxcr4a,grk1a,kif5ab,f2r,rnf41l,itcha,si:ch211-150i13.1,zgc:100918,agap3,adrb2a,rab11fip4a,iqsec3b,arr3b,itchb,acap3b,tfr1a,IZUMO1R,kif5bb,grk3,grk1b
dre00010	Glycolysis / Gluconeogenesis	Metabolism	11/611	74/5315	1.29307	0.225621	0.758908	11	pdha1b,fbp2,eno1b,eno2,aldocb,aldh3a2b,akr1a1a,hkdc1,aldoca,pfkla,gck
dre03430	Mismatch repair	Genetic Information Processing	4/611	22/5315	1.58161	0.241694	0.767529	4	rpa3,pms2,pold3,si:dkey-28b4.7
dre01100	Metabolic pathways	Metabolism	150/611	1243/5315	1.04974	0.249819	0.767529	150	adss,plpp2a,gda,apip,pfas,zgc:153896,ptgs2a,gys2,guk1b,ampd3a,ugt1ab,uox,odc1,kmo,ptgs2b,pdha1b,cwc15,scp2a,fbp2,rdh10b,ak5,asah2,itpk1a,bhmt,eno1b,amy2a,eno2,atp6v0a1b,gad2,fut9a,ddc,tcirg1a,ak7b,large2,hal,cel.1,hpda,agxtb,dgkh,dgat2,aldocb,acp5a,ptges,lpin1,adi1,si:ch211-241e1.3,pip5k1ab,aco1,gad1b,hmox1a,aldh3a2b,tkta,cel.2,khk,mpi,ak8,lipg,paics,akr1a1a,etnppl,nt5c1aa,atp6v0cb,mgat3b,cdab,po…
dre05132	Salmonella infection	Human Diseases	13/611	92/5315	1.22919	0.255013	0.767529	13	myd88,dync1h1,fosab,fosaa,jun,tlr5a,klc3,ifngr1,zgc:100918,flnb,il1b,mapk10,cxcl8a
dre00350	Tyrosine metabolism	Metabolism	5/611	30/5315	1.44981	0.257774	0.767529	5	ddc,hpda,hpdb,tat,si:ch211-127i16.2
dre03040	Spliceosome	Genetic Information Processing	18/611	133/5315	1.17729	0.264453	0.767529	18	crnkl1,snrpd1,eftud2,hsc70,sf3a2,snrpa1,snrpe,lsm6,snrpd2,phf5a,lsm7,isy1,prpf4,snu13a,prpf3,lsm8,prpf31,snrpg
dre00515	Mannose type O-glycan biosynthesis	Metabolism	4/611	23/5315	1.51284	0.268155	0.767529	4	fut9a,large2,b3gat1a,b4galt2
dre01040	Biosynthesis of unsaturated fatty acids	Metabolism	4/611	23/5315	1.51284	0.268155	0.767529	4	fads2,scdb,scd,HACD4
dre04114	Oocyte meiosis	Cellular Processes	18/611	134/5315	1.1685	0.275213	0.767529	18	prkacba,itpr2,camk2d2,ppp3cb,ppp2r5a,igf1ra,si:dkey-206f10.1,si:ch211-132f19.7,cpeb2,camk2a,adcy2a,cpeb3,ywhag1,itpr1b,pttg1,calml4a,adcy3a,adcy1b
dre04340	Hedgehog signaling pathway	Environmental Information Processing	8/611	54/5315	1.28872	0.27712	0.767529	8	prkacba,arrb1,arr3a,ihha,bcl2b,bcl2a,arr3b,grk3
dre04914	Progesterone-mediated oocyte maturation	Organismal Systems	14/611	102/5315	1.19396	0.280044	0.767529	14	prkacba,pik3cd,pik3r2,igf1ra,si:dkey-206f10.1,si:ch211-132f19.7,cpeb2,araf,adcy2a,cpeb3,pik3ca,adcy3a,adcy1b,mapk10
dre04068	FoxO signaling pathway	Environmental Information Processing	21/611	160/5315	1.14172	0.290522	0.781769	21	prkag3b,pik3cd,sgk2b,gadd45bb,pik3r2,foxo3a,sgk1,grm1a,igf1ra,nlk2,mdm2,tgfbr1b,gadd45aa,si:dkey-222b8.1,egf,araf,insrb,pik3ca,bnip3,mapk10,cat
dre00052	Galactose metabolism	Metabolism	5/611	32/5315	1.3592	0.304232	0.793371	5	hkdc1,pfkla,gck,b4galt2,CABZ01079192.1
dre00290	Valine, leucine and isoleucine biosynthesis	Metabolism	1/611	3/5315	2.89962	0.306797	0.793371	1	sdsl
dre04916	Melanogenesis	Organismal Systems	17/611	129/5315	1.14636	0.310916	0.793371	17	prkacba,wnt11,camk2d2,prkcbb,si:dkey-206f10.1,gnao1b,pomca,si:ch211-132f19.7,kita,camk2a,dvl1b,adcy2a,fzd3b,calml4a,adcy3a,adcy1b,dvl3b
dre00030	Pentose phosphate pathway	Metabolism	5/611	33/5315	1.31801	0.327926	0.797118	5	fbp2,aldocb,tkta,aldoca,pfkla
dre01230	Biosynthesis of amino acids	Metabolism	11/611	82/5315	1.16692	0.340315	0.797118	11	eno1b,eno2,aldocb,aco1,tkta,arg2,cbsa,aldoca,pfkla,tat,sdsl
dre00592	alpha-Linolenic acid metabolism	Metabolism	3/611	18/5315	1.44981	0.342888	0.797118	3	fads2,proca1,pla2g12a
dre00790	Folate biosynthesis	Metabolism	3/611	18/5315	1.44981	0.342888	0.797118	3	alpi.2,zgc:153031,mocs1
dre00330	Arginine and proline metabolism	Metabolism	8/611	58/5315	1.19984	0.348209	0.797118	8	odc1,aldh3a2b,arg2,ckmt2b,agmat,nos1,si:ch211-127i16.2,sat1a.2
dre01200	Carbon metabolism	Metabolism	16/611	124/5315	1.12243	0.350119	0.797118	16	pdha1b,fbp2,eno1b,eno2,agxtb,aldocb,aco1,tkta,hkdc1,agxta,aldoca,pfkla,gck,sdsl,ogdhl,cat
dre00590	Arachidonic acid metabolism	Metabolism	7/611	50/5315	1.21784	0.350235	0.797118	7	ptgs2a,ptgs2b,ptges,cyp2p8,proca1,pla2g12a,CABZ01049847.1
dre04920	Adipocytokine signaling pathway	Organismal Systems	11/611	83/5315	1.15286	0.355472	0.797118	11	prkag3b,cwc15,ptpn11b,tnfrsf1a,socs3b,cd36,pomca,CABZ01055347.1,acacb,ppargc1a,mapk10
dre04070	Phosphatidylinositol signaling system	Environmental Information Processing	13/611	100/5315	1.13085	0.362126	0.79992	13	pik3cd,itpr2,itpk1a,pik3r2,dgkh,prkcbb,pip5k1ab,pip5k1ba,itpr1b,pik3ca,calml4a,ipmka,inpp5kb
dre00860	Porphyrin and chlorophyll metabolism	Metabolism	4/611	27/5315	1.28872	0.377209	0.820985	4	ugt1ab,cp,hmox1a,alas2
dre00471	D-Glutamine and D-glutamate metabolism	Metabolism	1/611	4/5315	2.17471	0.386531	0.829081	1	glsa
dre04320	Dorso-ventral axis formation	Organismal Systems	4/611	29/5315	1.19984	0.431624	0.912577	4	notch3,cpeb2,cpeb3,ets2
dre02010	ABC transporters	Environmental Information Processing	5/611	38/5315	1.14459	0.447167	0.929299	5	abcb11a,abcc12,abcg4a,abca4b,abcg1
dre04137	Mitophagy - animal	Cellular Processes	10/611	81/5315	1.07393	0.456192	0.929299	10	rras,tfe3b,foxo3a,tp53,jun,ulk1b,sqstm1,zgc:100918,bnip3,mapk10
dre00983	Drug metabolism - other enzymes	Metabolism	4/611	30/5315	1.15985	0.458371	0.929299	4	ugt1ab,cdab,xdh,dpys
dre00601	Glycosphingolipid biosynthesis - lacto and neolacto series	Metabolism	3/611	22/5315	1.18621	0.472055	0.930311	3	fut9a,b4galt2,b3galt1a
dre03460	Fanconi anemia pathway	Genetic Information Processing	6/611	48/5315	1.08736	0.479867	0.930311	6	rpa3,rmi1,rad51,ube2t,pms2,cenpx
dre00062	Fatty acid elongation	Metabolism	4/611	31/5315	1.12243	0.484675	0.930311	4	elovl4b,elovl8b,elovl7b,HACD4
dre00982	Drug metabolism - cytochrome P450	Metabolism	4/611	31/5315	1.12243	0.484675	0.930311	4	ugt1ab,gsto1,gsta.1,si:ch211-127i16.2
dre00450	Selenocompound metabolism	Metabolism	2/611	14/5315	1.24269	0.490299	0.930311	2	sephs1,txnrd2.2
dre00220	Arginine biosynthesis	Metabolism	3/611	23/5315	1.13463	0.50264	0.936098	3	arg2,glsa,nos1
dre00565	Ether lipid metabolism	Metabolism	5/611	41/5315	1.06084	0.516352	0.936098	5	plpp2a,tmem86b,lpcat2,proca1,pla2g12a
dre00400	Phenylalanine, tyrosine and tryptophan biosynthesis	Metabolism	1/611	6/5315	1.44981	0.519576	0.936098	1	tat
dre00061	Fatty acid biosynthesis	Metabolism	2/611	15/5315	1.15985	0.528178	0.936098	2	cwc15,acacb
dre00630	Glyoxylate and dicarboxylate metabolism	Metabolism	4/611	33/5315	1.05441	0.535629	0.936098	4	agxtb,aco1,agxta,cat
dre00980	Metabolism of xenobiotics by cytochrome P450	Metabolism	4/611	33/5315	1.05441	0.535629	0.936098	4	ugt1ab,gsto1,gsta.1,cyp1a
dre00240	Pyrimidine metabolism	Metabolism	12/611	104/5315	1.00371	0.541084	0.936098	12	entpd3,nt5c1aa,cdab,polr2h,nme2a,zgc:136858,polr2k,txnrd2.2,pold3,dpys,si:dkey-28b4.7,nme3
dre00600	Sphingolipid metabolism	Metabolism	7/611	60/5315	1.01487	0.543949	0.936098	7	plpp2a,zgc:153896,asah2,sgms2,cers1,acer2,smpd3
dre04621	NOD-like receptor signaling pathway	Organismal Systems	16/611	140/5315	0.994155	0.550592	0.936639	16	gprc6a,myd88,itpr2,tnfaip3,jun,txn,si:dkey-32e23.4,card9,casp8l2,itpr1b,bcl2b,bcl2a,il1b,mcu,mapk10,cxcl8a
dre00410	beta-Alanine metabolism	Metabolism	4/611	34/5315	1.02339	0.560141	0.938054	4	gad2,gad1b,aldh3a2b,dpys
dre00053	Ascorbate and aldarate metabolism	Metabolism	2/611	16/5315	1.08736	0.5641	0.938054	2	ugt1ab,aldh3a2b
dre00603	Glycosphingolipid biosynthesis - globo and isoglobo series	Metabolism	1/611	7/5315	1.24269	0.574867	0.944196	1	fut9a
dre01212	Fatty acid metabolism	Metabolism	6/611	53/5315	0.984776	0.580553	0.944196	6	cwc15,fads2,scdb,scd,CABZ01055347.1,HACD4
dre00534	Glycosaminoglycan biosynthesis - heparan sulfate / heparin	Metabolism	3/611	26/5315	1.00371	0.588458	0.946649	3	hs3st2,ndst2b,xylt1
dre04310	Wnt signaling pathway	Environmental Information Processing	18/611	163/5315	0.96061	0.610645	0.950225	18	prkacba,ruvbl1,wnt11,camk2d2,fosl1a,prkcbb,ppp3cb,nlk2,tp53,jun,si:dkey-222b8.1,porcn,camk2a,dvl1b,fzd3b,apc2,mapk10,dvl3b
dre03018	RNA degradation	Genetic Information Processing	9/611	82/5315	0.954752	0.611387	0.950225	9	eno1b,eno2,btg2,lsm6,si:dkey-79d12.5,lsm7,pfkla,lsm8,exosc7
dre04370	VEGF signaling pathway	Environmental Information Processing	8/611	73/5315	0.953299	0.612831	0.950225	8	pik3cd,ptgs2a,ptgs2b,pik3r2,prkcbb,ppp3cb,pik3ca,vegfaa
dre00740	Riboflavin metabolism	Metabolism	1/611	8/5315	1.08736	0.623803	0.950225	1	acp5a
dre03030	DNA replication	Genetic Information Processing	4/611	37/5315	0.940417	0.629203	0.950225	4	rpa3,mcm5,pold3,si:dkey-28b4.7
dre03440	Homologous recombination	Genetic Information Processing	4/611	37/5315	0.940417	0.629203	0.950225	4	rpa3,rad51,pold3,si:dkey-28b4.7
dre04330	Notch signaling pathway	Environmental Information Processing	6/611	56/5315	0.93202	0.63596	0.950727	6	dld,notch3,dvl1b,kat2b,adam17b,dvl3b
dre04142	Lysosome	Cellular Processes	14/611	131/5315	0.929649	0.656944	0.960811	14	ctsla,psap,atp6v0a1b,tcirg1a,acp5a,atp6v0cb,ctsk,slc17a5,mcoln1b,ctss2.1,scarb2a,GGA3,litaf,LO017739.1
dre00532	Glycosaminoglycan biosynthesis - chondroitin sulfate / dermatan sulfate	Metabolism	2/611	19/5315	0.915669	0.659788	0.960811	2	chst12a,xylt1
dre00514	Other types of O-glycan biosynthesis	Metabolism	3/611	29/5315	0.899881	0.664158	0.960811	3	st6gal1,b4galt2,si:ch211-13f8.2
dre04530	Tight junction	Cellular Processes	21/611	197/5315	0.927289	0.679937	0.960811	21	prkag3b,prkacba,myhb,cldnb,myh11a,cldn15la,cldn11a,ppp2r2aa,itgb1b.2,erbb2,jun,myl2b,ppp2r2ca,mpp4a,amotl2b,MPP4,dlg2,cldn15lb,myhz1.1,mapk10,cacna1da
dre04672	Intestinal immune network for IgA production	Organismal Systems	3/611	30/5315	0.869885	0.687024	0.960811	3	cd40,cxcr4a,itga4
dre00040	Pentose and glucuronate interconversions	Metabolism	2/611	20/5315	0.869885	0.687705	0.960811	2	ugt1ab,akr1a1a
dre00562	Inositol phosphate metabolism	Metabolism	8/611	78/5315	0.89219	0.688149	0.960811	8	pik3cd,itpk1a,pip5k1ab,pip5k1ba,plch2a,pik3ca,ipmka,inpp5kb
dre00480	Glutathione metabolism	Metabolism	5/611	50/5315	0.869885	0.69648	0.963356	5	odc1,gsto1,CABZ01049847.1,gsta.1,anpepb
dre04520	Adherens junction	Cellular Processes	9/611	89/5315	0.879659	0.709316	0.972025	9	erbb2,igf1ra,nlk2,tgfbr1b,si:dkey-222b8.1,wasf3a,insrb,ptprb,cdh1
dre00620	Pyruvate metabolism	Metabolism	4/611	43/5315	0.809196	0.744986	0.991041	4	pdha1b,aldh3a2b,ldhd,acacb
dre00020	Citrate cycle (TCA cycle)	Metabolism	3/611	33/5315	0.790805	0.748571	0.991041	3	pdha1b,aco1,ogdhl
dre04810	Regulation of actin cytoskeleton	Cellular Processes	25/611	242/5315	0.898642	0.749149	0.991041	25	pik3cd,mylkb,itga5,rras,ssh1b,pik3r2,itgb1b.2,pip5k1ab,fgf12a,mylk2,fgf14,pip5k1ba,pak6b,egf,myl2b,araf,tmsb,f2r,apc2,chrm4a,pik3ca,tmsb4x,zmp:0000001082,fgd1,itga4
dre04115	p53 signaling pathway	Cellular Processes	7/611	73/5315	0.834137	0.749977	0.991041	7	gadd45bb,mdm2,tp53,gadd45aa,serpine1,sesn2,casp8l2
dre00520	Amino sugar and nucleotide sugar metabolism	Metabolism	5/611	55/5315	0.790805	0.774091	0.994121	5	mpi,hkdc1,gck,chs1,chia.2
dre04146	Peroxisome	Cellular Processes	8/611	85/5315	0.818716	0.776858	0.994121	8	cwc15,scp2a,agxtb,agxta,xdh,pipox,CU372926.1,cat
dre00650	Butanoate metabolism	Metabolism	2/611	24/5315	0.724905	0.781008	0.994121	2	gad2,gad1b
dre00310	Lysine degradation	Metabolism	6/611	66/5315	0.790805	0.786328	0.994121	6	aldh3a2b,pipox,dot1l,nsd3,si:ch211-13f8.2,ogdhl
dre00770	Pantothenate and CoA biosynthesis	Metabolism	1/611	13/5315	0.669143	0.795966	0.994121	1	dpys
dre03410	Base excision repair	Genetic Information Processing	3/611	36/5315	0.724905	0.80004	0.994121	3	unga,pold3,si:dkey-28b4.7
dre04060	Cytokine-cytokine receptor interaction	Environmental Information Processing	15/611	156/5315	0.836428	0.807293	0.994121	15	bmpr2a,tnfrsf1a,bmpr2b,tgfbr1b,kita,egf,ghra,cd40,cxcr4a,ifngr1,csf2rb,il13ra1,il1b,vegfaa,cxcl8a
dre04622	RIG-I-like receptor signaling pathway	Organismal Systems	5/611	58/5315	0.749901	0.812815	0.994121	5	otud5a,tbkbp1,casp8l2,mapk10,cxcl8a
dre00512	Mucin type O-glycan biosynthesis	Metabolism	2/611	26/5315	0.669143	0.817787	0.994121	2	galnt17,galnt18a
dre00533	Glycosaminoglycan biosynthesis - keratan sulfate	Metabolism	1/611	14/5315	0.621347	0.819478	0.994121	1	b4galt2
dre00760	Nicotinate and nicotinamide metabolism	Metabolism	2/611	28/5315	0.621347	0.848937	0.997215	2	nt5c1aa,zgc:64002
dre00510	N-Glycan biosynthesis	Metabolism	4/611	51/5315	0.682263	0.85373	0.997215	4	mgat3b,st6gal1,mgat4a,b4galt2
dre04140	Autophagy - animal	Cellular Processes	14/611	154/5315	0.790805	0.860995	0.997215	14	prkacba,pik3cd,rras,ctsla,pik3r2,igf1ra,itpr1b,ulk1b,pik3ca,zgc:100918,bcl2b,bcl2a,bnip3,mapk10
dre03020	RNA polymerase	Genetic Information Processing	2/611	29/5315	0.599921	0.862625	0.997215	2	polr2h,polr2k
dre04623	Cytosolic DNA-sensing pathway	Organismal Systems	3/611	41/5315	0.636502	0.866098	0.997215	3	polr2h,polr2k,il1b
dre00071	Fatty acid degradation	Metabolism	3/611	42/5315	0.621347	0.876736	0.997215	3	cwc15,aldh3a2b,CABZ01055347.1
dre05168	Herpes simplex infection	Human Diseases	15/611	167/5315	0.781334	0.879197	0.997215	15	myd88,clocka,ptpn11b,c3a.1,tnfrsf1a,socs3b,fosab,tp53,fosaa,jun,casp8l2,ifngr1,cfp,il1b,mapk10
dre03420	Nucleotide excision repair	Genetic Information Processing	3/611	43/5315	0.606897	0.886617	0.997215	3	rpa3,pold3,si:dkey-28b4.7
dre00670	One carbon pool by folate	Metabolism	1/611	18/5315	0.48327	0.889408	0.997215	1	zgc:153031
dre01210	2-Oxocarboxylic acid metabolism	Metabolism	1/611	18/5315	0.48327	0.889408	0.997215	1	aco1
dre00910	Nitrogen metabolism	Metabolism	1/611	19/5315	0.457834	0.902164	0.999831	1	ca4a
dre04150	mTOR signaling pathway	Environmental Information Processing	15/611	175/5315	0.745616	0.916695	0.999831	15	pik3cd,wnt11,sgk2b,pik3r2,tnfrsf1a,prkcbb,sgk1,igf1ra,dvl1b,fzd3b,sesn2,insrb,ulk1b,pik3ca,dvl3b
dre04110	Cell cycle	Cellular Processes	11/611	136/5315	0.703584	0.924794	0.999831	11	cdc6,gadd45bb,mcm5,cdc7,mdm2,tp53,e2f5,gadd45aa,si:dkey-222b8.1,ywhag1,pttg1
dre00564	Glycerophospholipid metabolism	Metabolism	7/611	95/5315	0.640968	0.932046	0.999831	7	plpp2a,dgkh,lpin1,etnppl,lpcat2,proca1,pla2g12a
dre04350	TGF-beta signaling pathway	Environmental Information Processing	7/611	95/5315	0.640968	0.932046	0.999831	7	bmpr2a,bmpr2b,inhbab,e2f5,tgfbr1b,si:dkey-222b8.1,INHBE
dre00563	Glycosylphosphatidylinositol (GPI)-anchor biosynthesis	Metabolism	1/611	22/5315	0.395402	0.932275	0.999831	1	pgap1
dre00640	Propanoate metabolism	Metabolism	1/611	31/5315	0.280608	0.977565	0.999998	1	acacb
dre04120	Ubiquitin mediated proteolysis	Genetic Information Processing	9/611	138/5315	0.567317	0.983014	0.999998	10	rhobtb2a,socs3b,mdm2,itcha,ube2ql1,klhl13,rhobtb2b,itchb,ube2d2l,klhl13
dre00280	Valine, leucine and isoleucine degradation	Metabolism	2/611	52/5315	0.334571	0.986768	0.999998	2	aldh3a2b,agxt2
dre00970	Aminoacyl-tRNA biosynthesis	Genetic Information Processing	1/611	40/5315	0.217471	0.992583	0.999998	1	nars
dre04141	Protein processing in endoplasmic reticulum	Genetic Information Processing	11/611	175/5315	0.546785	0.993521	0.999998	11	yod1,hsc70,rrbp1b,dnajc5aa,si:ch211-202f3.3,hspa4l,bcl2b,capn2a,bcl2a,ube2d2l,mapk10
dre03015	mRNA surveillance pathway	Genetic Information Processing	3/611	85/5315	0.307018	0.997881	0.999998	3	ppp2r2aa,ppp2r5a,ppp2r2ca
dre03008	Ribosome biogenesis in eukaryotes	Genetic Information Processing	2/611	70/5315	0.248539	0.998132	0.999998	2	rpp30,snu13a
dre00190	Oxidative phosphorylation	Metabolism	5/611	118/5315	0.368596	0.998533	0.999998	5	atp6v0a1b,tcirg1a,atp6v0cb,atpv0e2,ppa1a
dre03010	Ribosome	Genetic Information Processing	3/611	123/5315	0.212167	0.999963	0.999998	3	rps28,rps8b,rpl29
dre03013	RNA transport	Genetic Information Processing	3/611	148/5315	0.176328	0.999998	0.999998	3	rpp30,eef1a1a,eef1a1b

## Sheet: Table S8
Table 8 GO enrichment of genes involved in blood vessel morphogenesis and their differentinal expression value
GO enrichment
ID	Description	Class	GeneRatio	BgRatio	Enrich_factor	Pvalue	FDR	GeneCount	GeneID
GO:2000181	negative regulation of blood vessel morphogenesis	biological_process	6/2300	23/21348	2.42132	0.0313208	0.203326	6	adgrb2,tp53,adgrb3,dab2ipa,dab2ipb,CABZ01118001.1
GO:1902262	apoptotic process involved in blood vessel morphogenesis	biological_process	2/2300	5/21348	3.7127	0.0930066	0.379193	2	cdh13,tp53
GO:0048514	blood vessel morphogenesis	biological_process	35/2300	311/21348	1.04457	0.418566	0.72284	35	itga5,bmpr2a,cdh13,bmpr2b,fermt2,ppp2r2aa,adgrb2,angpt1,phkg1a,mb,thy1,tp53,notch3,cxcr4a,adgrb3,crb2b,trpc1,tinagl1,thsd7aa,nrxn1a,amotl2b,kremen1,abcg1,dab2ipa,dab2ipb,birc5a,prkd1,cald1b,ptprjb.1,tgfbr3,prp,lama1,vegfaa,CABZ01118001.1,cxcl8a
GO:0001569	branching involved in blood vessel morphogenesis	biological_process	1/2300	15/21348	0.618783	0.819231	0.985662	1	vegfaa
Gene differential expression
id	name	log2FC(nxhl/CT)	pval	fdr	regulate	significant	mean_nxhl	mean_CT	count_nxhl_MO_S21	count_control_MO_S20	fpkm_nxhl_MO_S21	fpkm_control_MO_S20
ENSDARG00000025667	adgrb2	-1.44837	3.75381e-38	3.92966e-37	down	yes	1.3604	3.88544	302	714	1.3604	3.88544
ENSDARG00000035559	tp53	1.87397	2.03724e-158	2.3894e-156	up	yes	52.2379	14.1789	14378	3239	52.2379	14.1789
ENSDARG00000059832	adgrb3	-1.06159	4.31137e-47	6.07884e-46	down	yes	5.14724	10.8522	2647	4626	5.14724	10.8522
ENSDARG00000069484	dab2ipa	-1.94423	7.82346e-60	1.54076e-58	down	yes	0.490522	2.17252	176	645	0.490522	2.17252
ENSDARG00000075110	dab2ipb	-1.10544	3.76133e-43	4.73095e-42	down	yes	2.71149	5.94931	1268	2307	2.71149	5.94931
ENSDARG00000103775	CABZ01118001.1	2.45388	6.73867e-265	2.25611e-262	up	yes	33.2333	5.98398	18899	2823	33.2333	5.98398
