# Supplementary material for: Nxhl Controls Angiogenesis by Targeting VE-PTP Through Interaction With Nucleolin
Source: Front Cell Dev Biol. 2021 Oct 11;9:728821. doi: 10.3389/fcell.2021.728821 (PMC8558974; doi:10.3389/fcell.2021.728821)
Supplement: Supplementary Video 1 — Heart beat. Nxhl was silenced by using morpholino knockdown technique and the CV of zebrafish was observed under microscope. The video showed the heart beat in splice-blocking and ATG morpholino group, respectively, with comparison to control group. [file Data_Sheet_2.zip]

Archive with 9 entries (8 files):
- supplementary movies (compressed)/
- supplementary movies (compressed)/Suppl Movie1  loss of nxhl  causes defects of caudal vein circulation.mp4
- supplementary movies (compressed)/Suppl Movie2 loss of nxhl  causes weak of heart beat.mp4
- supplementary movies (compressed)/Suppl Movie3  caudal vein circulation in Control MO.mp4
- supplementary movies (compressed)/Suppl Movie4  heart beat in Control MO.mp4
- supplementary movies (compressed)/Suppl Movie5 ptprb-ATG MO causes defects of caudal vein circulation.mp4
- supplementary movies (compressed)/Suppl Movie6 ptprb-ATG MO causes weak of heart beat.mp4
- supplementary movies (compressed)/Suppl Movie7 ptprb-E4I4 MO causes defects of caudal vein circulation.mp4
- supplementary movies (compressed)/Suppl Movie8 ptprb-E4I4 MO  causes weak of heart beat.mp4
